# Supplementary material for: Characterization of the prohormone complement in Amphiprion and related fish species integrating genome and transcriptome assemblies
Source: PLoS One. 2020 Mar 12;15(3):e0228562. doi: 10.1371/journal.pone.0228562 (PMC7067429; doi:10.1371/journal.pone.0228562)
Supplement: S1 File — Predicted prohormone protein sequences. Predicted protein sequences of the prohormones including isoforms from the different teleost fish species are provided. (FASTA) [file pone.0228562.s001.fasta]

>ADCYAP1A_v1|Amphiprion_melanopus
MASSSKATLILLIYGILMHYSVFCTPIGLSYPKIRLENDAFDEDGNSLSDMGFDSDQIAIRSPPSLNDDAYTLYYPPEKERHAEEELDRALREILGQLTARHYLHSLMTIRAGEDNSMEDGSEPLSKRHSDGIFTDSYSRYRKQMAVQKYLAAVLGRRYRQRVRNKGRRLAYL
>ADCYAP1A_v1|Lates_calcarifer
MASSSKATLILLIYGILMHYSVFCTPIGLSYPKIRLENDAFDEDGNSLSDMGFDSDQIAIRSPPSLNDDAYTLYYPPEKRPERHAEEELDRALREILGQLTARHYLHSLMTIRAGEDNSMEDESEPLSKRHSDGIFTDSYSRYRKQMAVQKYLAAVLGRRYRQRVRNKGRRLAYL
>ADCYAP1A_v1|Amphiprion_clarkii
MASSSKATLILLIYGILMHYSVFCTPIGLSYPKIRLENDAFDEDGNSLSDMGFDSDQIAIRSPPSLNDDAYTLYYPPEKRPERHAEEELDRALREILGQLTARHYLHSLMTIRAGEDNSMEDGSEPLSKRHSDGIFTDSYSRYRKQMAVQKYLAAVLGRRYRQRVRNKGRRLAYL
>ADCYAP1A_v1|Amphiprion_bicinctus_Marc
MASSSKATLILLIYGILMHYSVFCTPIGLSYPKIRLENDAFDEDGNSLSDMGFDSDQIAIRSPPSLNDDAYTLYYPPENRPERHAEEELDRALREILGQLTARHYLHSLMTIRAGEDNSMEDGSEPLSKRHSDGIFTDSYSRYRKQMAVQKYLAAVLGRRYRQRVRNKGRRLAYL
>ADCYAP1A_v1|Pseudochromis_fuscus
MASSSKATLILLIYGILMHYSVFCTPIGLSYPKIGLESDAFDEDGNSLSDMGFDTDQIAIRSAPSLNDDAYTLYYPPEKRPERHAEEELDRALREILGQLTARHYLHSLMTIRAGEDNGMEDESEPLSKRHSDGIFTDSYSRYRKQMAVQKYLAAVLGRRYRQRVRNKGRRLAYL
>ADCYAP1A_v1|Amphiprion_perideraion_Marc
MASSSKATLILLIYGILMHYSVFCTPIGLSYPKIRLENDAFDEDGNSLSDMGFDSDQIAIRSPPSLNDDAYTLYYPPEKRPERHAEEELDRALREILGQLTARHYLHSLMTIRAGEDNSMEDGSEPLSKRHSDGIFTDSYSRYRKQMAVQKYLAAVLGRRYRQRVRNKGRRLAYL
>ADCYAP1A_v1|Amphiprion_sebae_Marc
MASSSKATLILLIYGILMHYSVFCTPIGLSYPKIRLENDAFDEDGNSLSDMGFDSDQIAIRSPPSLNDDAYTLYYPPEKRPERHAEEELDRALREILGQLTARHYLHSLMTIRAGEDNSMEDGSEPLSKRHSDGIFTDSYSRYRKQMAVQKYLAAVLGRRYRQRVRNKGRRLAYL
>ADCYAP1A_v1|Chromis_viridis
MASSSKATLILLIYGILMHYSVFCTPIGLSYPKIRLENDAFDEDGNSLSDMGFDSDQIAIRSPPSLNDDAYTLYYPPEKRPERHAEEELDRALREILGQLTARHYLHSLMTIRAGEDNSMEDGSEPLSKRHSDGIFTDSYSRYRKQMAVQKYLAAVLGRRYRQRVRNKGRRLAYL
>ADCYAP1A_v1|Amphiprion_percula_RNA
MASSSKATLILLIYGILMHYSVFCTPIGLSYPKIRLENDAFDEDGNSLSDMGFDSDQIAIRSPPSLNDDAYTLYYPPEKRPERHAEEELDRALREILGQLTARHYLHSLMTIRAGEDNSMEDGSEPLSKRHSDGIFTDSYSRYRKQMAVQKYLAAVLGRRYRQRVRNKGRRLAYL
>ADCYAP1A_v1|Amphiprion_melanopus_Marc
MASSSKATLILLIYGILMHYSVFCTPIGLSYPKIRLENDAFDEDGNSLSDMGFDSDQIAIRSPPSLNDDAYTLYYPPEKRPERHAEEELDRALREILGQLTARHYLHSLMTIRAGEDNSMEDGSEPLSKRHSDGIFTDSYSRYRKQMAVQKYLAAVLGRRYRQRVRNKGRRLSYL
>ADCYAP1A_v1|Amphiprion_polymnus_Marc
MASSSKATLILLIYGILMHYSVFCTPIGLSYPKIRLENDAFDEDGNSLSDMGFDSDQIAIRSPPSLNDDAYTLYYPPEKRPERHAEEELDRALREILGQLTARHYLHSLMTIRAGEDNSMEDGSEPLSKRHSDGIFTDSYSRYRKQMAVQKYLAAVLGRRYRQRVRNKGRRLAYL
>ADCYAP1A_v1|Amphiprion_percula
MASSSKATLILLIYGILMHYSVFCTPIGLSYPKIRLENDAFDEDGNSLSDMGFDSDQIAIRSPPSLNDDAYTLYYPPEKRPERHAEEELDRALREILGQLTARHYLHSLMTIRAGEDNSMEDGSEPLSKRHSDGIFTDSYSRYRKQMAVQKYLAAVLGRRYRQRVRNKGRRLAYL
>ADCYAP1A_v1|Amphiprion_ocellaris_Marc
MASSSKATLILLIYGILMHYSVFCTPIGLSYPKIRLENDAFDEDGNSLSDMGFDSDQIAIRSPPSLNDDAYTLYYPPEKRPERHAEEELDRALREILGQLTARHYLHSLMTIRAGEDNSMEDGSEPLSKRHSDGIFTDSYSRYRKQMAVQKYLAAVLGRRYRQRVRNKGRRLAYL
>ADCYAP1A_v1|Nothobranchius_furzeri
MASSSKATLILLIYGILMHYSVFCTPIGLNYPRLENDAFDEDGNSLSDMAFDSDRIAIRSPPSLNDDAYTLYYPPEKRPERHAEEDLDRALREILGQLTARHYLHSLMTVRAGEDNDMEEESEPLSKRHSDGIFTDSYSRYRKQMAVQKYLAAVLGRRYRQRVRNKGRRFAYL
>ADCYAP1A_v1|Amphiprion_sebae
MASSSKATLILLIYGILMHYSVFCTPIGLSYPKIRLENDAFDEDGNSLSDMGFDSDQIAIRSPPSLNDDAYTLYYPPEKRPERHAEEELDRALREILGQLTARHYLHSLMTIRAGEDNSMEDGSEPLSKRHSDGIFTDSYSRYRKQMAVQKYLAAVLGRRYRQRVRNKGRRLAYL
>ADCYAP1A_v1|Chromis_chromis
MASSSKATLILLIYGILMHYSVFCTPIGLSYPKIRLENDAFDEDGNSLSDMGFDSDQIAIRSPPSLNDDAYTLYYPPEKRPERHAEEELDRALREILGQLTARHYLHSLMTIRAGEDNSMEDGSEPLSKRHSDGIFTDSYSRYRKQMAVQKYLAAVLGRRYRQRVRNKGRRLAYL
>ADCYAP1A_v1|Amphiprion_frenatus
MASSSKATLILLIYGILMHYSVFCTPIGLSYPKIRLENDAFDEDGNSLSDMGFDSDQIAIRSPPSLNDDAYTLYYPPEKRPERHAEEELDRALREILGQLTARHYLHSLMTIRAGEDNSMEDGSEPLSKRHSDGIFTDSYSRYRKQMAVQKYLAAVLGRRYRQRVRNKGRRLAYL
>ADCYAP1A_v1|Acanthochromis_polyacanthus
MASSSKATLILLIYGILMHYSVFCTPIGLSYPKIRLENDAFDEDGNSLSDMGFDSDQIAIRSPPSLNDDAYTLYYPPEKRPERHAEEELDRALREILGQLTARHYLHSLMTIRAGEDNSMEDGTEPLSKRHSDGIFTDSYSRYRKQMAVQKYLAAVLGRRYRQRVRNKGRRLAYL
>ADCYAP1A_v1|Amphiprion_ocellaris_Denovo
MASSSKATLILLIYGILMHYSVFCTPIGLSYPKIRLENDAFDEDGNSLSDMGFDSDQIAIRSPPSLNDDAYTLYYPPEKRPERHAEEELDRALREILGQLTARHYLHSLMTIRAGEDNSMEDGSEPLSKRHSDGIFTDSYSRYRKQMAVQKYLAAVLGRRYRQRVRNKGRRLAYL
>ADCYAP1A_v1|Pomacentrus_moluccensis_Marc
MASSSKATLILLIYGILMHYSVFCTPIGLSYPKIRLENDAFDEDGNSLSDMGFDSDQIAIRSPPSLNDDAYTLYYPPEKRPERHAEEELDRALREILGQLTARHYLHSLMTIRAGEDNSMEDGSEPLSKRHSDGIFTDSYSRYRKQMAVQKYLAAVLGRRYRQRVRNKGRRLAYL
>ADCYAP1A_v1|Amphiprion_ocellaris_RNA
MASSSKATLILLIYGILMHYSVFCTPIGLSYPKIRLENDAFDEDGNSLSDMGFDSDQIAIRSPPSLNDDAYTLYYPPEKRPERHAEEELDRALREILGQLTARHYLHSLMTIRAGEDNSMEDGSEPLSKRHSDGIFTDSYSRYRKQMAVQKYLAAVLGRRYRQRVRNKGRRLAYL
>ADCYAP1A_v1|Amphiprion_akallopisos_Marc
MASSSKATLILLIYGILMHYSVFCTPIGLSYPKIRLENDAFDEDGNSLSDMGFDSDQIAIRSPPSLNDDAYTLYYPPEKRPERHAEEELDRALREILGQLTARHYLHSLMTIRAGEDNSMEDGSEPLSKRHSDGIFTDSYSRYRKQMAVQKYLAAVLGRRYRQRVRNKGRRLAYL
>ADCYAP1A_v1|Amphiprion_nigripes_Marc
MASSSKATLILLIYGILMHYSVFCTPIGLSYPKIRLENDAFDEDGNSLSDMGFDSDQIAIRSPPSLNDDAYTLYYPPEKRPERHAEEELDRALREILGQLTARHYLHSLMTIRAGEDNSMEDGSEPLSKRHSDGIFTDSYSRYRKQMAVQKYLAAVLGRRYRQRVRNKGRRLAYL
>ADCYAP1A_v1|Larimichthys_crocea
MSSKATLALLIYGIIMHYSVNCSPVGLSFPSVRLDSDVYDEDGNSLPSLDYDRDQMDVRSPPSVGDDVYSLYYPPEKRTERHADGMFNKAYRKALGQLSARKYLHSLMAKRVGGGKTLEDSSEPLSKRHSDGIFTDSYSRYRKQMAVKKYLAAVLGKRYRQRIRNKGRRQAYL
>ADCYAP1A_v1|Astatotilapia_burtoni
MASSSKATLILLIYGIFMHYSVFCTPLGLSYPKIRLENDAFDEDGNSLSDMGFDSDQIAIRSPPSLNDDAYTLYYPQEKRPERHAEEELDRALREILGQLTARHYLHSLMTIRAGDDNSMEEESEPLSKRHSDGIFTDSYSRYRKQMAVQKYLAAVLGRRYRQRVRNKGRRLAYL
>ADCYAP1A_v1|Stegastes_partitus
MASSSKATLILLIYGILMHYSVFCTPIGLSYPKIRLENDAFDEDGNSLSDMGFDSDQIAIRSAPSLNDDAYTLYYPPEKRPERHAEEELDRALREILGQLTARHYLHSLMTIRAGEDNSMEDGSEPLSKRHSDGIFTDSYSRYRKQMAVQKYLAAVLGRRYRQRVRNKGRRLAYL
>ADCYAP1A_v1|Amphiprion_bicinctus
MASSSKATLILLIYGILMHYSVFCTPIGLSYPKIRLENDAFDEDGNSLSDMGFDSDQIAIRSPPSLNDDAYTLYYPPEKRPERHAEEELDRALREILGQLTARHYLHSLMTIRAGEDNSMEDGSEPLSKRHSDGIFTDSYSRYRKQMAVQKYLAAVLGRRYRQRVRNKGRRLAYL
>ADCYAP1A_v1|Premnas_biaculeatus_Marc
MASSSKATLILLIYGILMHYSVFCTPIGLSYPKIRLENDAFDEDGNSLSDMGFDSDQIAIRSPPSLNDDAYTLYYPPEKRPERHAEEELDRALREILGQLTARHYLHSLMTIRAGEDNSMEDGSEPLSKRHSDGIFTDSYSRYRKQMAVQKYLAAVLGRRYRQRVRNKGRRLAYL
>ADCYAP1A_v1|Amphiprion_ocellaris
MASSSKATLILLIYGILMHYSVFCTPIGLSYPKIRLENDAFDEDGNSLSDMGFDSDQIAIRSPPSLNDDAYTLYYPPEKRPERHAEEELDRALREILGQLTARHYLHSLMTIRAGEDNSMEDGSEPLSKRHSDGIFTDSYSRYRKQMAVQKYLAAVLGRRYRQRVRNKGRRLAYL
>ADCYAP1A_v2|Amphiprion_melanopus
MASSSKATLILLIYGILMHYSVFCTPIGLSYPKIRLENDAFDEDGNSLSDMGFDSDQIAIRSPPSLNDDAYTLYYPPEKSEDNSMEDGSEPLSKRHSDGIFTDSYSRYRKQMAVQKYLAAVLGRRYRQRVRNKGRRLAYL
>ADCYAP1A_v2|Lates_calcarifer
MASSSKATLILLIYGILMHYSVFCTPIGLSYPKIRLENDAFDEDGNSLSDMGFDSDQIAIRSPPSLNDDAYTLYYPPEKSEDNSMEDESEPLSKRHSDGIFTDSYSRYRKQMAVQKYLAAVLGRRYRQRVRNKGRRLAYL
>ADCYAP1A_v2|Amphiprion_clarkii
MASSSKATLILLIYGILMHYSVFCTPIGLSYPKIRLENDAFDEDGNSLSDMGFDSDQIAIRSPPSLNDDAYTLYYPPEKSEDNSMEDGSEPLSKRHSDGIFTDSYSRYRKQMAVQKYLAAVLGRRYRQRVRNKGRRLAYL
>ADCYAP1A_v2|Amphiprion_bicinctus_Marc
MASSSKATLILLIYGILMHYSVFCTPIGLSYPKIRLENDAFDEDGNSLSDMGFDSDQIAIRSPPSLNDDAYTLYYPPENSEDNSMEDGSEPLSKRHSDGIFTDSYSRYRKQMAVQKYLAAVLGRRYRQRVRNKGRRLAYL
>ADCYAP1A_v2|Pseudochromis_fuscus
MASSSKATLILLIYGILMHYSVFCTPIGLSYPKIGLESDAFDEDGNSLSDMGFDTDQIAIRSAPSLNDDAYTLYYPPEKSEDNGMEDESEPLSKRHSDGIFTDSYSRYRKQMAVQKYLAAVLGRRYRQRVRNKGRRLAYL
>ADCYAP1A_v2|Amphiprion_perideraion_Marc
MASSSKATLILLIYGILMHYSVFCTPIGLSYPKIRLENDAFDEDGNSLSDMGFDSDQIAIRSPPSLNDDAYTLYYPPEKSEDNSMEDGSEPLSKRHSDGIFTDSYSRYRKQMAVQKYLAAVLGRRYRQRVRNKGRRLAYL
>ADCYAP1A_v2|Amphiprion_sebae_Marc
MASSSKATLILLIYGILMHYSVFCTPIGLSYPKIRLENDAFDEDGNSLSDMGFDSDQIAIRSPPSLNDDAYTLYYPPEKSEDNSMEDGSEPLSKRHSDGIFTDSYSRYRKQMAVQKYLAAVLGRRYRQRVRNKGRRLAYL
>ADCYAP1A_v2|Chromis_viridis
MASSSKATLILLIYGILMHYSVFCTPIGLSYPKIRLENDAFDEDGNSLSDMGFDSDQIAIRSPPSLNDDAYTLYYPPEKSEDNSMEDGSEPLSKRHSDGIFTDSYSRYRKQMAVQKYLAAVLGRRYRQRVRNKGRRLAYL
>ADCYAP1A_v2|Amphiprion_percula_RNA
MASSSKATLILLIYGILMHYSVFCTPIGLSYPKIRLENDAFDEDGNSLSDMGFDSDQIAIRSPPSLNDDAYTLYYPPEKSEDNSMEDGSEPLSKRHSDGIFTDSYSRYRKQMAVQKYLAAVLGRRYRQRVRNKGRRLAYL
>ADCYAP1A_v2|Amphiprion_melanopus_Marc
MASSSKATLILLIYGILMHYSVFCTPIGLSYPKIRLENDAFDEDGNSLSDMGFDSDQIAIRSPPSLNDDAYTLYYPPEKSEDNSMEDGSEPLSKRHSDGIFTDSYSRYRKQMAVQKYLAAVLGRRYRQRVRNKGRRLSYL
>ADCYAP1A_v2|Amphiprion_polymnus_Marc
MASSSKATLILLIYGILMHYSVFCTPIGLSYPKIRLENDAFDEDGNSLSDMGFDSDQIAIRSPPSLNDDAYTLYYPPEKSEDNSMEDGSEPLSKRHSDGIFTDSYSRYRKQMAVQKYLAAVLGRRYRQRVRNKGRRLAYL
>ADCYAP1A_v2|Amphiprion_percula
MASSSKATLILLIYGILMHYSVFCTPIGLSYPKIRLENDAFDEDGNSLSDMGFDSDQIAIRSPPSLNDDAYTLYYPPEKSEDNSMEDGSEPLSKRHSDGIFTDSYSRYRKQMAVQKYLAAVLGRRYRQRVRNKGRRLAYL
>ADCYAP1A_v2|Amphiprion_ocellaris_Marc
MASSSKATLILLIYGILMHYSVFCTPIGLSYPKIRLENDAFDEDGNSLSDMGFDSDQIAIRSPPSLNDDAYTLYYPPEKSEDNSMEDGSEPLSKRHSDGIFTDSYSRYRKQMAVQKYLAAVLGRRYRQRVRNKGRRLAYL
>ADCYAP1A_v2|Nothobranchius_furzeri
MASSSKATLILLIYGILMHYSVFCTPIGLNYPRLENDAFDEDGNSLSDMAFDSDRIAIRSPPSLNDDAYTLYYPPEKSEDNDMEEESEPLSKRHSDGIFTDSYSRYRKQMAVQKYLAAVLGRRYRQRVRNKGRRFAYL
>ADCYAP1A_v2|Amphiprion_sebae
MASSSKATLILLIYGILMHYSVFCTPIGLSYPKIRLENDAFDEDGNSLSDMGFDSDQIAIRSPPSLNDDAYTLYYPPEKSEDNSMEDGSEPLSKRHSDGIFTDSYSRYRKQMAVQKYLAAVLGRRYRQRVRNKGRRLAYL
>ADCYAP1A_v2|Chromis_chromis
MASSSKATLILLIYGILMHYSVFCTPIGLSYPKIRLENDAFDEDGNSLSDMGFDSDQIAIRSPPSLNDDAYTLYYPPEKSEDNSMEDGSEPLSKRHSDGIFTDSYSRYRKQMAVQKYLAAVLGRRYRQRVRNKGRRLAYL
>ADCYAP1A_v2|Amphiprion_frenatus
MASSSKATLILLIYGILMHYSVFCTPIGLSYPKIRLENDAFDEDGNSLSDMGFDSDQIAIRSPPSLNDDAYTLYYPPEKSEDNSMEDGSEPLSKRHSDGIFTDSYSRYRKQMAVQKYLAAVLGRRYRQRVRNKGRRLAYL
>ADCYAP1A_v2|Acanthochromis_polyacanthus
MASSSKATLILLIYGILMHYSVFCTPIGLSYPKIRLENDAFDEDGNSLSDMGFDSDQIAIRSPPSLNDDAYTLYYPPEKSEDNSMEDGTEPLSKRHSDGIFTDSYSRYRKQMAVQKYLAAVLGRRYRQRVRNKGRRLAYL
>ADCYAP1A_v2|Amphiprion_ocellaris_Denovo
MASSSKATLILLIYGILMHYSVFCTPIGLSYPKIRLENDAFDEDGNSLSDMGFDSDQIAIRSPPSLNDDAYTLYYPPEKSEDNSMEDGSEPLSKRHSDGIFTDSYSRYRKQMAVQKYLAAVLGRRYRQRVRNKGRRLAYL
>ADCYAP1A_v2|Pomacentrus_moluccensis_Marc
MASSSKATLILLIYGILMHYSVFCTPIGLSYPKIRLENDAFDEDGNSLSDMGFDSDQIAIRSPPSLNDDAYTLYYPPEKSEDNSMEDGSEPLSKRHSDGIFTDSYSRYRKQMAVQKYLAAVLGRRYRQRVRNKGRRLAYL
>ADCYAP1A_v2|Amphiprion_ocellaris_RNA
MASSSKATLILLIYGILMHYSVFCTPIGLSYPKIRLENDAFDEDGNSLSDMGFDSDQIAIRSPPSLNDDAYTLYYPPEKSEDNSMEDGSEPLSKRHSDGIFTDSYSRYRKQMAVQKYLAAVLGRRYRQRVRNKGRRLAYL
>ADCYAP1A_v2|Amphiprion_akallopisos_Marc
MASSSKATLILLIYGILMHYSVFCTPIGLSYPKIRLENDAFDEDGNSLSDMGFDSDQIAIRSPPSLNDDAYTLYYPPEKSEDNSMEDGSEPLSKRHSDGIFTDSYSRYRKQMAVQKYLAAVLGRRYRQRVRNKGRRLAYL
>ADCYAP1A_v2|Amphiprion_nigripes_Marc
MASSSKATLILLIYGILMHYSVFCTPIGLSYPKIRLENDAFDEDGNSLSDMGFDSDQIAIRSPPSLNDDAYTLYYPPEKSEDNSMEDGSEPLSKRHSDGIFTDSYSRYRKQMAVQKYLAAVLGRRYRQRVRNKGRRLAYL
>ADCYAP1A_v2|Larimichthys_crocea
MSSKATLALLIYGIIMHYSVNCSPVGLSFPSVRLDSDVYDEDGNSLPSLDYDRDQMDVRSPPSVGDDVYSLYYPPEKSGGKTLEDSSEPLSKRHSDGIFTDSYSRYRKQMAVKKYLAAVLGKRYRQRIRNKGRRQAYL
>ADCYAP1A_v2|Astatotilapia_burtoni
MASSSKATLILLIYGIFMHYSVFCTPLGLSYPKIRLENDAFDEDGNSLSDMGFDSDQIAIRSPPSLNDDAYTLYYPQEKSDDNSMEEESEPLSKRHSDGIFTDSYSRYRKQMAVQKYLAAVLGRRYRQRVRNKGRRLAYL
>ADCYAP1A_v2|Stegastes_partitus
MASSSKATLILLIYGILMHYSVFCTPIGLSYPKIRLENDAFDEDGNSLSDMGFDSDQIAIRSAPSLNDDAYTLYYPPEKSEDNSMEDGSEPLSKRHSDGIFTDSYSRYRKQMAVQKYLAAVLGRRYRQRVRNKGRRLAYL
>ADCYAP1A_v2|Amphiprion_bicinctus
MASSSKATLILLIYGILMHYSVFCTPIGLSYPKIRLENDAFDEDGNSLSDMGFDSDQIAIRSPPSLNDDAYTLYYPPEKSEDNSMEDGSEPLSKRHSDGIFTDSYSRYRKQMAVQKYLAAVLGRRYRQRVRNKGRRLAYL
>ADCYAP1A_v2|Premnas_biaculeatus_Marc
MASSSKATLILLIYGILMHYSVFCTPIGLSYPKIRLENDAFDEDGNSLSDMGFDSDQIAIRSPPSLNDDAYTLYYPPEKSEDNSMEDGSEPLSKRHSDGIFTDSYSRYRKQMAVQKYLAAVLGRRYRQRVRNKGRRLAYL
>ADCYAP1A_v2|Amphiprion_ocellaris
MASSSKATLILLIYGILMHYSVFCTPIGLSYPKIRLENDAFDEDGNSLSDMGFDSDQIAIRSPPSLNDDAYTLYYPPEKSEDNSMEDGSEPLSKRHSDGIFTDSYSRYRKQMAVQKYLAAVLGRRYRQRVRNKGRRLAYL
>ADCYAP1B_v1|Lates_calcarifer
MSSKATLALLIYGIIMHYSVNCSPVGLSFPSVRLDSEVYDEDGNSLPSLDYDRDQMDVRGPASVADDVYTLYYPPEKRTERHADGMFNKAYRKALGQLSARKYLHSLMAKRVGGGKALDDSSEPLSKRHSDGIFTDSYSRYRKQMAVKKYLAAVLGKRYRQRIRNKGRRLAYL
>ADCYAP1B_v1|Amphiprion_clarkii
MSSKATLALLIYGIIMHYSVNCSPVGLSFPSVRLDSEVYDEDGNSFPSLDYDRDQMDVRSAPSVADDIYTLYYPPEKRTERHADGMFNKAYRKALGQLSARKYLHSLMAKRVGGGKALDDSSEPLSKRHSDGIFTDSYSRYRKQMAVKKYLAAVLGKRYRQRIRNKGRRLAYL
>ADCYAP1B_v1|Amphiprion_bicinctus_Marc
MSSKATLALLIYGIIMHYSVNCSPVGLSFPSVRFDSEVYDEDGNSFPSLDYDRDQMDVRSAPSVADDIYTLYYPPEKRTERHADGMFNKAYRKALGQLSARKYLHSLMAKRVGGGKALDDSSEPLSKRHSDGIFTDSYSRYRKQMAVKKYLAAVLGKRYRQRIRNKGRRLAYL
>ADCYAP1B_v1|Pseudochromis_fuscus
MASSSKATLILLIYGILMHYSVFCTPIGLSYPKIGLESDAFDEDGNSLSDMGFDTDQIAIRSAPSLNDDAYTLYYPPEKRPERHAEEELDRALREILGQLTARHYLHSLMTIRAGEDNGMEDESEPLSKRHSDGIFTDSYSRYRKQMAVQKYLAAVLGRRYRQRVRNKGRRLAYL
>ADCYAP1B_v1|Amphiprion_perideraion_Marc
MSSKATLALLIYGIIMHYSVNCSPVGLSFPSVRLDSEVYDEDGNSFPSLDYDRDQMDVRSAPSVADDIYTLYYPPEKRTERHADGMFNKAYRKALGQLSARKYLHSLMAKRVGGGKALDDSSEPLSKRHSDGIFTDSYSRYRKQMAVKKYLAAVLGKRYRQRIRNKGRRLAYL
>ADCYAP1B_v1|Amphiprion_sebae_Marc
MSSKATLALLIYGIIMHYSVNCSPVGLSFPSVRLDSEVYDEDGNSFPSLDYDRDQMDVRSAPSVADDIYTLYYPPEKRTERHADGMFNKAYRKALGQLSARKYLHSLMAKRVGGGKALDDSSEPLSKRHSDGIFTDSYSRYRKQMAVKKYLAAVLGKRYRQRIRNKGRRLAYL
>ADCYAP1B_v1|Chromis_viridis
MSSKATLALLIYGIIMHYSVNCSPVGLSFPSVRLDSEVYDEDGNSFPSLDYDRDQMDVRSAPSVADDVYTLYFPPEKRTERHADGMFNKAYRKALGQLSARKYLHSLMAKRVGGGKALDDSSEPLSKRHSDGIFTDSYSRYRKQMAVKKYLAAVLGKRYRQRIRNKGRRLAYL
>ADCYAP1B_v1|Amphiprion_percula_RNA
MSSKATLALLIYGIIMHYSVNCSPVGLSFPSVRLDSEVYDEDGNSFPSLDYDRDQMDVRSAPSVADDVYTLYYPPEKRTERHADGMFNKAYRKALGQLSARKYLHSLMAKRVGGGKALDDSSEPLSKRHSDGIFTDSYSRYRKQMAVKKYLAAVLGKRYRQRIRNKGRRLAYL
>ADCYAP1B_v1|Amphiprion_melanopus_Marc
MSSKATLALLIYGIIMHYSVNCSPVGLSFPSVRLDSEVYDEDGNSFPSLDYDRDQMDVRSAPSVADDIYTLYYPPEKRTERHADGMFNKAYRKALGQLSARKYLHSLMAKRVGGGKALDDSSEPLSKRHSDGIFTDSYSRYRKQMAVKKYLAAVLGKRYRQRIRNKGRRLAYL
>ADCYAP1B_v1|Amphiprion_polymnus_Marc
MSSKATLALLIYGIIMHYSVNCSPVGLSFPSVRLDSEVYDEDGNSFPSLDYDRDQMDVRSAPSVADDIYTLYYPPEKRTERHADGMFNKAYRKALGQLSARKYLHSLMAKRVGGGKALDDSSEPLSKRHSDGIFTDSYSRYRKQMAVKKYLAAVLGKRYRQRIRNKGRRLAYL
>ADCYAP1B_v1|Amphiprion_percula
MSSKATLALFIYGIIMHYSVNCSPVGLSFPSVRLDSEVYDEDGNSFPSLDYDRDQMDVRSAPSVADDVYTLYYPPEKRTERHADGMFNKAYRKALGQLSARKYLHSLMAKRVGGGKALDDSSEPLSKRHSDGIFTDSYSRYRKQMAVKKYLAAVLGKRYRQRIRNKGRRLAYL
>ADCYAP1B_v1|Amphiprion_ocellaris_Marc
MSSKATLALFIYGIIMHYSVNCSPVGLSFPSVRLDSEVYDEDGNSFPSLDYDRDQMDVRSAPSVADDVYTLYYPPEKRTERHADGMFNKAYRKALGQLSARKYLHSLMAKRVGGGKALDDSSEPLSKRHSDGIFTDSYSRYRKQMAVKKYLAAVLGKRYRQRIRNKGRRLAYL
>ADCYAP1B_v1|Nothobranchius_furzeri
MSSKATLALLIYGIIMHHSANSAPVGISFPSLRLDSEVYDEDGNSLPSLDYDGDQMEVRSPSSVAEDVFTMFYPPEKRMERHADGMFNKAYRKALGQLSARKYLHSLMAKRVGGGKTLDDSSEPLSKRHSDGIFTDSYSRYRKQMAVKKYLAAVLGKRYRQRIRNKGRRLAYL
>ADCYAP1B_v1|Amphiprion_sebae
MSSKATLALLIYGIIMHYSVNCSPVGLSFPSVRLDSEVYDEDGNSFPSLDYDRDQMDVRSAPSVADDIYTLYYPPEKRTERHADGMFNKAYRKALGQLSARKYLHSLMAKRVGGGKALDDSSEPLSKRHSDGIFTDSYSRYRKQMAVKKYLAAVLGKRYRQRIRNKGRRLAYL
>ADCYAP1B_v1|Chromis_chromis
MSSKATLALLIYGIIMHYSVNCSPVGLSFPSVRLDSEVYDEDGNSFPSLDYDRDQMDVRSAPSVADDVYTLYYPPEKRTERHADGMFNKAYRKALGQLSARKYLHSLMAKRVGGGKVLDDSSEPLSKRHSDGIFTDSYSRYRKQMAVKKYLAAVLGKRYRQRIRNKGRRLAYL
>ADCYAP1B_v1|Amphiprion_frenatus
MSSKATLALLIYGIIMHYSVNCSPVGLSFPSVRLDSEVYDEDGNSFPSLDYDRDQMDVRSAPSVADDIYTLYYPPEKRTERHADGMFNKAYRKALGQLSARKYLHSLMAKRVGGGKALDDSSEPLSKRHSDGIFTDSYSRYRKQMAVKKYLAAVLGKRYRQRIRNKGRRLAYL
>ADCYAP1B_v1|Acanthochromis_polyacanthus
MSSKATLALLIYGIIMHYSVNCSPVGLSFPSVRLDSEVYDEDGNSFPSLDYDRDQMDVRSAPSVADDVYTLYYPPEKRTERHADGMFNKAYRKALGQLSARKYLHSLMAKRVGGGKVLDDSSEPLSKRHSDGIFTDSYSRYRKQMAVKKYLAAVLGKRYRQRIRNKGRRLAYL
>ADCYAP1B_v1|Amphiprion_ocellaris_Denovo
MSSKATLALLIYGIIMHYSVNCSPVGLSFPSVRLDSEVYDEDGNSFPSLDYDRDQMDVRSAPSVADDVYTLYYPPEKRTERHADGMFNKAYRKALGQLSARKYLHSLMAKRVGGGKALDDSSEPLSKRHSDGIFTDSYSRYRKQMAVKKYLAAVLGKRYRQRIRNKGRRLAYL
>ADCYAP1B_v1|Pomacentrus_moluccensis_Marc
MSSKATLALLIYGIIMHYSVNCSPVGLSFPSVRLDSEVYDEDGNSFPSLDYDRDQMDVRSAPSVADDVYTLYYPPEKRTERHADGMFNKAYRKALGQLSARKYLHSLMAKRVGGGKALDDSSEPLSKRHSDGIFTDSYSRYRKQMAVKKYLAAVLGKRYRQRIRNKGRRLAYL
>ADCYAP1B_v1|Amphiprion_ocellaris_RNA
MSSKATLALLIYGIIMHYSVNCSPVGLSFPSVRLDSEVYDEDGNSFPSLDYDRDQMDVRSAPSVADDVYTLYYPPEKRTERHADGMFNKAYRKALGQLSARKYLHSLMAKRVGGGKALDDSSEPLSKRHSDGIFTDSYSRYRKQMAVKKYLAAVLGKRYRQRIRNKGRRLAYL
>ADCYAP1B_v1|Amphiprion_akallopisos_Marc
MSSKATLALLIYGIIMHYSVNCSPVGLSFPSVRLDSEVYDEDGNSFPSLDYDRDQMDVRSAPSVADDIYTLYYPTEKRTERHADGMFNKAYRKALGQLSARKYLHSLMAKRVGGGKALDDSSEPLSKRHSDGIFTDSYSRYRKQMAVKKYLAAVLGKRYRQRIRNKGRRLAYL
>ADCYAP1B_v1|Amphiprion_nigripes_Marc
MSSKATLALLIYGIIMHYSVNCSPVGLSFPSVRLDSEVYDEDGNSFPSLDYDRDQMDVRSAPSVADDIYTLYYPPEKRTERHADGMFNKAYRKALGQLSARKYLHSLMAKRVGGGKALDDSSEPLSKRHSDGIFTDSYSRYRKQMAVKKYLAAVLGKRYRQRIRNKGRRLAYL
>ADCYAP1B_v1|Larimichthys_crocea
MSSKATLALLIYGIIMHYSVNCSPVGLSFPSVRLDSDVYDEDGNSLPSLDYDRDQMDVRSPPSVGDDVYSLYYPPEKRTERHADGMFNKAYRKALGQLSARKYLHSLMAKRVGGGKTLEDSSEPLSKRHSDGIFTDSYSRYRKQMAVKKYLAAVLGKRYRQRIRNKGRRQAYL
>ADCYAP1B_v1|Astatotilapia_burtoni
MSSKATLALFIYGIIMHYSVNSSPVGLSFPSLRLDGDVYDEDGNSLPSLDYDRDQIEARSAPSVADDVYTLYYPPEKRTERHADGMFNKAYRKALGQLSARKYLHSLMAKRVGGGKMLDDSSEPLSKRHSDGIFTDSYSRYRKQMAVKKYLAAVLGKRYRQRIRNKGRRLAYL
>ADCYAP1B_v1|Stegastes_partitus
MSSKATLALLIYGIIMHYSVNCSPVGLSFPSVRLDSEVYDEDGNSFPSLDYDRDQMDVRSAPSVADDVYTLYYPPEKRTERHADGMFNKAYRKALGQLSARKYLHSLMAKRVGGGKTLDDSSEPLSKRHSDGIFTDSYSRYRKQMAVKKYLAAVLGKRYRQRIRNKGRRLAYL
>ADCYAP1B_v1|Amphiprion_bicinctus
MSSKATLALLIYGIIMHYSVNCSPVGLSFPSVRFDSEVYDEDGNSFPSLDYDRDQMDVRSAPSVADDIYTLYYPPEKRTERHADGMFNKAYRKALGQLSARKYLHSLMAKRVGGGKALDDSSEPLSKRHSDGIFTDSYSRYRKQMAVKKYLAAVLGKRYRQRIRNKGRRLAYL
>ADCYAP1B_v1|Premnas_biaculeatus_Marc
MSSKATLALLIYGIIMHYSVNCSPVGLSFPSVRLDSEVYDEDGNSFPSLDYDRDQMDVRSAPSVADDVYTLYYPPEKRTERHADGMFNKAYRKALGQLSARKYLHSLMAKRVGGGKALDDSSEPLSKRHSDGIFTDSYSRYRKQMAVKKYLAAVLGKRYRQRIRNKGRRLAYL
>ADCYAP1B_v1|Amphiprion_ocellaris
MSSKATLALLIYGIIMHYSVNCSPVGLSFPSVRLDSEVYDEDGNSFPSLDYDRDQMDVRSAPSVADDVYTLYYPPEKRTERHADGMFNKAYRKALGQLSARKYLHSLMAKRVGGGKALDDSSEPLSKRHSDGIFTDSYSRYRKQMAVKKYLAAVLGKRYRQRIRNKGRRLAYL
>ADCYAP1B_v2|Amphiprion_melanopus
SFPSLDYDRDQKDMRSAPSVAGDIYTLYYPPEKSGGKALDDSSEPLSKRHSDGIFTDSYSRYRKQMAVKKYLAAVLGKRYRQRIRNKGRRLAYL
>ADCYAP1B_v2|Lates_calcarifer
MSSKATLALLIYGIIMHYSVNCSPVGLSFPSVRLDSEVYDEDGNSLPSLDYDRDQMDVRGPASVADDVYTLYYPPEKSGGKALDDSSEPLSKRHSDGIFTDSYSRYRKQMAVKKYLAAVLGKRYRQRIRNKGRRLAYL
>ADCYAP1B_v2|Amphiprion_clarkii
MSSKATLALLIYGIIMHYSVNCSPVGLSFPSVRLDSEVYDEDGNSFPSLDYDRDQMDVRSAPSVADDIYTLYYPPEKSGGKALDDSSEPLSKRHSDGIFTDSYSRYRKQMAVKKYLAAVLGKRYRQRIRNKGRRLAYL
>ADCYAP1B_v2|Amphiprion_bicinctus_Marc
MSSKATLALLIYGIIMHYSVNCSPVGLSFPSVRFDSEVYDEDGNSFPSLDYDRDQMDVRSAPSVADDIYTLYYPPEKSGGKALDDSSEPLSKRHSDGIFTDSYSRYRKQMAVKKYLAAVLGKRYRQRIRNKGRRLAYL
>ADCYAP1B_v2|Pseudochromis_fuscus
MASSSKATLILLIYGILMHYSVFCTPIGLSYPKIGLESDAFDEDGNSLSDMGFDTDQIAIRSAPSLNDDAYTLYYPPEKSEDNGMEDESEPLSKRHSDGIFTDSYSRYRKQMAVQKYLAAVLGRRYRQRVRNKGRRLAYL
>ADCYAP1B_v2|Amphiprion_perideraion_Marc
MSSKATLALLIYGIIMHYSVNCSPVGLSFPSVRLDSEVYDEDGNSFPSLDYDRDQMDVRSAPSVADDIYTLYYPPEKSGGKALDDSSEPLSKRHSDGIFTDSYSRYRKQMAVKKYLAAVLGKRYRQRIRNKGRRLAYL
>ADCYAP1B_v2|Amphiprion_sebae_Marc
MSSKATLALLIYGIIMHYSVNCSPVGLSFPSVRLDSEVYDEDGNSFPSLDYDRDQMDVRSAPSVADDIYTLYYPPEKSGGKALDDSSEPLSKRHSDGIFTDSYSRYRKQMAVKKYLAAVLGKRYRQRIRNKGRRLAYL
>ADCYAP1B_v2|Chromis_viridis
MSSKATLALLIYGIIMHYSVNCSPVGLSFPSVRLDSEVYDEDGNSFPSLDYDRDQMDVRSAPSVADDVYTLYFPPEKRGGKALDDSSEPLSKRHSDGIFTDSYSRYRKQMAVKKYLAAVLGKRYRQRIRNKGRRLAYL
>ADCYAP1B_v2|Amphiprion_percula_RNA
MSSKATLALLIYGIIMHYSVNCSPVGLSFPSVRLDSEVYDEDGNSFPSLDYDRDQMDVRSAPSVADDVYTLYYPPEKSGGKALDDSSEPLSKRHSDGIFTDSYSRYRKQMAVKKYLAAVLGKRYRQRIRNKGRRLAYL
>ADCYAP1B_v2|Amphiprion_melanopus_Marc
MSSKATLALLIYGIIMHYSVNCSPVGLSFPSVRLDSEVYDEDGNSFPSLDYDRDQMDVRSAPSVADDIYTLYYPPEKSGGKALDDSSEPLSKRHSDGIFTDSYSRYRKQMAVKKYLAAVLGKRYRQRIRNKGRRLAYL
>ADCYAP1B_v2|Amphiprion_polymnus_Marc
MSSKATLALLIYGIIMHYSVNCSPVGLSFPSVRLDSEVYDEDGNSFPSLDYDRDQMDVRSAPSVADDIYTLYYPPEKSGGKALDDSSEPLSKRHSDGIFTDSYSRYRKQMAVKKYLAAVLGKRYRQRIRNKGRRLAYL
>ADCYAP1B_v2|Amphiprion_percula
MSSKATLALFIYGIIMHYSVNCSPVGLSFPSVRLDSEVYDEDGNSFPSLDYDRDQMDVRSAPSVADDVYTLYYPPEKSGGKALDDSSEPLSKRHSDGIFTDSYSRYRKQMAVKKYLAAVLGKRYRQRIRNKGRRLAYL
>ADCYAP1B_v2|Amphiprion_ocellaris_Marc
MSSKATLALFIYGIIMHYSVNCSPVGLSFPSVRLDSEVYDEDGNSFPSLDYDRDQMDVRSAPSVADDVYTLYYPPEKSGGKALDDSSEPLSKRHSDGIFTDSYSRYRKQMAVKKYLAAVLGKRYRQRIRNKGRRLAYL
>ADCYAP1B_v2|Nothobranchius_furzeri
MSSKATLALLIYGIIMHHSANSAPVGISFPSLRLDSEVYDEDGNSLPSLDYDGDQMEVRSPSSVAEDVFTMFYPPEKSGGKTLDDSSEPLSKRHSDGIFTDSYSRYRKQMAVKKYLAAVLGKRYRQRIRNKGRRLAYL
>ADCYAP1B_v2|Amphiprion_sebae
MSSKATLALLIYGIIMHYSVNCSPVGLSFPSVRLDSEVYDEDGNSFPSLDYDRDQMDVRSAPSVADDIYTLYYPPEKSGGKALDDSSEPLSKRHSDGIFTDSYSRYRKQMAVKKYLAAVLGKRYRQRIRNKGRRLAYL
>ADCYAP1B_v2|Chromis_chromis
MSSKATLALLIYGIIMHYSVNCSPVGLSFPSVRLDSEVYDEDGNSFPSLDYDRDQMDVRSAPSVADDVYTLYYPPEKSGGKALDDSSEPLSKRHSDGIFTDSYSRYRKQMAVKKYLAAVLGKRYRQRIRNKGRRLAYL
>ADCYAP1B_v2|Amphiprion_frenatus
MSSKATLALLIYGIIMHYSVNCSPVGLSFPSVRLDSEVYDEDGNSFPSLDYDRDQMDVRSAPSVADDIYTLYYPPEKSGGKALDDSSEPLSKRHSDGIFTDSYSRYRKQMAVKKYLAAVLGKRYRQRIRNKGRRLAYL
>ADCYAP1B_v2|Acanthochromis_polyacanthus
MSSKATLALLIYGIIMHYSVNCSPVGLSFPSVRLDSEVYDEDGNSFPSLDYDRDQMDVRSAPSVADDVYTLYYPPEKSGGKVLDDSSEPLSKRHSDGIFTDSYSRYRKQMAVKKYLAAVLGKRYRQRIRNKGRRLAYL
>ADCYAP1B_v2|Amphiprion_ocellaris_Denovo
MSSKATLALLIYGIIMHYSVNCSPVGLSFPSVRLDSEVYDEDGNSFPSLDYDRDQMDVRSAPSVADDVYTLYYPPEKSGGKALDDSSEPLSKRHSDGIFTDSYSRYRKQMAVKKYLAAVLGKRYRQRIRNKGRRLAYL
>ADCYAP1B_v2|Pomacentrus_moluccensis_Marc
MSSKATLALLIYGIIMHYSVNCSPVGLSFPSVRLDSEVYDEDGNSFPSLDYDRDQMDVRSAPSVADDVYTLYYPPEKSGGKALDDSSEPLSKRHSDGIFTDSYSRYRKQMAVKKYLAAVLGKRYRQRIRNKGRRLAYL
>ADCYAP1B_v2|Amphiprion_ocellaris_RNA
MSSKATLALLIYGIIMHYSVNCSPVGLSFPSVRLDSEVYDEDGNSFPSLDYDRDQMDVRSAPSVADDVYTLYYPPEKSGGKALDDSSEPLSKRHSDGIFTDSYSRYRKQMAVKKYLAAVLGKRYRQRIRNKGRRLAYL
>ADCYAP1B_v2|Amphiprion_akallopisos_Marc
MSSKATLALLIYGIIMHYSVNCSPVGLSFPSVRLDSEVYDEDGNSFPSLDYDRDQMDVRSAPSVADDIYTLYYPTEKSGGKALDDSSEPLSKRHSDGIFTDSYSRYRKQMAVKKYLAAVLGKRYRQRIRNKGRRLAYL
>ADCYAP1B_v2|Amphiprion_nigripes_Marc
MSSKATLALLIYGIIMHYSVNCSPVGLSFPSVRLDSEVYDEDGNSFPSLDYDRDQMDVRSAPSVADDIYTLYYPPEKSGGKALDDSSEPLSKRHSDGIFTDSYSRYRKQMAVKKYLAAVLGKRYRQRIRNKGRRLAYL
>ADCYAP1B_v2|Larimichthys_crocea
MSSKATLALLIYGIIMHYSVNCSPVGLSFPSVRLDSDVYDEDGNSLPSLDYDRDQMDVRSPPSVGDDVYSLYYPPEKSGGKTLEDSSEPLSKRHSDGIFTDSYSRYRKQMAVKKYLAAVLGKRYRQRIRNKGRRQAYL
>ADCYAP1B_v2|Astatotilapia_burtoni
MSSKATLALFIYGIIMHYSVNSSPVGLSFPSLRLDGDVYDEDGNSLPSLDYDRDQIEARSAPSVADDVYTLYYPPEKSGGKMLDDSSEPLSKRHSDGIFTDSYSRYRKQMAVKKYLAAVLGKRYRQRIRNKGRRLAYL
>ADCYAP1B_v2|Stegastes_partitus
MSSKATLALLIYGIIMHYSVNCSPVGLSFPSVRLDSEVYDEDGNSFPSLDYDRDQMDVRSAPSVADDVYTLYYPPEKSGGKTLDDSSEPLSKRHSDGIFTDSYSRYRKQMAVKKYLAAVLGKRYRQRIRNKGRRLAYL
>ADCYAP1B_v2|Amphiprion_bicinctus
MSSKATLALLIYGIIMHYSVNCSPVGLSFPSVRFDSEVYDEDGNSFPSLDYDRDQMDVRSAPSVADDIYTLYYPPEKSGGKALDDSSEPLSKRHSDGIFTDSYSRYRKQMAVKKYLAAVLGKRYRQRIRNKGRRLAYL
>ADCYAP1B_v2|Premnas_biaculeatus_Marc
MSSKATLALLIYGIIMHYSVNCSPVGLSFPSVRLDSEVYDEDGNSFPSLDYDRDQMDVRSAPSVADDVYTLYYPPEKSGGKALDDSSEPLSKRHSDGIFTDSYSRYRKQMAVKKYLAAVLGKRYRQRIRNKGRRLAYL
>ADCYAP1B_v2|Amphiprion_ocellaris
MSSKATLALLIYGIIMHYSVNCSPVGLSFPSVRLDSEVYDEDGNSFPSLDYDRDQMDVRSAPSVADDVYTLYYPPEKSGGKALDDSSEPLSKRHSDGIFTDSYSRYRKQMAVKKYLAAVLGKRYRQRIRNKGRRLAYL
>ADM1A|Lates_calcarifer
MKLIFQSFLYCCLLATVAHCVELEVNPQLKKRLSLWLGSRLRRDVDSVSVERTAESEHFVRPEDIRDTLLPHSSTDINVRTKRSKNSANQSRRQGCSLGTCTVHDLAHRLHQLNNKLKIGSAPLEKISPQGYGRRRRSLPARRLTLRLQKNRLRPEWRLTDSQVHKLEALLRRT
>ADM1A|Amphiprion_clarkii
MKLVFQPFLYCCLLATVAHCVELEVNPELRKRLSIWLGSRLRRDLDSVSLEKTAESEQFIRPEDIKDTLLPHSSTDINVRTKRSRNSANQSRRQGCSLGTCTVHDLVHRLHQLNVTFKAGSAPVDKISPQGYGRRRRSLPVRRATLRLEQGRLRPVWSTTDSQVHKLEALLKRT
>ADM1A|Amphiprion_bicinctus_Marc
MKLVFQPFLYCCLLATVAHCVELEVNPELRKRLSIWLGSRLRRDLDSISLEKTAESEQFIRPEDIRDTLLPHSSTDINVRTKRSRNSANQSRRQGCSLGTCTVHDLVHRLHQLNVTFKAGSAPVDKISPQGYGRRRRSLPVRRATLRLEQGRLRPVWSTTDSQVHKLEALLKRT
>ADM1A|Pseudochromis_fuscus
MKLIFQSFLYGCLLATVAHCVELEVNPKLKKRLSIWLGSRLRRDLDSVSVERMAESEDFVRPEDIRDTLLPHSSTDISVRTKRSKNSSSQSRRQGCSLGTCTVHDLAHRLHQLTIKSKIGSAPVDKISPQGYGRRRRSLPVHRVSLRLEEGRLRPVWSTSDSQVHKLEALLRRT
>ADM1A|Amphiprion_perideraion_Marc
MKLVFQPFLYCCLLATVAHCVELEVNPELRKRLSIWLGSRLRRDLDSVSLEKTAESEQFIRPEDIRDTLLPHSSTDINVRTKRSRNSANQSRRQGCSLGTCTVHDLVHRLHQLNATFKAGSAPVDKISPQGYGRRRRSLPVRRATLRLEQGRLRPVWSTTDSQVHKLEALLKRT
>ADM1A|Amphiprion_sebae_Marc
MKLVFQPFLYCCLLATVAHCVELEVNSELRKRLSIWLGSRLRRDLDSVSLEKTAESEQFIRPEDIRDTLLPHSSTDINVRTKRSRNSANQSRRQGCSLGTCTVHDLVHRLHQLNVTFKAGSAPVDKISPQGYGRRRRSLPVRRATLRLEQGRLRPVWSTTDSQVHKLEALLKRT
>ADM1A|Chromis_viridis
MKLVFQSFLYCCLLATVAHCVELEVNPELRKRISIWLGSRLRRDLDGISLEKTAESEQFIRPEDIRDTLLPHSSTDINVRTKRSRNSANQSRRQGCSLGTCTVHDLVHRLHQLNVTFKANNAPVDKISPQGYGRRRRSLPARRATLRLEQGRLRPVWSTTDSQVHKLEALLKRT
>ADM1A|Amphiprion_percula_RNA
MKLVFQPFLYCCLLATVAHCVELEVNPELRKRLSIWLGSRLRRDLDSVSLQKTAESEQFIRPEDIRDTLLPHSSTDINVRTKRSRNSANQSRRQGCSLGTCTVHDLVHRLHQLNVTFKAGSAPVDKISPQGYGRRRRSLPVRRATLRLEQGMLRPVWSTTDSQVHKLEALLKRT
>ADM1A|Amphiprion_melanopus_Marc
MKLVFQPFLYCCLLATVAHCVELEVNPELRKRLSIWLGSRLRRDLDSVSLEKTAESEQFIRPEDIRDTLLPHSSTDINVRTKRSRNSANQSRRQGCSLGTCTVHDLVHRLHQLNVTFKAGSAPVDKISPQGYGRRRRSLPVRRATLRLEQGRLRPVWSTTDSQVHKLEALLKRT
>ADM1A|Amphiprion_polymnus_Marc
MKLVFQPFLYCCLLATVAHCVELEVNPELRKRLSIWLGSRLRRDLDSISLEKTAESEQFIRPEDIRDTLLPHSSTDINVRTKRSRNSANQSRRQGCSLGTCTVHDLVHRLHQLNVTFKAGSAPVDKISPQGYGRRRRSLPVRRATLRLEQGRLRPVWSTTDSQVHKLEALLKRT
>ADM1A|Amphiprion_percula
MKLVFQPFLYCCLLATVAHCVELEVNPELRKRLSIWLGSRLRRDLDSVSLEKTAESEQFIRPEDIRDTLLPHSSTDINVRTKRSRNSANQSRRQGCSLGTCTVHDLVHRLHQLNVTFKAGSAPVDKISPQGYGRRRRSLPVRRATLRLEQGRLRPVWSTTDSQVHKLEALLKRT
>ADM1A|Amphiprion_ocellaris_Marc
MKLVFQPFLYCCLLATVAHCVELEVNPELRKRLSIWLGSRLRRDLDSVSLEKTAESEQFIRPEDIRDTLLPHSSTDINVRTKRSRNSANQSRRQGCSLGTCTVHDLVHRLHQLNVTFKAGSAPVDKISPQGYGRRRRSLPVRRATLRLEQGRLRPVWSTTDSQVHKLEALLKRT
>ADM1A|Nothobranchius_furzeri
MKTIIHSFICCCLLASVAHCVELEVHPELRKRLSMWLGSRMRRGVEVEKIAESATFVRPQDIRDTLLPHSSTDINIRTKRSGPQSRPQGCSLATCAVHDLAHRLFELTNNKAKAGTAPATKLGPTGYGRRRRSLPGRQVTLRLEKGRLRPVWSTNISQVHKLEALLRRT
>ADM1A|Amphiprion_sebae
MKLVFQPFLYCCLLATVAHCVELEVNPELRKRLSIWLGSRLRRDLDSVSLEKTAESEQFIRPEDIRDTLLPHSSTDINVRTKRSRNSANQSRRQGCSLGTCTVHDLVHRLHQLNVTFKAGSAPVDKISPQGYGRRRRSLPVRRATLRLEQGRLRPVWSTTDSQVHKLEALLKRT
>ADM1A|Chromis_chromis
MKLVFQSFLYCCLMATVAHCVELEVNPELRKRISIWLGSRLRRDLDSVSLEKTAESEFVRPEDIRDTLLPHSSTDINVRTKRSRNTANQSRRQGCSLPTCTVHDLVHRLHQLNVTFRGGNAPVDKISPQGYGRRRRSLPARRATLRLEQGRLRPVWSTTDSQVHRLEALLKRT
>ADM1A|Amphiprion_frenatus
MKLVFQPFLYCCLLATVAHCVELEVNPELRKRLSIWLGSRLRRDLDSVSLEKTAESEQFIRPEDIRDTLLPHSSTDINVRTKRSRNSANQSRRQGCSLGTCTVHDLVHRLHQLNVTFKAGSAPVDKISPQGYGRRRRSLPVRRATLRLEQGRLRPVWSTTDSQVHKLEALLKRT
>ADM1A|Acanthochromis_polyacanthus
MKLVFQPFLYCCLLATVAHCVELEVNPELRKRLSIWLGSRLRRDLDSVSLEQTAESEQYVRPEDIRDTLLPHSSSTDIKVRTKRSSRTSANQSRRQGCSLGTCTVHDLVHRLHQINVTFKAETAPVDKISPQGYGRRRRSLPVRRATLRLEQGRLRPVWSTSDSQVHKLEALLKRT
>ADM1A|Amphiprion_ocellaris_Denovo
MKLVFQPFLYCCLLATVAHCVELEVNPELRKRLSIWLGSRLRRDLDSVSLEKTAESEQFIRPEDIRDTLLPHSSTDINVRTKRSRNSANQSRRQGCSLGTCTVHDLVHRLHQLNVTFKAGSAPVDKISPQGYGRRRRSLPVRRATLRLEQGRLRPVWSTTDSQVHKLEALLKRT
>ADM1A|Pomacentrus_moluccensis_Marc
MKLVFQPFLYCCLLATVAHCVELEVNPELRKRLSIWLGSRLRRDLDSVSLEKTAESEQFIRPEDIRDTLLPHSSTDINVRTKRSRNSANQSRRQGCSLGTCTVHDLVHRLHQLNVTFKAGSAPVDKISPQGYGRRRRSLPVRRATLRLEQGRLRPVWSTTDSQVHKLEALLKRT
>ADM1A|Amphiprion_ocellaris_RNA
MKLVFQPFLYCCLLATVAHCVELEVNPELRKRLSIWLGSRLRRDLDSVSLQKTAESEQFIRPEDIRDTLLPHSSTDINVRTKRSRNSANQSRRQGCSLGTCTVHDLVHRLHQLNVTFKAGSAPVDKISPQGYGRRRRSLPVRRATLRLEQGMLRPVWSTTDSQVHKLEALLKRT
>ADM1A|Amphiprion_akallopisos_Marc
MKLVFQPFLYCCLLATVAHCVELEVNPELRKRLSIWLGSRLRRDLDSVSLEKTAESEQFIRPEDIRDTLLPHSSTDINVRTKRSRNSANQSRRQGCSLGTCTVHDLVHRLHQLNATFKAGSAPVDKISPQGYGRRRRSLPVRRATLRLEQGRLRPVWSTTDSQVHKLEALLKRT
>ADM1A|Amphiprion_nigripes_Marc
MKLVFQPFLYCCLLATVAHCVELEVNPELRKRLSIWLGSRLRRDLDSISLEKTAESEQFIRPEDIRDTLLPHSSTDINVRTKRSRNSANQSRRQGCSLGTCTVHDLVHRLHQLNVTFKAGSAPVDKISPQGYGRRRRSLPVRRATLRLEQGRLRPVWSTTDSQVHKLEALLKRT
>ADM1A|Larimichthys_crocea
MKVIFQSFLYCCLLATVAHCVELEVNPELKKRLSIWLSSRLRRDLDSVSLEKTEESENFVRPEDIRDTLLPHSSTDINVRTKRSKNSANQSRRHGCSLGTCTVHDLAHRLHQLNNKFKIESAPVDKISPQGYGRRRRSLPEHRVTLRLEQGRLRPVWSITDSQVHKLEALLRRT
>ADM1A|Astatotilapia_burtoni
MKLIFQSFICCCLLATVAHCVELEVNPELKKRLSIWLGSRLRRDVDTISVEKRAEAEHLVRPEDIRDTLLPHSSTDIHVRTKRSSGCSLGTCTVHDLADRLHQMGKLRGGNAPAHKISAHGYGRRRRSLPSYRVSLRLEKGRLRPVWSTADSQVHKLEALLRRT
>ADM1A|Stegastes_partitus
MKLIFQSFLYCCLLTTVAHCVELEVSPQLRKRLSIWLGSRLRRDLDGVSLENTAESQQFVRPEDIRDTLLPHSSTDINVRTKRSRNSANQSRRQGCSLGTCTVHDLVHRLHQLNVTIKAGSAPAEKISPQGYGRRRRSLPSRRATLRLEQGRLRPVWSTTDSQVHRLEALLKRT
>ADM1A|Amphiprion_bicinctus
MKLVFQPFLYCCLLATVAHCVELEVNPELRKRLSIWLGSRLRRDLDSISLEKTAESEQFIRPEDIRDTLLPHSSTDINVRTKRSRNSANQSRRQGCSLGTCTVHDLVHRLHQLNVTFKAGSAPVDKISPQGYGRRRRSLPVRRATLRLEQGRLRPVWSTTDSQVHKLEALLKRT
>ADM1A|Premnas_biaculeatus_Marc
MKLVFQPFLYCCLLATVAHCVELEVNPELRKRLSIWLGSRLRRDLDSVSLEKTAESEQFVRPEDIRDTLLPHSSTDIKVRTKRSRTSANQSRRQGCSLGTCTVHDLVHRLHQLNVTIKAGSAPVDKISPQGYGRRRRSLPARRATLRLEQGRLRPVWSTTDSQVHKLEALLKRT
>ADM1A|Amphiprion_ocellaris
MKLVFQPFLYCCLLATVAHCVELEVNPELRKRLSIWLGSRLRRDLDSVSLEKTAESEQFIRPEDIRDTLLPHSSTDINVRTKRSRNSANQSRRQGCSLGTCTVHDLVHRLHQLNVTFKAGSAPVDKISPQGYGRRRRSLPVRRATLRLEQGMLRPVWSTTDSQVHKLEALLKRT
>ADM1B|Lates_calcarifer
MRLALHTFICCCVFTTVLPLVKGATGERNSSLKKRFKVWLQSRTKRDLDSLVTANEECSDVVSVASVGPQQGEDAKTVSPPSSLGLNIRPRRSTSSKQSGCVLVTCIYQDLFHRLHTISNNQKEATAPKEKIGVNGYGRRRRRSLLEVTQLALQTGRQRRSIEAGQRIHRHKST
>ADM1B|Amphiprion_clarkii
TVICCCVFTTVLPPVKGATGEPSASLNKRFRVWRPANEQDSDIHVGPRQDRDAKDLSPPSSFGLNIRHKRSSGCFLSTCYYQTLVDQLNKIN
>ADM1B|Amphiprion_bicinctus_Marc
MRLSLHTVICCCVFTTVLPPVKGATGEPSASLKKRFRVWLQSHMKRDLRSSLVPANEQDSDIHVGPRQDRDAKDLSLPSSFGLNMRHKRSSGCFLSTCYYQTLVDQLNKINDKRKDVSAPPIKMGSKGYGRRRRSLDVSHFALQTGRQRWCNEAVQQVSRNKSTSTVA
>ADM1B|Pseudochromis_fuscus
MRLSLHTLICCCVFTTVLPPVSGATGEAGGSLKKRLRVWLQSHMKRDLRSVTASEQRSDVTVGPQQDGHEEAPSHPSSFGLNIRPKRSSKPSGCVLPTCLYPKLIEQLVNMKNSERQPRAPEDKIGLNGYGRRRRSLLDVSQLAVQTGRHRRSSEAEQRVSRHKSTLV
>ADM1B|Amphiprion_perideraion_Marc
MRLSLHTVICCCVFTTVLPPVKGATGEPSASLKKRFRVWLQSHMKRDLRNSLVPANEQDSDIHVGPRQDRDAKDLSPPSSFGLNIRHKRSSGCFLSTCYYQTLVDQLNKINNKRKDVSAPPIKMSSKGYGRRRRSLDVSHFALQTGRQRWCTEAVQQVSRNKSTSTVA
>ADM1B|Amphiprion_sebae_Marc
MRLSLHTVICCCVFTTVLPPVKGATGEPSASLKKRFRVWLQSHMKRDLRSSLVPANEQDSDIPVGPRQDRDAKDLSPPSSFGLNIRHKRSSGCFLSTCYYQTLVDQLNKINDKRKDVSAPPIKMGSKGYGRRRRSLDVSHFALQTGRQRWCNEAVQQVSRNKSTSTVA
>ADM1B|Amphiprion_percula_RNA
MRLSLHTVICCCVFTTVLPPVKGATGEPSASLKKRFRVWLQSHMKRDLRNSLVPANEQDSHIHVGPQQDRDAKDPSSFGLNIRHKRSSGCFLSTCYYQTLVDQLNKINDKRKDVSAPPIKMGSKGYGRRRRSILDVSQFALQTGRQRWCTEAVQQVSRNKSTSTVA
>ADM1B|Amphiprion_melanopus_Marc
MRLSLHTVICCCVFTTVLPPVKGATGEPSASLKKRFRVWLQSHMKRDLRNSLVPANEQDSDIHVGPQQDRDAKDLSPPSSFGLNIRHKRSSGCFLSTCYYQTLVDQLNKINDKRKDVSAPPIKMSSKGYGRRRRSLDVSHFALQTERQRWCTEAVQQVSRNKSTSTVA
>ADM1B|Amphiprion_polymnus_Marc
MRLSLHTVICCCVFTTVLPPVKGATGEPSASLKKRFRVWLQSHMKRDLRSSLVPANEQDSDIPVGPRQDRDAKDLSPPSSFGLNIRHKRSSGCFLSTCYYQTLVDQLNKINDKRKDVSAPPIKMGSKGYGRRRRSLDVSHFALQTGRQRWCNEAVQQVSRNKSTSTVA
>ADM1B|Amphiprion_percula
MRLSLHTVICCCVFTTVLPPVKGATGEPSASLKKRFRVWLQSHMKRDLRNSLVPANEQDSHIHVGPRHDRDAKDPSSFGLNIRHKRSSGCFLSTCYYQTLVDQLNKINDKRKDVSAPPIKMGSKGYGRRRRSILDVSQFALQTGRQRWCTEAVQQVSRNKSTSTVA
>ADM1B|Amphiprion_ocellaris_Marc
MRLSLHTVICCCVFTTVLPPVKGATGEPSASLKKRFRVWLQSHMKRDLRNSLVPANEQDSHIHVGPQQDRDAKDLSPPSSLGLNIRHKRSSGCFLSTCYYQTLVDQLNKINDKRKDVSAPPIKMGSKGYGRRRRSLDVSQFALQTGRQRWCTEAVQQVSRNKSTSTVA
>ADM1B|Nothobranchius_furzeri
MRVSLHTVICCCVFTTVLSQVHGEKEEPVSTQVKRFCQWLQKILTSRPYNSSDTATEQISDVTVELMESNDGNSPTPPSSCEENTRSKRSAGCNLGTCLIHKLYQDVYELKSASKRPCAPEKKIITFGRRRRHSLGDISLFSILTRSKAAQQP
>ADM1B|Amphiprion_sebae
MRLSLHTVICCCVFTTVLPPVKGATGEPSASLKKRFRVWLQSHMKRDLRSSLVPANEQDSDIPVGPRQDRDAKDLSPPSSFGLNIRHKRSSGCFLSTCYYQTLVDQLNKINDKRKDVSAPPIKMGSKGYGRRRRSLLDVSHFALQTGRQRWCNEAVQQVSRNKSTSTVA
>ADM1B|Chromis_chromis
MRLSLHTVICCCVFTTVLPPVKGATGESSTSLKKRFRVWLQSHMKRDLRSSLVLADEQNSDIHDGPRQYRHAKALSPSSSFGLTRHKRSSGCNLPTCTYQYLLDILNKMTDKRKDPTAPEGKIGSNGYGRRRRSLLDVTQLVLQTGRHRRSTEAVQQVSRNKSTSTVA
>ADM1B|Amphiprion_frenatus
MRLSLRTVICCCVFTTVLPPVKGATGEPSASLKKRFRVWLQSHMKRDLRNSLVPANEQDSDIHVGPQQDRDAKDLSPPSSFGLNIRHKRSSGCFLSTCYYQTLVDQLNKINDKRKDVSAPPIKMSSKGYGRRRRSLDVSHFALQTGRQRWCTEAVQQVSRNKSTSTVA
>ADM1B|Acanthochromis_polyacanthus
MRLSLHTVICCCVFTAVLPPVKGATGEPSTSLKKRFRVWLQSHMKRDLRNSLVPANEQESDIHVGPRQDRDANALSPPSSFGLNIRHKRSSGCFLPTCSYPSLVDTLNKVNDKRKDIRPPPIKMSSNGYGRRRRSLLDVSQFALQTERLRCCTEAVQQVSRNQSTSPVA
>ADM1B|Amphiprion_ocellaris_Denovo
MRLSLHTVICCCVFTTVLPPVKGATGEPSASLKKRFRVWLQSHMKRDLRNSLVPANEQDSHIHVGPQQDRDAKDPSSFGLNIRHKRSSGCFLSTCYYQTLVDQLNKINDKRKDVSAPPIKMGSKGYGRRRRSILDVSQFALQTGRQRWCTEAVQQVSRNKSTSTVA
>ADM1B|Pomacentrus_moluccensis_Marc
MRLSLHTVICCCVFTTVLPPVKGATGEPSASLKKRFRVWLQSHMKRDLRNNLVPANEQDSDIHVGPQQDRDAKDLSPPSSIGLNIRHKRSSGCFLSTCYYQTLVDQLNKINDKRKDVSAPPIKMGSNGYGRRRRSLDVSQFALQTGRQRWCTEAVQQVSRNKSTSTVA
>ADM1B|Amphiprion_ocellaris_RNA
MRLSLHTVICCCVFTTVLPPVKGATGEPSASLKKRFRVWLQSHMKRDLRNSLVPANEQDSHIHVGPQQDRDAKDPSSFGLNIRHKRSSGCFLSTCYYQTLVDQLNKINDKRKDVSAPPIKMGSKGYGRRRRSILDVSQFALQTGRQRWCTEAVQQVSRNKSTSTVA
>ADM1B|Amphiprion_akallopisos_Marc
MRLSLHTVICCCVFTTVLPPVKGATGEPSASLKKRFRVWLQSHMKRDLRNSLVPANEQDSDIHVGPQQDRDAKDLSPPSSFGLNIRHKRSSGCFLSTCYYQTLVDQLNKINDKRKDVSAPPIKMSSKGGRRRRSLDVSHFALQTGRQRWCTEAVQQVSRNKSTSTVA
>ADM1B|Amphiprion_nigripes_Marc
MRLSLHTVICCCVFTTVLPPVKGATGEPSASLKKRFRVWLQSHMKRDLRSSLVPANEQDSDIHFGPRQDRDAKDLSLPSSFGLNIRHKRSSGCFLSTCYYQTLVDQLNKINDKRKDVSAPPIKMGSKGYGRRRRSLDVSHFALRTGRQRWCNEAVQQVSRNKSTSTVA
>ADM1B|Larimichthys_crocea
MRLTLHTVICCCVFTTVLPLVKGATGELNTSLKKRFKVWLQSRMKRDLDNSLGTSSEQCSDIHVGPQQDGSSITDSPPSSFGLNVRSRRSTSSKSSGCALVTCIYHDLVHRLHQVNSEVEKPTAPEIKISPKGYGRKRRSVQDVMQLALQTGRRSTEAGQRLCRHKSTRTVA
>ADM1B|Astatotilapia_burtoni
MRLSLHTIICCCVFTTVLPLVKGATGETNASLRKRSRVWLQSHMKRDLRSRLVTGDDQHFGGPQQDRLAKTLPTPSSFGPNIRSRRSTSSQSGCLLITCIYHDLFYRLSLTKKNAQTDTTAPKSKMGPGGFGRRRRSLLDATQLVLETGTHRWSTETGQRVSNPKSTHTVA
>ADM1B|Stegastes_partitus
MRLSLHTVICCCVFTTVLPLVKGATGEPSTSLKKRFRVWLQSHMKRDLRNSLVTANEQDSDIHVGPRQDRHAKALSPPSSFGVNIRPKRSSGCLLVTCLYHDLVDQLNKMTDKRKETKAPEKKIGSKGYGRRRRSLLDAAQLAFQTGRQRQSTKAGRRISRNKSTSTVA
>ADM1B|Amphiprion_bicinctus
MRLSLHTVICCCVFTTVLPPVKGATGEPSASLKKRFRVWLQSHMKRDLRSSLVPANEQDSDIHVGPRQDRDAKDLSLPSSFGLNMRHKRSSGCFLSTCYYQTLVDQLNKINDKRKDVSAPPIKMGSKGYGRRRRSLLDVSHFALQTGRQRWCNEAVQQVSRNKSTSTVA
>ADM1B|Premnas_biaculeatus_Marc
MRLSLHTVICCCVFTAVLPPVKGATEEPSTSLKKRFKVWLQSHMKRDLRNSLVPANEQDSEIHVGPRQDGDAKALSPPSSLGLNIRHKRSSGCFLSTCYYQTLVDQLNKINDKRKDVSAPPLKMGSNGYGRRRRSLDDSQFDLQTRRQRCCIEAVQQVSRNESTSTVA
>ADM1B|Amphiprion_ocellaris
MRLSLHTVICCCVFTTVLPPVKGATGEPSANLKKRFRVWLQSHMKRDLRNSLVPANEQDSHIHVGPQQDRDAKDPSSFGLNIRHKRSSGCFLSTCYYQTLVDQLNKINDKRKDVSAPPIKMGSKGYGRRRRSILDVSQFALQTGRQRWCTEAVQQVSRNKSTSTVA
>ADM2A|Lates_calcarifer
MCALLPAWLCLLLGLLPLETQCRAFTLQGLAHRHRLTLPRTSKYLKSSLTTIMPTASDFSVAIDNHITQGDQHVIWRTLLHKEPLPRLPDQLLNQSDNVLQEAPLWRRGSRGRRHAISGRGHSHLMRVGCVLGTCQVQNLSHRLYQLIGQSGREDSSPINPRSPHSYG
>ADM2A|Amphiprion_clarkii
MCVLLPAWLCLLLGLLPLEVQSRALALQRTHRHRLNLPRPSKYPKSSYPAVLPTVSDVSVAADNQITQEDRHIMWRALLHKEPPPKSTDPLLDRSQNVLPEAPVWQRGSRGRRHANSGGGRGHGHLMRVGCVLGTCQVQNLSHRLYQLIGQSGREDSSPINPRSPHSYG
>ADM2A|Amphiprion_bicinctus_Marc
MCVLLPAWLCLLLGLLPLEVQSRALALQRTHRHRLNLPRPSKYPKSSYAAVLPTVSDVSVAADNQITQEDRHIMWRALLHKEPPPKSCDPLLDRSQNVLPEAPVWQRGSRGRRHANSGGGRGHGHLMRVGCVLGTCQVQNLSHRLYQLIGQSGREDSSPINPRSPHSYG
>ADM2A|Pseudochromis_fuscus
RLSLPRTSKYPKSSHPVVLPTDFSVAVDNQISQEDRHIIWRALLHKEPPPKLSDPSLDQSNNVLPEAPGWQRGSRGRRHANSGGGRGHSHLMRVGCVLGTCQVQNLSHRLYQLIGQSGREDSSPINPRSPHSYG
>ADM2A|Amphiprion_perideraion_Marc
MCVLLPAWLCLLLGLLPLEVQSRALALQRTHRHRLNLPRPSKYPKSSYPAVLPTVSDVSVAADNQITQEDRHIMWRALLHKEPPPKSSDPLLDRSQNVLPEAPVWQRGSRGRRHANSGGGRGHGHLMRVGCVLGTCQVQNLSHRLYQLIGQSGREDSSPINPRSPHSYG
>ADM2A|Amphiprion_sebae_Marc
MCVLLPAWLCLLLGLLPLEVQSRALALQRTHRHRLNLPRPSKYPKSSYAAVLPTVSDVSVAADNQITQEDRHIMWRALLHKEPPQKSCDPLLDRSQNVLPEAPVWQRGSRGRRHANSGGGRGHGHLMRVGCVLGTCQVQNLSHRLYQLIGQSGREDSSPINPRSPHSYG
>ADM2A|Chromis_viridis
VSDLPVAADNQITQEDRHLMWRALLHKEPPPKSSDPVLDRSQNVLPEAPVWQRGSRGRRHVHLMRVGCVLGTCQVQNLSHRLYQLIGQSGREDSSPINPRSPHSYG
>ADM2A|Amphiprion_percula_RNA
MCVLLPAWLCLLLGLLPLEVQSRALALQRTHRHRLNLPRPSKYPKSSYPAVLPTVSDVSVAADNHITQEDRHIMWRALLHKEPPPKSSDPLLDRSQNVLPEAPVWQRGSRGRRHANSGGGRGHGHLMRVGCVLGTCQVQNLSHRLYQLIGQSGREDSSPINPRSPHSYG
>ADM2A|Amphiprion_melanopus_Marc
MCVLLPAWLCLLLGLLPLEVQSRALALQRTHRHRLNLSRPSKYPKSSYPAVLPTVSDVSVAADNQITQEDRHIMWRALLHKEPPPKSSDPLLDRSQNVLPEAPVWQRGSRGRRHANSGGGSGHGHLMRVGCVLGTCQVQNLSHRLYQLIGQSGREDSSPINPRSPHSYG
>ADM2A|Amphiprion_polymnus_Marc
MCVLLPAWLCLLLGLLPLEVQSRALALQRTHRHRLNLPRPSKYPKSSYAAVLPTVSDVSVAADNQITQEDRHIMWRALLHKEPPQKSCDPLLDRSQNVLPEAPVWQRGSRGRRHANSGGGRGHGHLMRVGCVLGTCQVQNLSHRLYQLIGQSGREDSSPINPRSPHSYG
>ADM2A|Amphiprion_percula
MCVLLPAWLCLLLGLLPLEVQSRALALQRTHRHRLNLPRPSKYPKSSYPAVLPTVSDVSVAADNHITQEDRHIMWRALLHKEPPPKSSDPLLDRSQNVLPEAPVWQRGSRGRRHANSGGGRGHGHLMRVGCVLGTCQVQNLSHRLYQLIGQSGREDSSPINPRSPHSYG
>ADM2A|Amphiprion_ocellaris_Marc
MCVLLPAWLCLLLGLLPLEVQSRALALQRTHRHRMNLPRPSKYPKSSYPAVLPTVSDVSVAADNHITQEDRHIMWRALLHKEPPPKSSDPLLDRSQNVLPEAPVWQRGSRGRRHANSGGGRGHSHLMRVGCVLGTCQVQNLSHRLYQLIGQSGREDSSPINPRSPHSYG
>ADM2A|Nothobranchius_furzeri
MCVLPPTWLCLLLGLLPLEVQTRVLTVCRAHTHRLSSSQISEFPKPSHPEVSPTPSDLSDGNQIPEKVQNIFWRTSLNKDTSPELLGSLLYGNHNLLPQRGSRGRRHANGSGMRGQGQLMRVGCVLGTCQVQNLSHRLYQLIGQSGREDSSPINPGSPHSYG
>ADM2A|Amphiprion_sebae
MCVLLPAWLCLLLGLLPLEVQSRALALQRTHRHRLNLPRPSKYPKSSYAAVLPTVSDVSVAADNQITQEDRHIMWRALLHKEPPPKSCDPLLDRSQNVLPEAPVWQRGSRGRRHANSGGGRGHGHLMRVGCVLGTCQVQNLSHRLYQLIGQSGREDSSPINPRSPHSYG
>ADM2A|Chromis_chromis
PAWLCLLLGLLPLEVQSRALTLQRTHRHRLNLPRPSKYPKSSYSAILPTVSDLPVAADNQITQEDRHIMWRALLHKEPPPKSSDPLLDRSQNVLPEAPVWQRGSRGRRHANSGGGRGHGHLMRVGCVLGTCQVQNLSHRLYQLIGQSGREDSSPINPRSPHSYG
>ADM2A|Amphiprion_frenatus
MCVLLPAWLCLLLGLLPLEVQSRALALQRTHRHRLNLSRPSKYPKSSYPAVLPTVSDVSVAADNQITQEDRHIMWRALLHKEPPPKSSDPLLDRSQNVLPEAPVWQRGSRGRRHANSGGGRGHGHLMRVGCVLGTCQVQNLSHRLYQLIGQSGREDSSPINPRSPHSYG
>ADM2A|Acanthochromis_polyacanthus
MCVLLPAWLCLLLGLLPLEVQSRALALQRTHRHRLYLPRPSKYPKSFYPAVLPTVSDVSVAADNQITQEDRHIMWRALLHKEPPPKSSDPLLDQSQNVLPEAPVWQRGSRGRRHANSGGGRGHGHLMRVGCVLGTCQVQNLSHRLYQLIGQSGREDSSPINPRSPHSYG
>ADM2A|Amphiprion_ocellaris_Denovo
MCVLLPAWLCLLLGLLPLEVQSRALALQRTHRHRLNLPRPSKYPKSSYPAVLPTVSDVSVAADNHITQEDRHIMWRALLHKEPPPKSSDPLLDRSQNVLPEAPVWQRGSRGRRHANSGGGRGHGHLMRVGCVLGTCQVQNLSHRLYQLIGQSGREDSSPINPRSPHSYG
>ADM2A|Pomacentrus_moluccensis_Marc
MCVLLPAWLCLLLGLLPLEVQSRALALQRTHRHRLNLPRPSKYPKSSYPAVLPTVSDVSVAADNQITQEDRHIMWRALLHKEPSPKSSDPLLDRSQNVLPEAPVWQRGSRGRRHANSGGGRGHGHLMRVGCVLGTCQVQNLSHRLYQLIGQSGREDSSPINPRSPHSYG
>ADM2A|Amphiprion_ocellaris_RNA
MCVLLPAWLCLLLGLLPLEVRSRALALQRTHRHRLNLPRPSKYPKSSYPAVLPTVSDVSVAADNHITQEDRHIMWRALLHKEPPPKSSDPLLDRSQNVLMRVGCVLGTCQVQNLSHRLYQLIGQSGREDSSPINPRSPHSYG
>ADM2A|Amphiprion_akallopisos_Marc
MCVLLPAWLCLLLGLLPLEVQSRALALQRTHRHRLNLPRPSKYPKSSPAVLPTVSDVSVAADNQITQEDRHIMWRALLHKEPPPKSSDPLLDRSQNVLPEAPVWQRGSRGRRHANSGGGRGHGHLMRVGCVLGTCQVQNLSHRLYQLIGQSGREDSSPINPRSPHSYG
>ADM2A|Amphiprion_nigripes_Marc
MCVLLPAWLCLLLGLLPLEVQSRALALQRTHRHRLNLPRPSKYPKSSYAAVLPTVSDVSVAADNQITQEDRHIMWRALLHKEPPPKSCDPLLDRSQNVLPEAPVWQRGSRGRRHANSGGGRGHGHLMRVGCVLGTCQVQNLSHRLYQLIGQSGREDSSPINPRSPHSYG
>ADM2A|Larimichthys_crocea
MCALLPAWLCLLLGFLPLEIQSRALTLQSLTHRHRLNLPRTSKYPKSSYTTIMPTASDLSFAIDNHIPQRDRQIIWRTRPPPRLSSPLFDQSDSLSREAPVWQRGSRGRRHANSGGARSHGHLMRVGCVLGTCQVQNLSHRLYQLIGQSGREDASPINPRSPHSYG
>ADM2A|Astatotilapia_burtoni
MCALRPAWLCVLLGLLPLEIQSQALTPQRSHRHRLSFPRISKFPKSFHPSIVPTVSDLSVAAHNQITEEDGQIIWRALLPHKDPPPKPFDLLVDQSHNVLPEVPVWQRGSRGRRHAGRGRGHPHLMRVGCVLGTCQVQNLSHRLYQLIGQSGREDSSPINPRSPHSYG
>ADM2A|Stegastes_partitus
MCALIPAWLCLLLGLLPLEVQSRALALQRTHRHRLNLPRPSKYPKSSYSAILPTMSDLSVAADNQITQEDRHIMWRALLHKEPPPKLSDPLLDRSQNVLPEAPVWQRGSRGRRHASNGGGRGHGHLMRVGCVLGTCQVQNLSHRLYQLIGQSGREDSSPINPRSPHSYG
>ADM2A|Amphiprion_bicinctus
MCVLLPAWLCLLLGLLPLEVQSRALALQRTHRHRLNLPRPSKYPKSSYAAVLPTVSDVSVAADNQITQEDRHIMWRALLHKEPPPKSCDPLLDRSQNVLPEAPVWQRGSRGRRHANSGGGRGHGHLMRVGCVLGTCQVQNLSHRLYQLIGQSGREDSSPINPRSPHSYG
>ADM2A|Premnas_biaculeatus_Marc
MCVLLPAWLCLLLGLLPLEVQSRALALQRTQKHRLNLPRPSKYPKSFYPAVLPTASDVSVAADNQITQEDRHIMWRALLHKEPPPKSSDPLLDRSQNVLPEAPVWQRGSRGRRHANSGGGRGHGHLMRVGCVLGTCQVQNLSHRLYQLIGQSGREDSSPINPRRPHS
>ADM2A|Amphiprion_ocellaris
MCVLLPAWLCLLLGLLPLEVQSRALALQRTHRHRLNLPRPSKYPKSSYPAVLPTVSDVSVAADNHITQEDRHIMWRALLHKEPPPKSSDPLLDRSQNVLPEAPVWPRGSRGRRHANSGGGRGHGHLMRVGCVLGTCQVQNLSHRLYQLIGQSGREDSSPINPRSPHSYG
>ADM2B|Lates_calcarifer
MRSLLLTVYCISLVSLQQLLALPVQERPDSNRLDLLSKLIDQKQDKDSASGSQPNIAIPSSAPSLSPKWLPGFLRYPPASGVRAATPSLPWLTKASQVKGTVLRVRRHAHSGSRGGHHYPHHAQLMRVGCVLGTCQVQNLSHRLYQLIGQSGREDSSPINPRSPHSYG
>ADM2B|Amphiprion_clarkii
TNRLDLLNKLADQREEGFLTPGSQTNGIVPSAGFLRHVPASGAKAASPGLAWARPAKALKMEH
>ADM2B|Amphiprion_bicinctus_Marc
MRSFLPLTVYCISLVSLQQLLALPAEERPDTNRLDLLNKLADQREDGSLTPGSQTNGIVPSAAASQYPKWLPGFLRHVPASGAKAASPGLAWARPAKALKMEHRALRARRHVHSGSRGSHHYPHHAQLMRVGCVLGTCQVQNLSHRLYQLIGQSGREDSSPINPRSPHSYG
>ADM2B|Pseudochromis_fuscus
MRSFLPLTVYCISLVSLQQLLALPAEERPHANRLDLLSKLLGQRVDPSFATGSETNSAVPSSAPSPSPEWLPGFLTHPPVTGVRPAAPHLAWARPAEASQIERKAVRARRHAHSGSRGGHHVQLMRVGCNLGTCQVQNLSHRLYQLMGQSGKEDTSPINPKSPHSYG
>ADM2B|Amphiprion_perideraion_Marc
MRSFLPLTVYCISLVSLQQLLALPAEERPDTNRLDLLNKLADQREDGSLTPGSQTNGIVPSAAASQYPKWLPGFLRHVPASGAKAAYPGLAWARPAKALKMEHRALRARRHVHSGSRGGHHYPHQAQLMRVGCVLGTCQVQNLSHRLYQLIGQSGREDSSPINPRSPHSYG
>ADM2B|Amphiprion_sebae_Marc
MRSFLPLTVYCISLVSLQQLLALPAEERPDTNRLDLLNKLADQREDGSLTPGSQTNGIVPSAAASQYPKWLPGFLRHVPASGAKAASPGLAWARPAKALKMEHRALRARRHVHSGSRGGHHYPHHAQLMRVGCVLGTCQVQNLSHRLYQLIGQSGREDSSPINPRSPHSYG
>ADM2B|Chromis_viridis
PDTNRLDLLNKLTGQREDSSLTSGSQTDSIVPSAAPSQSPEWLPGFLRHVPASGAALQMEHRALRARRHAHSGSRGGHHYPHHAQLMRVGCVLGTCQVQNLSHRLYQLIGQSGREDSSPINPRSPHSYG
>ADM2B|Amphiprion_percula_RNA
MRSVLPLTVYCISLVSLQQLLALPAEERPDTNRLDLLNKLAGQREDGSLTPGSQTNGIVPSAAASQYPKWLPGFLRHVPASGAKAASPGLAWARSAKALKMEHRALRARRHVHSGSRGGHHYPHHAQLMRVGCVLGTCQVQNLSHRLYQLIGQSGREDSSPINPRSPHSYG
>ADM2B|Amphiprion_melanopus_Marc
MRSFLPLTVYCISLVSLQQLLALPAEERPDTNRLDLLNKLADQREDGSLTPGSQTNGIVPSAAASQYPKWLPGFLRHVPASGAKAASPGLAWARPAKALKMEHRALRARRHVHSGSRGGHHYPHHAQLMRVGCVLGTCQVQNLSHRLYQLIGQSGREDSSPINPRSPHSYG
>ADM2B|Amphiprion_polymnus_Marc
MRSFLPLTVYCISLVSLQQLLALPAEERPDTNRLDLLNKLADQREDGSLTPGSQTKGIVPSAAASQYPKWLPGFLRHVPASGAKAASPGLAWARPAKALKMEHRALRARRHVHSGSRGGHHYPHHAQLMRVGCVLGTCQVQNLSHRLYQLIGQSGREDSSPINPRSPHSYG
>ADM2B|Amphiprion_percula
MRSVLPLTVYCISLVSLQQLLALPAEERPDTNRLDLLNKLAGQREDGSLTPGSQTNGIVPSAAASQYPKWLPGFLRHVPASGAKAASPGLAWARSAKALKMEHRALRARRHVHSGSRGGHHYPHHAQLMRVGCVLGTCQVQNLSHRLYQLIGQSGREDSSPINPRSPHSYG
>ADM2B|Amphiprion_ocellaris_Marc
MRSFLPLTVYCISLVSLQQLLALPAEERPDTNRLDLLNKLAGQREDGSLTPGSQTNGIVPSAAASQYPKWQPGFLRHVPASGAKAAYPGLAWARTAKALKMEHRALRARRHVHSGSRGGHHYPHHAQLMRVGCVLGTCQVQNLSHRLYQLIGQSGREDSSPINPRSPHSYG
>ADM2B|Nothobranchius_furzeri
MRSFLPLAVCCISLVSLQQLSALPPGELPDGNRLNVLNKLLGQKEKVSFSPESETNDLTTSPPLNQEPEWLPGFLRHPASGGKTASFGPAWAQLVEVSQMKQRQKRSHGQTHSRGGHQYPKNGQLMRVGCVLGTCQVQNLSHRLYQLIGQSGREESSPINPRSPHSFG
>ADM2B|Amphiprion_sebae
MRSFLPLTVYCISLVSLQQLLALPAEERPDTNRLDLLNKLADQREDGSLTPGSQTNGIVPSAAASQYPKWLPGFLRHVPASGAKAASPGLAWARPAKALKMEHRALRARRHVHSGSRGGHHYPHHAQLMRVGCVLGTCQVQNLSHRLYQLIGQSGREDSSPINPRSPHSYG
>ADM2B|Chromis_chromis
MRSFLPLTVYCISLVSLQQLLALPAEERPDRLDLLNKLIGQREDGSSTSGSQTDSMVPSAAPSQTPKWLPGFLRHVPASGAKAASPSLAWARPAKALQMEHRALRARRHAHSGSRGGHHYPHHAQLMRVGCVLGTCQVQNLSHRLYQLIGQSGREDSSPINPKSPHSYG
>ADM2B|Amphiprion_frenatus
MRSFLPLTVYCISLVSLQQLLALPAEERPDTNRLDLLNKLADQREDGSLTPGSQTNGIVPSAATSQYPKWLPGFLRHVPASGAKAASPGLAWARPAKALKMEHRALRARRHVHSGSRGGHHYPHHAQLMRVGCVLGTCQVQNLSHRLYQLIGQSGREDSSPINPRSPHSYG
>ADM2B|Acanthochromis_polyacanthus
MRSFLPLTVYCISLVSLQQLQALPAEERPDRLDLLNKLVGQREDSSLTSGSQTNSVVPSAATSQYPKWLPGFLRHVPASGAKAPSPGLAWARPAKALQMEHRALRARRHVHSGSRGGHHYPHHAQLMRVGCVLGTCQVQNLSHRLYQLIGQSGREDSSPINPRSPHSYG
>ADM2B|Amphiprion_ocellaris_Denovo
MRSFLPLTVYCISLVSLQQLLALPAEERPDTNRLDLLNKLAGQREDGSLTPGSQTNGIVPSAAASQYPKWLPGFLRHVPASGAKAASPGLAWARSAKALKMEHRALRARRHVHSGSRGGHHYPHHAQLMRVGCVLGTCQVQNLSHRLYQLIGQSGREDSSPINPRSPHSYG
>ADM2B|Pomacentrus_moluccensis_Marc
MRSFLPLTVYCISLVSLQQLLALPAEERPDTNRLDLLNKLADQREDGSLTPGSQTNGIVPSAAASQYPKWLPGFLSHIPASGVKAASPGLAWARPVKALKMEHRALRARRHVHSGSRGGHHYPHHAQLMRVGCVLGTCQVQNLSHRLYQLIGQSGREDSSPINPRSPHSYG
>ADM2B|Amphiprion_ocellaris_RNA
MRSFLPLTVYCISLVSLQQLLALPAEERPDTNRLDLLNKLAGQREDGSLTPGSQTNGIVPSAAASQYPKWLPGFLRHVPASGAKAAFPGLAWARPAKALKMEHRALRARRHVHSGSRGGHHYPHHAQLMRVGCVLGTCQVQNLSHRLYQLIGQSGREDSSPINPRSPHSYG
>ADM2B|Amphiprion_akallopisos_Marc
MRSFLPLTVYCISLVSLQQLLALPAEERPDTNRLDLLNKLADQREDGSLTPGSQTNGIVPSAAASQYPKWLPGFLRHVPASGAKAAFPGLAWARPAKALKMEHRALRARRHVHSGSRGGHHYPHHAQLMRVGCVLGTCQVQNLSHRLYQLIGQSGREDSSPINPRSPHSYG
>ADM2B|Amphiprion_nigripes_Marc
MRSFLPLTVYCISLVSLQQLLALPAEERPDTNRLDLLNKLADQREDGSLTPGSQTNGIVPSAAASQYPKWLPGFLRHVPASGAKAASPGLAWARPAKALKMEHRALRARRHVHSGSRGGHHYPHHAQLMRVGCVLGTCQVQNLSHRLYQLIGQSGREDSSPINPRSPHSYG
>ADM2B|Larimichthys_crocea
MRSILPLTVYCISLVSLQQLLALPAEERPDTNRLDLLDKLIDQSKDKASALGSQTQVTAPSSAPGHFPKWLRDFLRHQPASGMKAALSSLAWARPTEASRGERRALRARRHAHSGSRGGHHYPQHAQLMRVGCVLGTCQVQNLSHRLYQLIGQSGREDSSPINPRSPHSYG
>ADM2B|Astatotilapia_burtoni
MRFFFPLTVYCISLLSLQQALPAEERPGTNRLDVLNKLIGQKEDNAPAAESQTISTVPSSALSRSPNQLPGFMKQRLASGARTASPALAWARSTEALQVERRAPRARRHAHSRGGHHNHHHAKLMRVGCVLGTCQVQNLSHRLYQLIGQTGREDSSPINPRSPHSFG
>ADM2B|Stegastes_partitus
MRSFLPLTVYCISLVSLQQLLALPAEERPDTSRLDLLNKVIDQREGSSLTSGSQTNSIVPSSAPSQSPEWLPGFLRHVPTSGARAASPDLAWARPSEALQMEHRALRARRHAHSGSRGGHHYPHHAQLMRVGCVLGTCQVQNLSHRLYQLIGQSGREDSSPINPKSPHSYG
>ADM2B|Amphiprion_bicinctus
MRSFLPLTVYCISLVSLQQLLALPAEERPDTNRLDLLNKLADQREDGSLTPGSQTNGIVPSAAASQYPKWLPGFLRHVPASGAKAASPGLAWARPAKALKMEHRALRARRHVHSGSRGGHHYPHHAQLMRVGCVLGTCQVQNLSHRLYQLIGQSGREDSSPINPRSPHSYG
>ADM2B|Premnas_biaculeatus_Marc
MRSFLPLTVYCISLVSLQQLLALPAEERPDTNRLGLLNKLVGQREDSSLQSGGQTNSVVPSAATSQYPKWLSGFLRHEPASGVKAASPALAWARPAKAMQMEHRALRARRHVHSGSRGGHHYPHHAQLMRVGCVLGTCQVQNLSHRLYQLIGQSGREDSSPINPRSPHSYG
>ADM2B|Amphiprion_ocellaris
MRSFLPLTVYCISLVSLQQLLALPAEERPDTNRLDLLNKLAGQREDGSLTPGSQTNGIVPSAAASQYPKWQPGFLRHVPASGAKAAFPGLAWARPAKALKMEHRALRARRHVHSGSRGGHHYPHHAQLMRVGCVLGTCQVQNLSHRLYQLIGQSGREDSSPINPRSPHSYG
>ADM5|Lates_calcarifer
MEITVLLLLTVPLTAASPLRPTHRSDANTVLSGDAVQASGFRSEDTQEEHAPALKIIPFHSEDKHLDLDALKHDMALKLRPRRAPQRGCQLGTCQLHNLANTLFILSKTSGKDESKKASDPRGYGR
>ADM5|Amphiprion_clarkii
IAVMLRLTMSLSAAYPRRSTQRSDADIVSQGATVYSVGVERSKVLDEHRAPLLKIIPFRSEDKHLDLDAPKHSMAAKLRPRRAPHRGCQFGTCQVHNLANTLYHIGKASGKEESKKAKDPQGYGR
>ADM5|Amphiprion_bicinctus_Marc
MEIAVLLLLTLSLTAASPLRPTQRSDADIVSQGATVQSVGVERSKVLDEHRAPILKIIPFRSEDKHLDLDALKHSMAAKLRPRRAPHRGCQFGTCQVHNLANTLYHIGKASGKEESKKAKDPQGYGR
>ADM5|Pseudochromis_fuscus
MEIAVLLLLTVPLTAASPLRQTQRSDADSVLPGATVQTVGEQRSEDAQEHHAPLVKIIPFHSDIKHLDLEALKHRMAAKLRLRRAPQRGCQLGTCQVHNLANTLYQISEKNGKEKSKNANDPQGYGR
>ADM5|Amphiprion_perideraion_Marc
MEIAVLLLLTLSLTAASPLRPTQRSDADIVSQGATVQSVGVERSKVSDEHRAPLLKIIPFHSEDKHLDLDALKHSMAAKLRPRRAPHRGCQFGTCQVHNLANTLYHIGKASGKEESKKAKDPQGYGR
>ADM5|Amphiprion_sebae_Marc
MEIAVLLLLTLSLTAASPLRPTQRSDADIVSQGATVQSVGVERSKVLDEHRAPLLKIIPFRSEDKHLDLDALKHSMAAKLRPRRAPHRGCQFGTCQVHNLANTLYHIGKAIGKEESKKAKDPQGYGR
>ADM5|Chromis_viridis
LTAASPLRPTQRSDADIILRGATVQAVGVEKSKDLDEHRAPLLPQRGCQFGTCQVHNLANTLYHISKASDKEQSKKAKDPQGFGR
>ADM5|Amphiprion_percula_RNA
MEIAVLLLLTLSLTAASPLRPTQRSDADIVSQGATVQSVGVERSEVLDEHRAPLLKIIPFRSEDKHLHLDALKHSMAAKLRPRRAPHRGCQFGTCQVHNLANTLYHIGKASGKEESKKAKDPQGYGR
>ADM5|Amphiprion_melanopus_Marc
MEIAVLLLLTLSLTAASPLRPTQRSDADIVSQGATVQSVGVERSNVLDEHRAPLLKIIPFRSEDKHLDLDALKHSMAAKLRPRRAPHRGCQFGTCQVHNLANTLYHIGKASGKEESKKAKDPQGYGR
>ADM5|Amphiprion_polymnus_Marc
MEIAVLLLLTLSLTAASPLRPTQRSDADIVSQGATVQSVGVERSKVLDEHRAPLLKIIPFRSEDKHLDLDALKHSMAAKLRPRRAPHRGCQFGTCQVHNLANTLYHIGKASGKEESKKAKDPQGYGR
>ADM5|Amphiprion_percula
MEIAVLLLLTLSLTAASPLRPTQRSDADIVSQGATVQSVGVERSEVLDEHRAPLLKIIPFRSEDKHLDLDALKHSMAAKLRPRRAPHRGCQFGTCQVHNLANTLYHIGKASGKEESKKAKDPQGYGR
>ADM5|Amphiprion_ocellaris_Marc
MEIAVLLLLTLSLTAASPLRPTQRSDADIVSQGATVQSVGVERSEVLDEHRAPLLKIIPFRSEDKHLDLDALKHSMAAKLRPRRAPHRGCQFGTCQVHNLANTLYHIGKASGKEESKKAKDPQGYGR
>ADM5|Nothobranchius_furzeri
MEIALVVFLVVPLTAASPLTLTQRPAADVVLSGGSERAVSDGRSESEQKQHAPLVKIVPFLSEDKPFELHVLKHRMTPYLRPRRAIQRGCQLGTCQLHNLASTLYHISKMSGKEESKKANDPQGYGR
>ADM5|Amphiprion_sebae
RSDADIVSQGATVQSVGVERSKVLDEHRAPLLKIIPFRSEDKHLDLDANQANTLYHIGKARGKEESKKAKDPQGYGR
>ADM5|Chromis_chromis
MEIAVLLLLTVSLTAASPLRPTQRSDADIVLPGATVQAVGVERSKDLDEHRAPLLKIIPFRSEDKRLDLDALKHSMAAKLRPRRAPQRGCQFGTCQVHNLANTLYHISKASDKEQSKKAKDPQGFGR
>ADM5|Amphiprion_frenatus
MEIAVLLLLTLSLTAASPLRPTQRSDADIVSQGATVQSVGVERSKVLDEHRAPLLKIIPFRSEDKNLDLDALKHSMAAKLRPRRAPHRGCQFGTCQVHNLANTLYHIGKASGKEESKKAKDPQGYGR
>ADM5|Acanthochromis_polyacanthus
MEIAVLLLLTLPLTAASPLRPTQRSDADIVPQGATVQSVGVERSKVLDEDRAPLLKIIPFRSEDKHLDLDALKHSMAAKLRPRRAPQRGCQFGTCQVHNLANTLYHIGKANGKEESKKANDPQGYGR
>ADM5|Amphiprion_ocellaris_Denovo
MEIAVLLLLTLSLTAASPLRPTQRSDADIVSQGATVQSVGVERSEVLDEHRAPLLKIIPFRSEDKHLDLDALKHSMAAKLRPRRAPHRGCQFGTCQVHNLANTLYHIGKASGKEESKKAKDPQGYGR
>ADM5|Pomacentrus_moluccensis_Marc
MEIAVLLLLTLSLTAASPLRPIKRSDADIVSQGATVQSAGVERSKVLDEHRAPLLKIIPFRSEDKHLDLDALKHSMAAKLRPQRAPHRGCQFGTCQVHNLANTLYHIGKASGKEESKKAKDPQGYGR
>ADM5|Amphiprion_ocellaris_RNA
MEIAVLLLLTLSLTAASPLRPTQRSDADIVSQGATVQSVGVERSEVLDEHRAPLLKIIPFRSEDKHLDLDALKHSMAAKLRPRRAPHRGCQFGTCQVHNLANTLYHIGKASGKEESKKAKDPQGYGR
>ADM5|Amphiprion_akallopisos_Marc
MEIAVLLLLTLSLTAASPLRPTQRSDADIVSQGATVQSVGVERSKVSDEHRAPLLKIIPFRSEDKHLDLDALKHSMAAKLRPRRAPLRGCQFGTCQVHNLANTLYHIGKASGKEESKKAKDPQGYGR
>ADM5|Amphiprion_nigripes_Marc
MEIAVLLLLTLSLTAASPLRPTQRSDADIVSQGATVQSVGVERSKVLDEHRAPLLKIIPFRSEDKHLDLDALKHSMAAKLRPRRAPHRGCQFGTCQVHNLANTLYHIGKASGKEESKKAKDPQGYGR
>ADM5|Larimichthys_crocea
MEIAIVLLLIVPLTAATPLRPTPRSDTDTVLPGGTVQASEVERSEVTQQEQHAQTLKIIPFHSEDKHLGRDALKHSTAVKLRLRRAAQRGCQLGTCQLHNLANNLYNISKTNGKEESKKAHDPQGYGR
>ADM5|Astatotilapia_burtoni
MEIAVLLLLTVPLTAASPLRRTQRSDADVVLPGAAVRDVGGEMSEDTHEHHAPLLKIIPFTSENKHLDLEALRHSMGLKPRLPRALQRGCQLGTCQLHNLASTLYHFSKGSGKEESKKAKDPQGYGR
>ADM5|Stegastes_partitus
MEIAVLLLLTVPLTAASPLRPTQRSDADIVLQGTTVQAAGVERSKDSDEHHAPLPKIIPFRSEDKHLDLDALKHSMAAKLRPRRAPQRGCQFGTCQVHNLANTLYHISKASTKEESKNAKHPDGFGR
>ADM5|Amphiprion_bicinctus
MEIAVLLLLTLSLTAASPLRPTQRSDADIVSQGATVQSVGVERSKVLDEHRAPILKIIPFRSEDKHLDLDALKHSMAAKLRPRRAPHRGCQFGTCQVHNLANTLYHIGKASGKEESKKAKDPQGYGR
>ADM5|Premnas_biaculeatus_Marc
MEIAVLLLLTLPLTAASPLRPTQRSYADIVPQGATVQSVGVERSKVLDEHRAPLLKIIPFRSEDKHLDLDALRHSMAAKLRPRRAPQRGCQFGTCQVHNLANTLYHIGKASGKEESKKAKDPQGYGR
>ADM5|Amphiprion_ocellaris
MEIAVLLLLTLSLTAASPLRPTQRSDADIVSQGATVQSVGVERSEVLDEHRAPLLKIIPFRSEDKHLDLDALKHSMAAKLRPRRAPHRGCQFGTCQVHNLANTLYHIGKASGKEESKKAKDPQGYGR
>AGRP|Amphiprion_melanopus
MLGSVLLCCWSFSLLRLSSSLVHGNIQLDEAPAAGRRPDTSYLSDMERGHAPDPALLPEDSVEDHFLLDGGSYDEDASAALQLQGRSMRSPRRCIPHQQSCLGYPLPCCDPCDTCYCRFFNAICYCRRVGHACPPRRT
>AGRP|Lates_calcarifer
MFGSVLLCYWSFSLLRLSSSLVHGNIQLDDSSPAARRPETSYLSDIDRGHVPDPVHDPALLPVDSVEDHFLMDAGSYDEDSSAALQLQGRAMRSPRRCIPHQQSCLGYPLPCCDPCDTCYCRFFNAICYCRRVGHVCPPRRT
>AGRP|Amphiprion_clarkii
MLGSVLLCCWSFSLLRLSSSLVHGNIQLDEAPATGHRPDTSYLSDMERGHAPDPALLPEDSVEDHFLLDGGSYDEDAPAALQLQGRSMRSPRRCIPHQQSCLGYPLPCCDPCDTCYCRFFNAICYCRRVGHACPPRRT
>AGRP|Amphiprion_bicinctus_Marc
MLGSVLLCCWSFSLLRLSSSLVHGNIQLDEAPAAGRRPDTSYLSDMERGHAPDPALLPEDSVEDHFLLDGGSYDEDASAALQLQGRSMRSPRRCIPHQQSCLGYPLPCCDPCDTCYCRFFNAICYCRRVGHACPPRRT
>AGRP|Pseudochromis_fuscus
MLASLLLSCCSFSLLRLSSSLVHGNIQVDKGPASYLSDIIERSHAPDPVHDPALLPADSVEDHFLMDTGSYDEDGAVGALQLQGRAMRSPRRCIPHQQSCLGFPLPCCDPCDTCYCRFFNAICYCRRVGHACPPRNT
>AGRP|Amphiprion_perideraion_Marc
MLGSVLLCCWSFSLLRLSSSLVHGNIQLDEAPAAGRRPDTSYLSDMERGHAPDPALLPEDSLEDHFLLDGGSYDEDASAALQLQGRSMRSPRRCIPHQQSCLGYPLPCCDPCDTCYCRFFNAICYCRRVGHACPPRRT
>AGRP|Amphiprion_sebae_Marc
MLGSVLLCCWSFSLLRLSSSLVHGNIQLDEAPAAGRRPDTSYLSDMERGHAPDPALLPEDSVEDHFLLDGGSYDEDASAALQLQGRSMRSPRRCIPHQQSCLGYPLPCCDPCDTCYCRFFNAICYCRRVGHACPPRRT
>AGRP|Chromis_viridis
MLGSVLLCCCSFSLLRISSSLVHGNIQLDEAPAAGRRTDSSYLSDMERGHAPDPVHDPALLPEDSVEDHFLMDGGSYDEDASSALQLQGRAMRSPRRCIPFFNAICYCRRVGHACPPRRT
>AGRP|Amphiprion_percula_RNA
MLGSVLLCCWSFSLLRLSSSLVHGNIQLDEAPATGRRPDTSYLSDMERGHAPDPALLPEDSVEDHFLLDGGSYDEDASAALQLQGRSMRSPRRCIPHQQSCLGYPLPCCDPCDTCYCRFFNAICYCRRVGHACPPRRT
>AGRP|Amphiprion_melanopus_Marc
MLGSVLLCCWSFSLLRLSSSLVHGNIQLDEAPAAGRRPDTSYLSDMERGHAPDPALLPEDSVEDHFLLDGGSYDEDASAALQLQGRSMRSPRRCIPHQQSCLGYPLPCCDPCDTCYCRFFNAICYCRRVGHACPPRRT
>AGRP|Amphiprion_polymnus_Marc
MLGSVLLCCWSFSLLRLSSSLVHGNIQLDEAPAAGRRPDTSYLSDMERGHAPDPALLPEDSVEDHFLLDGGSYDEDASAALQLQGRSMRSPRRCIPHQQSCLGYPLPCCDPCDTCYCRFFNAICYCRRVGHACPPRRT
>AGRP|Amphiprion_percula
MLGSVLLCCWSFSLLRLSSSLVHGNIQLDEAPAAGRRPDTSYLSDMERGHAPDPALLPEDSVEDHFLLDGGSYDEDASAALQLQGRSMRSPRRCIPHQQSCLGYPLPCCDPCDTCYCRFFNAICYCRRVGHACPPRRT
>AGRP|Amphiprion_ocellaris_Marc
MLGSVLLCCWSFSLLRLSSSLVHGNIQLDEAPATGRRPDTSYLSDMERGHAPDPALLPEDSVEDHFLLDGGSYDEDASAALQLQGRSMRSPRRCIPHQQSCLGYPLPCCDPCDTCYCRFFNAICYCRRVGHACPPRRT
>AGRP|Nothobranchius_furzeri
MFGAFLFCCWCFSLLRLSSSLVHGNLQLDEGPFAGHRTDTAYLPDMERSHAPSQVNPALLPEDSEEDRFLMEAGSNNEDSSAALQLQGRATRSPRRCIPHQQFCLGYSLPCCDPCDTCYCRFYNAICYCRPVGHTCMTRRT
>AGRP|Amphiprion_sebae
MLGSVLLCCWSFSLLRLSSSLVHGNIQLDEAPAAGRRPDTSYLSDMERGHAPDPALLPEDSVEDHFLLDGGSYDEDASAALQLQGRSMRSPRRCIPHQQSCLGYPLPCCDPCDTCYCRFFNAICYCRRVGHACPPRRT
>AGRP|Chromis_chromis
MFGSVLLCCWSFSLLRLSSSLVHGNIQLDEAPAAGRRTDTSYLSDMERGHAPDPVHDPALLPEDLVEDHFLMDGGSYDEDASAALQLQGRAMRSPRRCIPHQQSCLGYPLPCCDPCDTCYCRFFNAICYCRRVGHACPPRRT
>AGRP|Amphiprion_frenatus
MLGSVLLCCWSFSLLRLSSSLVHGNIQLDEAPAAGRRPDTSYLSDMERGHAPDPALLPEDSVEDHFLLDGGSYDEDASAALQLQGRSMRSPRRCIPHQQSCLGYPLPCCDPCDTCYCRFFNAICYCRRVGHACPPRRT
>AGRP|Acanthochromis_polyacanthus
MLGSVLLCCWSFSLLRLSSSLVHGNIQLDEAPGAGRRPDASYLSDMERGHAPDPALLPEDSVEDHFLLDGGPYDEDASAALQLQGRSMRSPRRCIPHQQSCLGYPLPCCDPCDTCYCRFFNAICYCRRVGHACPPRRT
>AGRP|Amphiprion_ocellaris_Denovo
MLGSVLLCCWSFSLLRLSSSLVHGNIQLDEAPATGRRPDTSYLSDM
>AGRP|Pomacentrus_moluccensis_Marc
MLGSVLLCCWSFSLLRLSSSLVHGNIQLDEAPAAGRRPDTSYLSDMERGHAPDTALLPEDSVEDHFLLDGGSYDEDASAALQLQGRSMRSPRRCIPHQQSCLGYPLPCCDPCDTCYCRFFNAICYCRRVGHACPPRRT
>AGRP|Amphiprion_ocellaris_RNA
MLGSVLLCCWSFSLLRLSSSLVHGNIQLDEAPATGRRPDTSYLSDMERGHAPDPALLPEDSVEDHFLLDGGSYDEDASAALQLQGRSMRSPRRCIPHQQSCLGYPLPCCDPCDTCYCRFFNAICYCRRVGHACPPRRT
>AGRP|Amphiprion_akallopisos_Marc
MLGSVLLCCWSFSLLRLSSSLVHGNIQLDEAPAAGRRPDTSYLSDMERGHAPDPALLPEDSLEDHFLLDGGSYDEDASAALQLQGRSMRSPRRCIPHQQSCLGYPLPCCDPCDTCYCRFFNAICYCRRVGHACPPRRT
>AGRP|Amphiprion_nigripes_Marc
MLGSVLLCCWSFSLLRLSSSLVHGNIQLDEAPAAGRHPDTSYLSDMERGHAPDPALLPEDSVEDHFLLDGGSYDEDASAALQLQGRSMRSPRRCIPHQQSCLGYPLPCCDPCDTCYCRFFNAICYCRRVGHACPPRRT
>AGRP|Astatotilapia_burtoni
MFGTVLLCCWSFGLLPLASSLVHGNLPLDEGPVAGRRTETSFLSEIERSQVPDRMHEPALLPVDSVEDHFLMDTGSYDEDTSAALQLQGRAMRSPRRCIPHQQSCLGYPLPCCDPCDTCYCRFFNAICYCRRVGHVCPPRRT
>AGRP|Stegastes_partitus
MFGSVLLCCCSFSLLRLSSSLVHGNIQLDDAPAAGRRTDTSYLSDMERGHAPDPVHDPALLPEDSVEDHFLMDGGSYDEDASAALQLQGRAMRSPRRCIPHQQSCLGYPLPCCDPCDTCYCRFFNAICYCRRVGHACPPRRT
>AGRP|Amphiprion_bicinctus
MLGSVLLCCWSFSLLRLSSSLVHGNIQLDEAPAAGRRPDTSYLSDMERGHAPDPALLPEDSVEDHFLLDGGSYDEDASAALQLQGRSMRSPRRCIPHQQSCLGYPLPCCDPCDTCYCRFFNAICYCRRVGHACPPRRT
>AGRP|Premnas_biaculeatus_Marc
MLGSVLLCCWSFSLLRLSSALVHGNIPLDEAPAAGHRPDASYLSEMERGHAPDPALLPEDSVEDHFLLDGGSYDEDASAALQLQGRSMRSPRRCIPHQQSCLGYPLPCDPCDTCYCRFFNAICYCRRVGHACPPRRT
>AGRP|Amphiprion_ocellaris
MLGSVLLCCWSFSLLRLSSSLVHGNIQLDEAPATGRRPDTSYLSDMERGHAPDPALLPEDSVEDHFLLDGGSYDEDASAALQLQGRSMRSPRRCIPHQQSCLGYPLPCCDPCDTCYCRFFNAICYCRRVGHACPPRRT
>APLN|Lates_calcarifer
MNVKILTLVIVLLVSLLCSASAGPMASMEHGRELEEASTVRKMVQQNPARGGQTHRPAGWKRRRPRPRLSHKGPMPF
>APLN|Amphiprion_clarkii
MNVKILTLVIVLLVSLLCSASAGPMASTEHGRELEEAATVRKMVQQNPARGGQTHRPAGWKRRRPRPRLSHKGPMPF
>APLN|Amphiprion_bicinctus_Marc
MNVKILTLVIVLLVSLLCSASAGPMASTEHGRELEEAATVRKMVQQNPARGGQTHRPAGWKRRRPRPRLSHKGPMPF
>APLN|Pseudochromis_fuscus
MNVKILTLVIVLLVSLLCSASAGPMASTEHGRELEEVATVRKMVQQNPARAGQTHRPAGWKRRRPRPRLSHKGPMPF
>APLN|Amphiprion_perideraion_Marc
MNVKILTLVIVLLVSLLCSASAGPMASTEHGRELEEAATVRKMVQQNPARGGQTHRPAGWKRRRPRPRLSHKGPMPF
>APLN|Amphiprion_sebae_Marc
MNVKILTLVIVLLVSLLCSASAGPMASTEHGRELEEAATVRKMVQQNPARGGQTHRPAGWKRRRPRPRLSHKGPMPF
>APLN|Chromis_viridis
MNVKILTLVIVLLVSLLCSASAGPMASTEHGRELEEAATVRKMVQQNPARGGQTHRPSGWKRRRPRPRLSHKGPMPF
>APLN|Amphiprion_percula_RNA
MNVKILTLVIVLLVSLLCSASAGPMASTEHGRELEEAATVRKMVQQNPARGGQTHRPAGWKRRRPRPRLSHKGPMPF
>APLN|Amphiprion_melanopus_Marc
MNVKILTLVIVLLVSLLCSASAGPMASTEHGRELEEAATVRKMVQQNPARGGQTHRPAGWKRRRPRPRLSHKGPMPF
>APLN|Amphiprion_polymnus_Marc
MNVKILTLVIVLLVSLLCSASAGPMASTEHGRELEEAATVRKMVQQNPARGGQTHRPAGWKRRRPRPRLSHKGPMPF
>APLN|Amphiprion_percula
MNVKILTLVIVLLVSLLCSASAGPMASTEHGRELEEAATVRKMVQQNPARGGQTHRPAGWKRRRPRPRLSHKGPMPF
>APLN|Amphiprion_ocellaris_Marc
MNVKILTLVIVLLVSLLCSASAGPMASTEHGRELEEAATVRKMVQQNPARGGQTHRPAGWKRRRPRPRLSHKGPMPF
>APLN|Nothobranchius_furzeri
MNVKILTLVIVLLVSLLCSASAGMASTEHGRGLEEASTARKMVQQNPVRGGQTHRPAKRRRPRPRLSHKGPMPF
>APLN|Amphiprion_sebae
MNVKILTLVIVLLVSLLCSASAGPMASTEHGRELEEAATVRKMVQQNPARGGQTHRPAGWKRRRPRPRLSHKGPMPF
>APLN|Chromis_chromis
MNVKILTLVIVLLVSLLCSASAGPMASTEHGRELEEAATVRKMVQQNPARGGQTHRPSGWKRRRPRPRLSHKGPMPF
>APLN|Amphiprion_frenatus
MNVKILTLVIVLLVSLLCSASAGPMASTEHGRELEEAATVRKMVQQNPARGGQTHRPAGWKRRRPRPRLSHKGPMPF
>APLN|Acanthochromis_polyacanthus
MNVKILTLVIVLLVSLLCSASAGPMASTEHGRELEEGATVRKMVQQNPARGSQTHRPAGWKRRRPRPRLSHKGPMPF
>APLN|Pomacentrus_moluccensis_Marc
MNVKILTLVIVLLVSLLCSASAGPMASTEHGRELEEAATVRKMVQQNPARGGQTHRPAGWKRRRPRPRLSHKGPMPF
>APLN|Amphiprion_ocellaris_RNA
MNVKILTLVIVLLVSLLCSASAGPMASTEHGRELEEAATVRKMVQQNPARGGQTHRPAGWKRRRPRPRLSHKGPMPF
>APLN|Amphiprion_akallopisos_Marc
MNVKILTLVIVLLVSLLCSASAGPMASTEHGRELEEAATVRKMVQQNPARGGQTHRPAGWKRRRPRPRLSHKGPMPF
>APLN|Amphiprion_nigripes_Marc
MNVKILTLVIVLLVSLLCSASAGPMASTEHGRELEEAATVRKMVQQNPARGGQTHRPAGWKRRRPRPRLSHKGPMPF
>APLN|Larimichthys_crocea
MNVKILTLVIVLLVSLLCSASAGPMASTEHGRELEEAATVRKMVQQNPARGGQTHRPAGWKRRRPRPRLSHKGPMPF
>APLN|Astatotilapia_burtoni
MNVKILTLVIVLLVSLLCSASAGPMASTEHGRELEEAATVRKIVQQNPARGGQTHRPAGWKRRRPRPRLSHKGPMPF
>APLN|Stegastes_partitus
MNVKILTLVIVLLVSLLCSASAGPMASTEHGRELEEAATVRKMVQQNPARGGQTHRPAGWKRRRPRPRLSHKGPMPF
>APLN|Amphiprion_bicinctus
MNVKILTLVIVLLVSLLCSASAGPMASTEHGRELEEAATVRKMVQQNPARGGQTHRPAGWKRRRPRPRLSHKGPMPF
>APLN|Premnas_biaculeatus_Marc
MNVKILTLVIVLLVSLLCSASAGPMASTEHGRELEEAATVRKMVQQNPARGGQTHRPAGWKRRRPRPRLSHKGPMPF
>APLN|Amphiprion_ocellaris
MNVKILTLVIVLLVSLLCSASAGPMASTEHGRELEEAATVRKMVQQNPARGGQTHRPAGWKRRRPRPRLSHKGPMPF
>AUGN1|Lates_calcarifer
MASQQLYLRLIGLAVLVTLLALKDVAGDSSLHKILRKRDVAGPGTTLSKSSVAVPSSKAKEFLAKLSRTKRNIWDRSRPDVQQWIMQFMYMGFDEQRLEADLSYWMDHARSSDQGRQHHYDENSPISPRDPSSYRHGANVNYDYY
>AUGN1|Amphiprion_clarkii
MASQQLSLRFMGLMLMLLALSGLKKLPSHYFASLCFHPVAGASTAPSKSSVAVPSSKAQEFLAKLSRTKRNIWDRSRPDVQQWIQQFMYMGFDEQRLEADLSYWMDQARSSDQGRQHHYDENAPIGPRDPSAYRHGANVNYDYY
>AUGN1|Amphiprion_bicinctus_Marc
MASQQLSLRFMGLMLMLLALSVAGASTAPSKSSVAVPSSKAQEFLAKLSRTKRNIWDRSRPDVQQWIQQFMYMGFDEQRLEADLSYWMDQARSSDQGRQHHYDENAPIGPRDPSAYRHGANVNYDYY
>AUGN1|Pseudochromis_fuscus
MASPQLYLRLMGLAVVLTLLALRDVSSESSLHKILKKRDVAGAGTSPSKSSVAVPSSKAKEFLAKLSRTKRNVWDRSRPDVQQWIMQFMYMGFDEQRLETDLSYWRDHARSNDQGRQHHYDENAPVAPRDHASYRHGANVNYDYY
>AUGN1|Amphiprion_perideraion_Marc
MASQQLSLRFMGLMLMLLALSVAGASTAPSKSSVAVPSSKAQEFLAKLSRTKRNIWDRSRPDVQQWIQQFMYMGFDEQRLEADLSYWMDQARSSDQGRQHHYDENAPIGPRDPSAYRHGANVNYDYY
>AUGN1|Amphiprion_sebae_Marc
MASQQLSLRFMGLMLMLLALSVAGASTAPSKSSVAVPSSKAQEFLAKLSRTKRNIWDRSRPDVQQWIQQFMYMGFDEQRLEADLSYWMDQARSSDQGRQHHYDENAPIGPRDPSANRHGANVNYDYY
>AUGN1|Chromis_viridis
MASQQLSLRLMGLTVLLILTVLSDASSDSSLHKILRKRDVVGAGTALSKSSVAVPSSKAQEFLAKLSRTKRNIWDRSRPDVQQWIMQFMYMGFDEQRLETDLSYWMDHARSSDQGRQHHYDENAPIGPRDPSAYRHGANVNYDYY
>AUGN1|Amphiprion_percula_RNA
MASQQLSLRFMGLMLMLLALSDASNDSSLHKIFRKRDVAGASTAPSKFSVAVPSSKAQEFLAKLSRTKRNIWDRSRPDVQQWIQQFMYMGFDEQRLEADLSYWMDQARSSDQGRQHHYDENAPIGPRDPSAYRHGANVNYDYY
>AUGN1|Amphiprion_melanopus_Marc
MASQQLSLRFMGLMLMLLALSVAGASTVPSKSSVAVPSSKAQEFLAKLSRTKRNIWDRSRPDVQQWIQQFMYMGFDEQRLEADLSYWMDQARSSDQGRQHHYDENAPIGPRDPSAYRHGANVNYDYY
>AUGN1|Amphiprion_polymnus_Marc
MASQQLSLRFMGLMLMLLALSDASSDSSLHKIFRKRDVAGASTAPSKSSVAVPSSKAQEFLAKLSRTKRNIWDRSRPDVQQWIQQFMYMGFDEQRLEGDLSYWMDQARSSDQGRQHHYDENAPIGPRDPSAYRHGANVNYDYY
>AUGN1|Amphiprion_percula
MASQQLSLRFMGLMLMLLALNDASNDSSLHKIFRKRDVAGASTAPSKSSVAVPSSKAQEFLAKLSRTKRNIWDRSRPDVQQWIQQFMYMGFDEQRLEADLSYWMDQARSSDQGRQHHYDENAPIGPRDPSAYRHGANVNYDYY
>AUGN1|Amphiprion_ocellaris_Marc
MASQQLSLRFMGLMLMLLALVAGASTAPSKYSVAVPSSKAQEFLAKLSRTKRNIWDRSRPDVQQWIQQFMYMGFDEQRLEADLSYWMDQARSSDQGRQHHYDENAPIGPRDPSAYRHGANVNYDYY
>AUGN1|Nothobranchius_furzeri
MASQKLCLKVIGLAVLLTLTALRDVSSDSNLLKILRKRDVAETSNAPSKSSVAIPSSKAQEFLAKLSRNRRNVWDRSRPDVQQWIMQFMQMGFDEQRLEADLQYWMDHARSNDQGRQHHYDENSPMGPRDTASYRHGANVNYDYY
>AUGN1|Amphiprion_sebae
MASQQLSLRFMGLMLMLLALSDASSDSSLHKIFRKRDVAGASTAPSKSSVAVPSSKAQEFLAKLSRTKRNIWDRSRPDVQQWIQQFMYMGFDEQRLEADLSYWMDQARSSDQGRQHHYDENAPIGPRDPSANRHGANVNYDYY
>AUGN1|Chromis_chromis
MVSQQLFVRLMGLTVLLILIALSGKQSLTYPLIIFASLCFHPVAGAGTAPSKSSVAVPSSKAQEFLAKLSRTKRNIWDRSRPDVQQWIMQFMYMGFDEQRLETDLSYWMDQARSSDQGRQHHYDENAPIGPRDPSAFRHGANVNYDYY
>AUGN1|Amphiprion_frenatus
MASQQLSLRFMGLMLMLLALSGLKKLPSHYFASLCFHPVAGASTAPSKSSVAVPSSKAQEFLAKLSRTKRNIWDRSRPDVQQWIQQFMYMGFDEQRLEADLSYWMDQARSSDQGRQHHYDENAPIGPRDPSAYRHGANVNYDYY
>AUGN1|Acanthochromis_polyacanthus
MASQQLSVRLMGLTVLLMLLALSGKHITIVSLFTSLCFHPVAGAGTAPSMSSVAVPSSKAQEFLAKLSRSKRNIWDRSRPDVQQWIQQFMYMGFDEQRLEADLSYWMDQARSSDQGRQHHYDENAPIGPRYPSAYRHGADVNYDYY
>AUGN1|Amphiprion_ocellaris_Denovo
VAGASTAPSKFSVAVPSSKAQEFLAKLSRTKRNIWDRSRPDVQQWIQQFMYMGFDEQRLEADLSYWMDQARSSDQGRQHHYDENAPIGPRDPSAYRHGANVNYDYY
>AUGN1|Pomacentrus_moluccensis_Marc
MASQQLSLRFMGLMLMLLALSVAGAGTAPSKSSVAVPSSKAQEFLAKLSRTKRNIWDRSRPDVQQWIQQFMYMGFDEQRLEADLSYWMDQARSSDQGRQHHYDENAPIGPRDPSAYRHGANVNYDYY
>AUGN1|Amphiprion_ocellaris_RNA
MASQQLSLRFMGLMLMLLALSDASNDSSLHKIFRKRDVAGASTAPSKFSVAVPSSKAQEFLAKLSRTKRNIWDRSRPDVQQWIQQFMYMGFDEQRLEADLSYWMDQARSSDQGRQHHYDENAPIGPRDPSAYRHGANVNYDYY
>AUGN1|Amphiprion_akallopisos_Marc
MASQQLSLRFMGLMLMLLALSVAGASTAPSKSSVAVPSSKAQEFLAKLSRTKRNIWDRSRPDVQQWIQQFMYMGFDEQRLEADLSYWMDQARSSDQGRQHHYDENAPIGPRDPSAYRHGANVNYDYY
>AUGN1|Amphiprion_nigripes_Marc
MASQQLSLRFMGLMLMLLALSVAGASTAPSKSSVAVPSSKAKEFLAKLSRTKRNIWDRSRPDVQQWIQQFMYMGFDEQRLEADLSYWMDQARSSDQGRQHHYDENAPIGPRDPSAYRHGANVNYDYY
>AUGN1|Larimichthys_crocea
MASQQLCFRLMGLVVLLTLLALRDVSSDSSLHKILRRRDVAAAGAAPSKDSVAVPASKAQEFLAKLSRSKRNIWDRSRPDVQQWIMHFMYMGFDEQRLEADLAYWMDHARANDQGRQHQYDENAPIAPRDPSSYRHGADVNYDYY
>AUGN1|Astatotilapia_burtoni
MASQHFYLRVMGLAVLLTLLALRVSSDGHLHKILKRDVAGTGTAASRSSVAVPSSKAKEFLAKLSRTKRNLWDRSRPDVQQWIMQFMYMGYDEQRLEADMAYWRDHARANDPGRQHHYDENAPIAPRDPSSYRHGANVNYDYY
>AUGN1|Stegastes_partitus
MASQQLFLKLMGLTVLLILLALSDASSDRSLLKILRKRDVAGAGTAPSKSSIAVPSSKAQEFLAKLSRTKRNVWDRSRPDVQQWIMQFMYMGFDEQRLETDLSYWMDHARSSDQGRQHHYDENSPIGPRDPSSYRHGANVNYDYY
>AUGN1|Amphiprion_bicinctus
MASQQLSLRFMGLMLMLLALSDASSDSSLHKKIFRKRDVAGASTAPSKSSVAVPSSKAQEFLAKLSRTKRNIWDRSRPDVQQWIQQFMYMGFDEQRLEADLSYWMDQARSSDQGRQHHYDENAPIGPRDPSAYRHGANVNYDYY
>AUGN1|Premnas_biaculeatus_Marc
VAAAGTAPSKSSVALPTSKAQEFLAKLSRTKRNIWDRSRPDVQQWIQQLLYMGFDEQRLEADLSYWMDQARSSDQGRQHHYDENAPIGPRDPSAYRHGANVNYDYY
>AUGN1|Amphiprion_ocellaris
MASQQLSLRFMGLMLMLLALSDASNDSSLHKIFRKRDVAGASTAPSKFSVAVPSSKAQEFLAKLSRTKRNIWDRSRPDVQQWIQQFMYMGFDEQRLEADLSYWMDQARSSDQGRQHHYDENAPIGPRDPSAYRHGANVNYDYY
>AUGN2|Amphiprion_bicinctus_Marc
ENAAVGPRDSASSRHGADVNYDY
>AUGN2|Pseudochromis_fuscus
AVPSSKAKEFLAKLSRTKRNVWDRSRPDVQQWIMQFMYMGFDEQRLETDLSYWRDHARSNDQGRQHHYDENAPVAPRDHASYRHGANVNYDYY
>AUGN2|Amphiprion_sebae_Marc
ENAAVGTRDSASSRHGADINYDYY
>AUGN2|Chromis_viridis
LKRLRRPRRNIWDRSRPDVQQWIQQFMSMGHDEARLEADISSDQGRQHHYDENAAVGPRDSASYRHGANVNYD
>AUGN2|Amphiprion_percula_RNA
LTGPRAALEPEPADEFLRRLRRTRRNIWDRSRPDVQQWIQQFMSLGYDEARLEADLSYWKDQRSSDQGRQHHYNENAAVGPRDSASSRHGANINYDYY
>AUGN2|Amphiprion_melanopus_Marc
ENAAVGPRDSASSRHGADINYDYY
>AUGN2|Amphiprion_polymnus_Marc
ENAAVGPRDSASSRHGADINYDYY
>AUGN2|Amphiprion_percula
ANEFLRRLRRTRRNIWDRSRPDVQQWIQQFMSLGYDEARLEADLSYWKDQWRSSDQVRQHHYDENAAVGPRDSASSRHGAGVNYDYY
>AUGN2|Amphiprion_ocellaris_Marc
ENAAVGPRDSASSRQGANVNYDYY
>AUGN2|Chromis_chromis
MKLETSSVLLLLLFCCDAADGGLVGPPAAAVEPERANEFLKRLRRPRRNIWDRSRPDVQQWIQQFMSMGYDEARLEADLSYWKDQWRSSDQGRQHHYDENAAVGPRDSASYRHGANVNYDYY
>AUGN2|Amphiprion_frenatus
ENAAVGPRDSASSRHGADVNYDYY
>AUGN2|Pomacentrus_moluccensis_Marc
ENAAVGPRDSASSRHGADVNYDYY
>AUGN2|Amphiprion_ocellaris_RNA
PRAALEPEPANEFLRRLRRTRRNIWDRSRPDVQQWIQQFMSLGYDEARLEADLSYWKDQRSSDQGRQHHYNENAAVGPRDSASSRHGANVNYDYY
>AUGN2|Amphiprion_nigripes_Marc
ENAAVGPRDSASSRHGADVNYDYY
>AUGN2|Stegastes_partitus
MKLEAAAALLLLLLCCDAADGGPMGPLAPAVEPDRANEFLRRLRRPRRNIWDRSRPDVQQWIQQFMSMGYDEARLEADLSYWKDQWRSSDQGRQHHYDENAAVAPRDSASYRHGANVNYDYY
>AUGN2|Premnas_biaculeatus_Marc
ENAAVGPRDSASSRHGADVNYDYY
>AUGN2|Amphiprion_ocellaris
ANEFLRRLRRTRRNIWDRSRPDVQQWIQQFMSLGYDEA
>AVP|Amphiprion_melanopus
MHHSLFPMCVLGLLALSSACYIQNCPRGGKRSIIDAPLRKCMPCGPGDRGRCFGPGICCGEGLGCLLGSPETAHCVEENYLLTPCQAGGRPCGSEGGRCAASGLCCSSEGCVVDSDCLGETENTDPAHGSARSSPTDLLLRLLHVATRGQNEY
>AVP|Lates_calcarifer
MHHSLFPLCVLGLLALSSACYIQNCPRGGKRALPETGRQCMSCGPGDRGRCFGPSICCGEGLGCLLGSPETAHCVEENYLLTPCQAGGRPCGSEGGRCAASGLCCNSESCAVDSDCLGETEASDPAHGPAGSSPAELLLRLLHVATRGQTEY
>AVP|Amphiprion_clarkii
MHHSLFPMCVLGLLALSSACYIQNCPRGGKRALPDTGIRQCMPCGPGDRGRCFGPSICCGEGLGCLLGSPETAHCVEENYLLTPCQAGGRPCGSEGGRCAASGLCCSSEGCVVDSDCLGETENTDPAHGSARSSPTDLLLRLLHVATRGQNEY
>AVP|Amphiprion_bicinctus_Marc
MHHSLFPMCVLGLLALSSACYIQNCPRGGKRALPDTGIRQCMPCGPGDRGRCFGPSICCGEGLGCLLGSPETAHCVEENYLLTPCQAGGRPCGSEGGRCAASGLCCSSEGCVVDSDCLGETENTDPAHGSARSSPTDLLLRLLHVATRGQNEY
>AVP|Pseudochromis_fuscus
MPHSLFPLCVMALLALSSACYIQNCPRGGKRSLSETGLRQCMSCGPGDRGRCFGPSICCGEGLGCMLGSPETAHCVEENYLLTPCQAGGRPCGSEGGRCAASGLCCNSESCVVDSDCLGETEATDAAHGPVRSPTELLLRLLHVATRGQNEY
>AVP|Amphiprion_perideraion_Marc
MHHSLFPMCVLGLLALSSACYIQNCPRGGKRALPDTGIRQCMPCGPGDRGRCFGPSICCGEGLGCLLGSPETAHCVEENYLLTPCQAGGRPCGSEGGRCAASGLCCSSEGCVVDSDCLGETENTDPAHGSARSSPTDLLLRLLHVATRGQNEY
>AVP|Amphiprion_sebae_Marc
MHHSLFPMCVLGLLALSSACYIQNCPRGGKRALPDTGIRQCMPCGPGDMGRCFGPSICCGEGLGCLLASPETAHCVEENYLLTPCQAGGRPCGSEGGRCAASGLCCSSEGCVVDSDCLGETENTDPAHGSARSSPTDLLLRLLHVATRGQNEY
>AVP|Chromis_viridis
MPHSLFPLCVLGLLTLSSACYIQNCPRGGKRALPETGIRQCMSCGPGDRGRCFGPSICCGEGLGCLLGSPETAHCVEENYLLTPCQAGGRPCGSDGGRCAAPGLCCNSEGCVVDSDCLGETENIDPAHGSARSSPTDLLLRLLHVATRGQNEY
>AVP|Amphiprion_percula_RNA
MHHSLFPMCVLGLLALSSACYIQNCPRGGKRALPDTGIRQCMSCGPGDRGRCFGPSICCGEGLGCLLGSPETAHCVEENYLLTPCQAGGRPCGSEGGRCAASGLCCNSEGCVVDSDCLGETENTDPAHGSARSSPTDLLLRLLHVATRGQNEY
>AVP|Amphiprion_melanopus_Marc
MHHSLFPMCVLGLLALSSACYIQNCPRGGKRALPDTGIRQCMPCGPGDRGRCFGPSICCGEGLGCLLGSPETAHCVEENYLLTPCQAGGRPCGSEGGRCAASGLCCSSEGCVVDSDCLGETENTDPAHGSARSSPTDLLLRLLHVATRGQNEY
>AVP|Amphiprion_polymnus_Marc
MHHSLFPMCVLGLLALSSACYIQNCPRGGKRALPDTGIRQCMPCGPGDRGRCFGPSICCGEGLGCLLASPETAHCVDENYLLTPCQAGGRPCGSEGGRCAASGLCCSSEGCVVDSDCLGETENTDPAHGSARSSPTDLLLRLLHVATRGQNEY
>AVP|Amphiprion_percula
MHHSLFPMCVLGLLALSSACYIQNCPRGGKRALPDTGIRQCMSCGPGDRGRCFGPSICCGEGLGCLLGSPETAHCVEENYLLTPCQAGGRPCGSEGGRCAASGLCCNSGGCVVDSDCLGETENTDPAHGSARSSPTDLLLRLLHVATRGQNEY
>AVP|Amphiprion_ocellaris_Marc
MHHSLFPMCVLGLLALSSACYIQNCPRGGKRALPDTGIRQCMSCGPGDRGRCFGPSICCGEGLGCLLGSPETAHCVEENYLLTPCQAGGRPCGSEGGRCAASGLCCNSVGCVVDSDCLGETENTDPAHGSARSSPTDLLLRLLHVATRGQNEY
>AVP|Nothobranchius_furzeri
MQHSLLPLAVLGLLALSSACYIQNCPRGGKRALPEAATRQCMSCGPGDRGRCFGPSICCGEGLGCLLGSPASAYCEEENYLLTPCQAGGRPCGSEGGRCAASGLCCNSDGCSVESDCLGETEATDLAQGSARSSPTELLLRLLHVASRGQNEY
>AVP|Amphiprion_sebae
MHHSLFPMCVLGLLALSSACYIQNCPRGGKRALPDTGIRQCMPCGPGDKGRCFGPSICCGEGLGCLLASPETAHCVEENYLLTPCQAGGRPCGSEGGRCAASGLCCSSEGCVVDSDCLGETENTDPAHGSARSSPTDLLLRLLHVATRGQNEY
>AVP|Chromis_chromis
MPHSLFPLCVLGLLALSSACYIQNCPRGGKRALPETGIRQCMSCGPGDRGRCFGPSICCGEGLGCLLGSPETAHCVEENYLLTPCQAGGRSCGSDGGRCAAPGLCCNSEGCVVDSDCLGETENTDPAHGSARSSPTDLLLRLLHVATRGQNEY
>AVP|Amphiprion_frenatus
MHHSLFPMCVLGLLALSSACYIQNCPRGGKRALPDTGIRQCMPCGPGDRGRCFGPSICCGEGLGCLLGSPETAHCVEENYLLTPCQAGGRPCGSEGGRCAASGLCCSSEGCVVDSDCLGETENTDPAHGSARSSPTDLLLRLLHVATRGQNEY
>AVP|Acanthochromis_polyacanthus
MHHSLFPMCVLGLLALSSACYIQNCPRGGKRALPETGVRQCMSCGPGDRGRCFGPSICCGEGLGCLLGSPETAHCVEENYLLTPCQAGGRPCGSEGGRCAASGLCCNSEGCVVDSDCLGETENTDPAHGSARSSPTDLLLRLLHVAARGQDEY
>AVP|Amphiprion_ocellaris_Denovo
MHHSLFPMCVLGLLALSSACYIQNCPRGGKRALPDTGIRQCMSCGPGDRGRCFGPSICCGEGLTPCQAGGRPCGSEGGRCAASGLCCVVDSDCLGETENTDPAHGSARSSPTDLLLRLLHVATRGQNEY
>AVP|Pomacentrus_moluccensis_Marc
MHHSLFPMCVLGLLALSSACYIQNCPRGGKRALPDTGIRQCMSCGPGDRGRCFGPSICCGEGLGCLLGSPETAHCVEENYLLTPCQAGGRPCGSEGGRCAASGLCCSSEGCVVDSDCLGETENTDPAHGSARSSPTDLLLRLLHVATRGQNEY
>AVP|Amphiprion_ocellaris_RNA
MHHSLFPMCVLGLLALSSACYIQNCPRGGKRALPDTGIRQCMSCGPGDRGRCFGPSICCGEGLGCLLGSPETAHCVEENYLLTPCQAGGRPCGSEGGRCAASGLCCNSEGCVVDSDCLGETENTDPAHGSARSSPTDLLLRLLHVATRGQNEY
>AVP|Amphiprion_akallopisos_Marc
MHHSLFPMCVLGLLALSSACYIQNCPRGGKRALPDTGIRQCMPCGPGDRGRCFGPSICCGEGLGCLLGSPETAHCVEENYLLTPCQAGGRPCGSEGGRCAASGLCCSSEGCVVDSDCLGETENTDPAHGSARSSPTDLLLRLLHVATRGQNEY
>AVP|Amphiprion_nigripes_Marc
MHHSLFPMCVLGLLALSSACYIQNCPRGGKRALPDTGIRQCMPCGPGDRGRCFGPSICCGEGLGCLLGSPETAHCVEENYLLTPCQAGGRPCGSEGGRCAASGLCCSSEGCVVDSDCLGETENTDPAHGSARSSPTDLLLRLLHVATRGHNEY
>AVP|Larimichthys_crocea
MPHSLFPLCVLGLLALSSACYIQNCPRGGKRALPETGIRQCMSCGPRDRGRCFGPSICCGEGLGCLLGSPESAHCVEENYMLTPCQAGGRPCGSEGGHCAVSGLCCNSESCAVDSDCLGEAEALDPADSSAVNSPAELLLRLLHVATRGQTEY
>AVP|Astatotilapia_burtoni
MPHSLFPLCVLGLLAFSSACYIQNCPRGGKRALTETGIRQCKSCGPGDRGRCFGPSICCGDGFGCLLGSLETAHCVEENYLLTPCQAGGRSCGSEGGHCAISGFCCNSEGCMVDSDCLGETEATDPVHGSARSSPTELLMRLLHVAARGQNEY
>AVP|Stegastes_partitus
MPHSLFPLCVLGLLALSSACYIQNCPRGGKRALPETGIRQCMSCGPGDRGRCFGPSICCGEGLGCLLGSPEAAHCVEENYLLTPCQAGGRLCGSDGGRCAASGLCCNSEGCVVDSDCLGETENTDPAHGSARSSPTDLLLRLLHVATRGQNEY
>AVP|Amphiprion_bicinctus
MHHSLFPMCVLGLLALSSACYIQNCPRGGKRALPDTGIRQCMPCGPGDRGRCFGPSICCGEGLGCLLGSPETAHCVEENYLLTPCQAGGRPCGSEGGRCAASGLCCSSEGCVVDSDCLGETENTDPAHGSARSSPTDLLLRLLHVATRGQNEY
>AVP|Premnas_biaculeatus_Marc
MHHSLFPMCVLGLLALSSACYIQNCPRGGKRALPETGIRQCMSCGPGDRGRCFGPSICCGEGLGCLLGSPETAHCVEENYLLTPCQAGGRPCGSEGGRCAASGLCCNSEGCVVDSDCLGETENTDPAHGSARSSPTDLLLRLLHVATRGQNEY
>AVP|Amphiprion_ocellaris
MHHSLFPMCVLGLLALSSACYIQNCPRGGKRALPDTGIRQCMSCGPGDRGRCFGPSICCGEGLGCLLGSPETAHCVEENYLLTPCQAGGRPCGSEGGRCAASGLCCNSEGCVVDSDCLGETENTDPAHGSARSSPTDLLLRLLHVATRGQNEY
>CALCA_v1|Amphiprion_melanopus
SMDRPLTKRCSNLSTCVLGKLSQELHKLQTFPRTN
>CALCA_v1|Lates_calcarifer
MVMLKISAFLVAYALVICQMYCSQAAPARPGLESMSDRVTLTDYEARRLLNAIVKEFVQMTAEELEQQATEGNSMDRPLTKRCSNLSTCVLGKLSQELHKLQTFPRTNVGAGTPGKKRSAPESDSYASYGETFDSI
>CALCA_v1|Amphiprion_clarkii
MVMLKISAFLVAYALVICQMYCSQAAPARPGLESMSDRVTLTDYEARRLLNAIVKEFVQMTAEELEQQATEGNSMDRPLTKRCSNLSTCVLGKLSQELHKLQTFPRTNVGAGTPGKKRSAPESDSYAIYGETFDSI
>CALCA_v1|Amphiprion_bicinctus_Marc
MVMLKISAFLVAYALVICQMYCSQAAPARPGLESMSDRVTLTDYEARRLLNAIVKEFVQMTAEELEQQATEGNSMDRPLTKRCSNLSTCVLGKLSQELHKLQTFPRTNVGAGTPGKKRSAPESDSYAIYGETFDSI
>CALCA_v1|Pseudochromis_fuscus
MVMLKISAFLVAYALVICQMYCSQAAPARDSMDRPLTKRCSNLSTCVLGKLSQELHKLQTFPRTNVGAGTPGKKRSVPESDSYASYGETFDSI
>CALCA_v1|Amphiprion_perideraion_Marc
MVMLKISAFLVAYALVICQMYCSQAAPARPGLESMSDRVTLTDYEARRLLNAIVKEFVQMTAEELEQQATEGNSMDRPLTKRCSNLRTCVLGKLSQELHKLQTFPRTNVGAGTPGKKRSAPESDSYAIYGETFDSI
>CALCA_v1|Amphiprion_sebae_Marc
MVMLKISAFLVAYALVICQMYCSQAAPARPGLESMSDRVTLTDYEARRLLNAIVKEFVQMTAEELEQQATEGNSMDRPLTKRCSNLSTCVLGKLSQELHKLQTFPRTNVGAGTPGKKRSAPESDSYAIYGETFDSI
>CALCA_v1|Chromis_viridis
MVMLKISAFLVAYALVICQMYCSQAAPARPGLESMSDRVTLTDYEARRLLNAIVKEFVQMTAEELEQQATEGNSMDRPLTKRCSNLSTCVLGKLSQELHKLQTFPRTNVGAGTPGKKRSAPESDSYAIYGETFDSI
>CALCA_v1|Amphiprion_percula_RNA
MVMLKISAFLVAYALVICQMYCSQAAPARPGLESMSDRVTLTDYEARRLLNAIVKEFVQMTAEELEQQATEGNSMDRPLTKRCSNLSTCVLGKLSQELHKLQTFPRTNVGAGTPGKKRSAPESDSYAIYGETFDSI
>CALCA_v1|Amphiprion_melanopus_Marc
MVMLKISAFLVAYALVICQMYCSQAAPARPGLESMSDRVTLTDYEARRLLNAIVKEFVQMTAEELEQQATEGNSMDRPLTKRCSNLSTCVLGKLSQELHKLQTFPRTNVGAGTPGKKRSAPESDSYAIYGETFDSI
>CALCA_v1|Amphiprion_polymnus_Marc
MVMLKISAFLVAYALVICQMYCSQAAPARPGLESMSDRVTLTDYEARRLLNAIVKEFVQMTAEELEQQATEGNSMDRPLTKRCSNLSTCVLGKLSQELHKLQTFPRTNVGAGTPGKKRSAPESDSYAIYGETFDSI
>CALCA_v1|Amphiprion_percula
MVMLKISAFLVAYALVICQMYCSQAAPARPGLESMSDRVTLTDYEARRLLNAIVKEFVQMTAEELEQQATEGNSMDRPLTKRCSNLSTCVLGKLSQELHKLQTFPRTNVGAGTPGKKRSAPESDSYAIYGETFDSI
>CALCA_v1|Amphiprion_ocellaris_Marc
MVMLKISAFLVAYALVICQMYCSQAAPARPGLESMSDRVTLTDYEARRLLNAIVKEFVQMTAEELEQQATEGNSMDRPLTKRCSNLSTCVLGKLSQELHKLQTFPRTNVGAGTPGKKRSAPESDSYAIYGETFDSI
>CALCA_v1|Nothobranchius_furzeri
MVMLKISAFLLAYALVICQMYCSQAAPARPGLESMTDRLTLTDYEARRLLNAIVKEFVHMTAEELEQQATEGNSMDRPLTKRCSNLSTCMLGKLSQELHKLQTFPRTNVGAGTPGKKRSAPGSDSYASYGEMFDSI
>CALCA_v1|Amphiprion_sebae
MVMLKISAFLVAYALVICQMYCSQAAPARPGLESMSDRVTLTDYEARRLLNAIVKEFVQMTAEELEQQATEGNSMDRPLTKRCSNLSTCVLGKLSQELHKLQTFPRTNVGAGTPGKKRSAPESDSYAIYGETFDSI
>CALCA_v1|Chromis_chromis
MVMLKISAFLVAYALVICQMYCSQAAPARPGLESMSDRVTLTDYEARRLLNAIVKEFVQMTAEELEQQATEGNSMDRPLTKRCSNLSTCVLGKLSQELHKLQTFPRTNVGAGTPGKKRSAPESDSYAIYGETFDSI
>CALCA_v1|Amphiprion_frenatus
MVMLKISAFLVAYALVICQMYCSQAAPARPGLESMSDRVTLTDYEARRLLNAIVKEFVQMTAEELEQQATEGNSMDRPLTKRCSNLSTCVLGKLSQELHKLQTFPRTNVGAGTPGKKRSAPESDSYAIYGETFDSI
>CALCA_v1|Acanthochromis_polyacanthus
MVMLKISAFLVAYALVICQMYCSQAAPARPGLESMSDRVTLTDYEARRLLNAIVKEFVQMTAEELEQQATEGNSMDRPLTKRCSNLSTCVLGKLSQELHKLQTFPRTNVGAGTPGKKRSAPESDSYAIYGETFDSI
>CALCA_v1|Amphiprion_ocellaris_Denovo
MVMLKISAFLVAYALVICQMYCSQAAPARPGLESMSDRVTLTDYEARRLLNAIVKEFVQMSMDRPLTKRCSNLSTCVLGKLSQELHKLQTFPRTNVGAGTPGKKRSAPESDSYAIYGETFDSI
>CALCA_v1|Pomacentrus_moluccensis_Marc
MVMLKISAFLVAYALVICQMYCSQAAPARPGLESMSDRVTLTDYEARRLLNAIVKEFVQMTAEELEQQATEGNSMDRPLTKRCSNLSTCVLGKLSQELHKLQTFPRTNVGAGTPGKKRSAPESDSYAIYGETFDSI
>CALCA_v1|Amphiprion_ocellaris_RNA
LSTCVLGKLSQELHKLQTFPRTNVGAGTPGKKRSAPESDSYAIYGETFDSI
>CALCA_v1|Amphiprion_akallopisos_Marc
MVMLKISAFLVAYALVICQMYCSQAAPARPGLESMSDRVTLTDYEARRLLNAIVKEFVQMTAEELEQQATEGNSMDRPLTKRCSNLSTCVLGKLSQELHKLQTFPRTNVGAGTPGKKRSAPESDSYAIYGETFDSI
>CALCA_v1|Amphiprion_nigripes_Marc
MVMLKISAFLVAYALVICQMYCSQAAPARPGLESMSDRVTLTDEARRLLNAIVKEFVQMTAEELEQQATEGNSMDRPLTKRCSNLSTCVLGKLSQELHKLQTFPRTNVGAGTPGKKRSAPESDSYAIYGETFDSI
>CALCA_v1|Larimichthys_crocea
MVMLKISAFLVAYALVICQMYCSQAAPARPGLESMSDRVTLTDYEARRLLNAIVKEFVQMTAEELEQQETEGNSMDRPLTKRCSNLSTCVLGKLSQELHKLQTFPRTNVGAGTPGKKRSAPESDSYANYGETFESI
>CALCA_v1|Astatotilapia_burtoni
MVMLKISAFLVAYALVICQMYCSQAAPARPGLESMSDRVTLTDYEARRLLNAIVKEFVQMTAEELEQQATEGNSMDRPLTKRCSNLSTCVLGKLSQELHKLQTFPRTNVGAGTPGKKRSAPESDSYASYGETFESI
>CALCA_v1|Stegastes_partitus
MVMLKISAFLVAYALVICQMYCSQAAPARPGLESMSDRVTLTDYEARRLLNAIVKEFVQMTAEELEQQATEGNSMDRPLTKRCSNLSTCVLGKLSQELHKLQTFPRTNVGAGTPGKKRSAPESDSYASYGETFDSI
>CALCA_v1|Amphiprion_bicinctus
MVMLKISAFLVAYALVICQMYCSQAAPARPGLESMSDRVTLTDYEARRLLNAIVKEFVQMTAEELEQQATEGNSMDRPLTKRCSNLSTCVLGKLSQELHKLQTFPRTNVGAGTPGKKRSAPESDSYAIYGETFDSI
>CALCA_v1|Premnas_biaculeatus_Marc
MVMLKISAFLVAYALVICQMYCSQAAPARPGLESMSDRVTLTDYEARRLLNAIVKEFVQMTAEELEQQATEGNSMDRPLTKRCSNLSTCVLGKLSQELHKLQTFPRTNVGAGTPGKKRSAPESDSYAIYGETFDSI
>CALCA_v1|Amphiprion_ocellaris
MVMLKISAFLVAYALVICQMYCSQAAPARPGLESMSDRVTLTDYEARRLLNAIVKEFVQMTAEELEQQATEGNSMDRPLTKRCSNLSTCVLGKLSQELHKLQTFPRTNVGAGTPGKKRSAPESDSYAIYGETFDSI
>CALCA_v2|Amphiprion_melanopus
ACNTATCVTHRLADFLSRSGGMGNSNFVPTNVGAKAFGRRRRSIQM
>CALCA_v2|Lates_calcarifer
MVMLKISAFLVAYALVICQMYCSQAAPARPGLESMSDRVTLTDYEARRLLNAIVKEFVQMTAEELEQQATEGNSVTAQKRACNTATCVTHRLADFLSRSGGMGNSNFVPTNVGAKAFGRRRRSIQM
>CALCA_v2|Amphiprion_clarkii
MVMLKISAFLVAYALVICQMYCSQAAPARPGLESMSDRVTLTDYEARRLLNAIVKEFVQMTAEELEQQATEGNSVTAQKRACNTATCVTHRLADFLSRSGGMGNSNFVPTNVGAKAFGRRRRSIQM
>CALCA_v2|Amphiprion_bicinctus_Marc
MVMLKISAFLVAYALVICQMYCSQAAPARPGLESMSDRVTLTDYEARRLLNAIVKEFVQMTAEELEQQATEGNSVTAQKRACNTATCVTHRLADFLSRSGGMGNSNFVPTNVGAKAFGRRRRSIQM
>CALCA_v2|Pseudochromis_fuscus
MVMLKISAFLVAYALVICQMYCSQAAPARSVTAQKRACNTATCVTHRLADFLSRSGGMGNSNFVPTNVGAKAFGRRRRSIQM
>CALCA_v2|Amphiprion_perideraion_Marc
MVMLKISAFLVAYALVICQMYCSQAAPARPGLESMSDRVTLTDYEARRLLNAIVKEFVQMTAEELEQQATEGNSVTAQKRACNTATCVTHRLADFLSRSGGMGNSNFVPTNVGAKAFGRRRRSIQM
>CALCA_v2|Amphiprion_sebae_Marc
MVMLKISAFLVAYALVICQMYCSQAAPARPGLESMSDRVTLTDYEARRLLNAIVKEFVQMTAEELEQQATEGNSVTAQKRACNTATCVTHRLADFLSRSGGMGNSNFVPTNVGAKAFGRRRRSIQM
>CALCA_v2|Chromis_viridis
MVMLKISAFLVAYALVICQMYCSQAAPARPGLESMSDRVTLTDYEARRLLNAIVKEFVQMTAEELEQQATEGNSVTAQKRACNTATCVTHRLADFLSRSGGMGNSNFVPTNVGAKAFGRRRRSIQM
>CALCA_v2|Amphiprion_percula_RNA
MVMLKISAFLVAYALVICQMYCSQAAPARPGLESMSDRVTLTDYEARRLLNAIVKEFVQMTAEELEQQATEGNSVTAQKRACNTATCVTHRLADFLSRSGGMGNSNFVPTNVGAKAFGRRRRSIQM
>CALCA_v2|Amphiprion_melanopus_Marc
MVMLKISAFLVAYALVICQMYCSQAAPARPGLESMSDRVTLTDYEARRLLNAIVKEFVQMTAEELEQQATEGNSVTAQKRACNTATCVTHRLADFLSRSGGMGNSNFVPTNVGAKAFGRRRRSIQM
>CALCA_v2|Amphiprion_polymnus_Marc
MVMLKISAFLVAYALVICQMYCSQAAPARPGLESMSDRVTLTDYEARRLLNAIVKEFVQMTAEELEQQATEGNSVTAQKRACNTATCVTHRLADFLSRSGGMGNSNFVPTNVGAKAFGRRRRSIQM
>CALCA_v2|Amphiprion_percula
MVMLKISAFLVAYALVICQMYCSQAAPARPGLESMSDRVTLTDYEARRLLNAIVKEFVQMTAEELEQQATEGNSVTAQKRACNTATCVTHRLADFLSRSGGMGNSNFVPTNVGAKAFGRRRRSIQM
>CALCA_v2|Amphiprion_ocellaris_Marc
MVMLKISAFLVAYALVICQMYCSQAAPARPGLESMSDRVTLTDYEARRLLNAIVKEFVQMTAEELEQQATEGNSVTAQKRACNTATCVTHRLADFLSRSGGMGNSNFVPTKVGAKAFGRRRRSIQM
>CALCA_v2|Nothobranchius_furzeri
MVMLKISAFLLAYALVICQMYCSQAAPARPGLESMTDRLTLTDYEARRLLNAIVKEFVHMTAEELEQQATEGNSSVTAQKRACNTATCVTHRLADFLSRSGGMGSSNFVPTNVGAKAFGRRRRSAQM
>CALCA_v2|Amphiprion_sebae
MVMLKISAFLVAYALVICQMYCSQAAPARPGLESMSDRVTLTDYEARRLLNAIVKEFVQMTAEELEQQATEGNSVTAQKRACNTATCVTHRLADFLSRSGGMGNSNFVPTNVGAKAFGRRRRSIQM
>CALCA_v2|Chromis_chromis
MVMLKISAFLVAYALVICQMYCSQAAPARPGLESMSDRVTLTDYEARRLLNAIVKEFVQMTAEELEQQATEGNSVTAQKRACNTATCVTHRLADFLSRSGGMGNSNFVPTNVGAKAFGRRRRSIQM
>CALCA_v2|Amphiprion_frenatus
MVMLKISAFLVAYALVICQMYCSQAAPARPGLESMSDRVTLTDYEARRLLNAIVKEFVQMTAEELEQQATEGNSVTAQKRACNTATCVTHRLADFLSRSGGMGNSNFVPTNVGAKAFGRRRRSIQM
>CALCA_v2|Acanthochromis_polyacanthus
MVMLKISAFLVAYALVICQMYCSQAAPARPGLESMSDRVTLTDYEARRLLNAIVKEFVQMTAEELEQQATEGNSVTAQKRACNTATCVTHRLADFLSRSGGMGNSNFVPTNVGAKAFGRRRRSIQM
>CALCA_v2|Amphiprion_ocellaris_Denovo
MVMLKISAFLVAYALVICQMYCSQAAPARPGLESMSDRVTLTDYEARRLLNAIVKEFVQMAQKRACNTATCVTHRLADFLSRSGGMGNSNFVPTNVGAKAFGRRRRSIQM
>CALCA_v2|Pomacentrus_moluccensis_Marc
MVMLKISAFLVAYALVICQMYCSQAAPARPGLESMSDRVTLTDYEARRLLNAIVKEFVQMTAEELEQQATEGNSVTAQKRACNTATCVTHRLADFLSRSGGMGNSNFVPTNVGAKAFGRRRRSIQM
>CALCA_v2|Amphiprion_ocellaris_RNA
MVMLKISAFLVAYALVICQMYCSQAAPARPGLESMSDRVTLTDYEARRLLNAIVKEFVQMTAEELEQQATEGNSVTAQKRACNTATCVTHRLADFLSRSGGMGNSNFVPTNVGAKAFGRRRRSIQM
>CALCA_v2|Amphiprion_akallopisos_Marc
MVMLKISAFLVAYALVICQMYCSQAAPARPGLESMSDRVTLTDYEARRLLNAIVKEFVQMTAEELEQQATEGNSVTAQKRACNTATVTHRLADFLSRSGGMGNSNFVPTNVGAKAFGRRRRSIQM
>CALCA_v2|Amphiprion_nigripes_Marc
MVMLKISAFLVAYALVICQMYCSQAAPARPGLESMSDRVTLTDEARRLLNAIVKEFVQMTAEELEQQATEGNSVTAQKRACNTATCVTHRLADFLSRSGGMGNSNFVPTNVGAKAFGRRRRSIQM
>CALCA_v2|Larimichthys_crocea
MVMLKISAFLVAYALVICQMYCSQAAPARPGLESMSDRVTLTDYEARRLLNAIVKEFVQMTAEELEQQETEGNSVTAQKRACNTATCVTHRLADFLSRSGGMGNSNFVPTNVGAKAFGRRRRNVQM
>CALCA_v2|Astatotilapia_burtoni
MVMLKISAFLVAYALVICQMYCSQAAPARPGLESMSDRVTLTDYEARRLLNAIVKEFVQMPAEELEQQATEGNSVTAQKRGCNTATCVTHRLADFLSRSGGMGNSNFVPTNVGAKAFGRRRRSIQM
>CALCA_v2|Stegastes_partitus
MVMLKISAFLVAYALVICQMYCSQAAPARPGLESMSDRVTLTDYEARRLLNAIVKEFVQMTAEELEQQATEGNSVTAQKRACNTATCVTHRLADFLSRSGGMGNSNFVPTNVGAKAFGRRRRSIQM
>CALCA_v2|Amphiprion_bicinctus
MVMLKISAFLVAYALVICQMYCSQAAPARPGLESMSDRVTLTDYEARRLLNAIVKEFVQMTAEELEQQATEGNSVTAQKRACNTATCVTHRLADFLSRSGGMGNSNFVPTNVGAKAFGRRRRSIQM
>CALCA_v2|Premnas_biaculeatus_Marc
MVMLKISAFLVAYALVICQMYCSQAAPARPGLESMSDRVTLTDYEARRLLNAIVKEFVQMTAEELEQQATEGNSVTAQKRACNTATCVTHRLADFLSRSGGMGNSNFVPTNVGAKAFGRRRRSIQM
>CALCA_v2|Amphiprion_ocellaris
MVMLKISAFLVAYALVICQMYCSQAAPARPGLESMSDRVTLTDYEARRLLNAIVKEFVQMTAEELEQQATEGNSVTAQKRACNTATCVTHRLADFLSRSGGMGNSNFVPTNVGAKAFGRRRRSIQM
>CALCB_v1|Lates_calcarifer
MVMLKLWTLLFAYALIICQMYISQAAPSRTSKESMSDGVTLTNDDAQRLLRAIKEFMQITADEQDHQTADGNSLDRPMSKRCTGLSTCVLGKLSQDIHKLQTYPRTDVGAGTPGKKRSLSERYENYGSSYN
>CALCB_v1|Amphiprion_clarkii
MIMFKLWTLLLAYALIICQMYVSQAAPSRTSRESMTDGLTLSNDDAQRLLKAVKEFMQITSDEQTADGNSSKRCTGLSTCVLGKLSQDIHKLQTYPRTDVGAG
>CALCB_v1|Amphiprion_bicinctus_Marc
MIMLKLWTLLLAYALIICQMYISQAAPSRTSRESMTDGLTLSNDDAQRLLKAVKEFMQITSDEQTADGNSLDRPMSKRCTGLSTCVLGKLSQDIHKLQTYPRTDVGAGTPGKKRSLSEQYESYSNSYN
>CALCB_v1|Pseudochromis_fuscus
MIMLKLGTLLLAYALIICQMYTSRAAPSRTSKELDGVTLSNDEAQRLLRAMKEFMQITSDEPANEAADGNSLDRSMSKRCTGLSTCVLGRLSQDIHKLQTYPRTDVGAETPGKKRSLSEQAENYSNSDN
>CALCB_v1|Amphiprion_perideraion_Marc
MIMFKLWTLLLAYALIICQMYVSQAAPSRTSRESMTDGLTLSNDDAQRLLKAVKEFMQITSDEQTADGNSLDRPMSKRCTGLSTCVLGKLSQDIHKLQTYPRTDVGAGTPGKKRSLSEQYESYSNSYN
>CALCB_v1|Amphiprion_sebae_Marc
MIMFKLWTLLLAYALIICQMYISQAAPSRTSRESMTDGLTLSNDDAQRLLKAIKEFMQITSDEQTADGNSLDRPMSKRCTGLSTCVLGKLSQDIHKLQTYPRTDVGAGTPGKKRSLSEQYESYSNSYN
>CALCB_v1|Chromis_viridis
NSLDRPMSKRCTGLSTCVLGKLSQDIHRTDVGAGTPGKKRSLSEQYESYSNSFN
>CALCB_v1|Amphiprion_percula_RNA
MIMFKLWTLLLAYALIICQMYISQAAPSRTSKESMTDGLTLSGTPGKKRSLSEQYESYSNSYN
>CALCB_v1|Amphiprion_melanopus_Marc
MIMFKLWTLLLAYALIICQMYVSQAAPSRTSKESMTDGLTLSNDDAQRLLKAVKEFMQITSDEQTADGNSLDRPMSKRCTGLSTCVLGKLSQDIHKLQTYPRTDVGAGTPGKKRSLSEQYESYSNSYN
>CALCB_v1|Amphiprion_polymnus_Marc
MIMFKLWTLLLAYALIICQMYISQAAPSRTSRESMTDGLTLSNDDAQRLLKAIKEFMQITSDEQTADGNSLDRPMSKRCTGLSTCVLGKLSQDIHKLQTYPRTDVGAGTPGKKRSLSEQYESYSNSYN
>CALCB_v1|Amphiprion_percula
MIMFKLWTLLLAYALIICQMYISQAAPSRTSKESMTDGLTLSDEDAQRLLKAVKEFMQITSDEQTADGNSLDRPMSKRCTGLSTCVLGKLSQDIHKLQTYPRTDVGAGTPGKKRSLSEQYESYSNSYN
>CALCB_v1|Amphiprion_ocellaris_Marc
MIMFKLWTLLLAYALIICQMYISQAAPSRTSKESMTDGLTLSDEDAQRLLKAVKEFMQITSDEQTADGNSLDRPMSKRCTGLSTCVLGKLSQDIHKLQTYPRTDVGAGTPGKKRSLSEQYESYSNSYN
>CALCB_v1|Nothobranchius_furzeri
MLKLRTLLLACALIFSQTDILQAASSRESISDGVTLLNKDAETLLTAIKEFMQITSGESAQQAAEEESLERPVSKRCTGLSTCMLGKLSQDIHKLQTSPRTNVGAKTPGKKRGQSELYEGESNSFNLFPSTLSV
>CALCB_v1|Chromis_chromis
MIMFKLWTLLLAYALIICQMYISQAAPSRTSKESMSDGVTLSNDDAQRLLKAIKEFMQITSDEQTADGNSLDRPMSKRCTGLSTCVLGKLSQDIHKLQTYPRTNVGAGTPGKKRSLSEQYESYSNSFN
>CALCB_v1|Amphiprion_frenatus
MIMFKLWTLLLAYALIICQMYVSQAAPSRTSKESMTDGLTLSNDDAQRLLKAVKEFMQITSDEQTADGNSLDRPMSKRCTGLSTCVLGKLSQDIHKLQTYPRTDVGAGTPGKKRSLSEQYESYSNSYN
>CALCB_v1|Acanthochromis_polyacanthus
MIMFKLWTLLLAYALIICQMYISQAAPSRTSKESMTDGLTLSNDDAQRLLKAVKEFMQITSDDQTADGNSLDRPMSKRCTGLSTCVLGKLSQDIHKLQTYPRTDVGAGTPGKKRSLSEQYESYSSSYN
>CALCB_v1|Amphiprion_ocellaris_Denovo
MIMFKLWTLLLAYALIICQMYISQAAPSRTSKESMTDGLTLSDEDAQRLLKAVKEFMQITSDEQTADGNSLDRPMSKRCTGLSTCVLGKLSQDIHKLQTYPRTDVGAGTPGKKRSLSEQYESYSNSYN
>CALCB_v1|Pomacentrus_moluccensis_Marc
MIMFKLWTLLLAYALIICQMYISQAAPSRTSKESMTDGLTLSNDDAQRLLKAVKEFMQITSDEQTADDNSLDRPMSKRCTGLSTCVLGKLSQDIHKLQTYPRTNVGAGTPGKKRSLSEQYESYSNSYN
>CALCB_v1|Amphiprion_ocellaris_RNA
MIMCKLWTLLLAYALIICQLYISQAAPSRTSKESMTDGLTLSDEDAQRLLKAVKEFMQITSDEQTADGNSLDRPMSKRCTGLSTCVLGKLSQDIHKLQTYPRTDVGAGTPGK
>CALCB_v1|Amphiprion_akallopisos_Marc
MIMFKFWTLLLAYALIICQMYVSQAAPSRTSRESMTDGLTLSNDDAQRLLKAVKEFMQITSDEQTADGNSLDRPMSKRCTGLSTCVLGKLSQDIHKLQTYPRTDVGAGTPGKKRSLSEQYESYSNSYN
>CALCB_v1|Amphiprion_nigripes_Marc
MIMFKLWMLLLAYALIICQMYISQAAPSRTSRESMTDGLTLSNDDAQRLLKAVKEFMQITSDEQTADGNSLDRPMSKRCTGLSTCVLGKLSQDIHKLQTYPRTDVGAGTPGKKRSLSEQYESYSNSYN
>CALCB_v1|Larimichthys_crocea
MIMLKLWTLLLAYALIICQMYVSQAAPSRSSKESMSDGATLSNDDAQSLFRAIKEFMKITSDEQDQTVDGNGLDRPMSKRCTGLSTCVLGKLSQDIHKLQTYPRTDVGAGTPGKKRSLAEQYENYGNSYN
>CALCB_v1|Astatotilapia_burtoni
MIMFKLWTLFLAYALIICQMYVSEAAPTRTSKESMSDGVTLSNDDAQRLLRAMKEFMQITSEEQAQQTADGNNLDRPMSKRCTGLSTCVLGKLSQDIHKLQTHPRTDVGAETPGKKRSLFEKYENYSNSYN
>CALCB_v1|Stegastes_partitus
MIMLKLWTLLLAYALIICQMYVSQAAPSRTSQESMSDGVSLSSDDAQRLLKAIKEFMQIPSEEQTADGNSLDRPVSKRCTGLSTCVLGKLSQDIHKLQTYPRTDVGAGTPGKKRSLSERYESYSNSYN
>CALCB_v1|Amphiprion_bicinctus
MIMFKLWTLLLAYALIICQMYISQAAPSRTSRESMTDGLTLSNDDAQRLLKAVKEFMQITSDEQTADGNSLDRPMSKRCTGLSTCVLGKLSQDIHKLQTYPRTDVGAGTPGKKRSLSEQYESYSNSYN
>CALCB_v1|Premnas_biaculeatus_Marc
MIMFKLWTLLLAYALIICQMYVSQAAPSRTSKESMTDGFTLSNDDAQKLLKAVKEFMQLTSDEQTADGNSLDRPMSKRCTGLSTCVLGKLSQDIHKLQTYPRTDVGAGTPGKKRSLSEQYESYSNSYN
>CALCB_v1|Amphiprion_ocellaris
MIMFKLWTLLLAYALIICQMYISQAAPSRTSKESMTDGLTLSDEDAQRLLKAVKEFMQIPSDEQTADGNSLDRPMSKRCTGLSTCVLGKLSQDIHKLQTYPRTDVGAGTPGKKRSLSEQYESYSNSYN
>CALCB_v2|Lates_calcarifer
MVMLKLWTLLFAYALIICQMYISQAAPSRTSKESMSDGVTLTNDDAQRLLRAIKEFMQITADEQDHQTADGNSNATAQKRACNTATCVTHRLADLLSRSGGLGYSNFVPTNVGAQAFGRRKRHGSV
>CALCB_v2|Amphiprion_clarkii
MIMFKLWTLLLAYALIICQMYVSQAAPSRTSRESMTDGLTLSNDDAQRLLKAVKEFMQITSDEQTADGNSNATVQKRGCNTSTCVTHRLADFLSRSGGLGHSNYVPTNVGAQAFGRRKRHGPV
>CALCB_v2|Amphiprion_bicinctus_Marc
MIMLKLWTLLLAYALIICQMYISQAAPSRTSRESMTDGLTLSNDDAQRLLKAVKEFMQITSDEQTADGNSNATVQKRGCNTSTCVTHRLADFLSRSGGLGHSNYVPTNVGAQAFGRRKRHGPV
>CALCB_v2|Pseudochromis_fuscus
MIMLKLGTLLLAYALIICQMYTSRAAPSRTSKELDGVTLSNDEAQRLLRAMKEFMQITSDEPANEAADGNSNATAQKRACNTATCVTHRLADYLSRSGGLGHSNYVPTNVGAQAFGRRKRHGPV
>CALCB_v2|Amphiprion_perideraion_Marc
MIMFKLWTLLLAYALIICQMYVSQAAPSRTSRESMTDGLTLSNDDAQRLLKAVKEFMQITSDEQTADGNSNATVQKRGCNTSTCVTHRLADFLSRSGGLGHSNYVPTNVGAQAFGRRKRHGPV
>CALCB_v2|Amphiprion_sebae_Marc
MIMFKLWTLLLAYALIICQMYISQAAPSRTSRESMTDGLTLSNDDAQRLLKAIKEFMQITSDEQTADGNSNATVQKRGCNTSTCVTHRLADFLSRSGGLGHSNYVPTNVGAQAFGRRKRHGPV
>CALCB_v2|Chromis_viridis
MIMLKLWTLLLAYALILCQMYISQAAPSRTSKESMSDGVTLSNDDAQRLLKAIKEVMQITSDEQTADGNSNATVQKRACNTATCVTHRLADFLSRSGGLGHSNYVPTNVGAQAFGRRKRHGPV
>CALCB_v2|Amphiprion_percula_RNA
MIMFKLWTLLLAYALIICQMYISQAAPSRTSKESMTDGLTLSDEDAQRLLKAVKEFMQITSDEQTADGNSNATVQKRGCNTSTCVTHRLADFLSRSGGLGHSNYVPTNVGAQAFGRRKRHGPV
>CALCB_v2|Amphiprion_melanopus_Marc
MIMFKLWTLLLAYALIICQMYVSQAAPSRTSKESMTDGLTLSNDDAQRLLKAVKEFMQITSDEQTADGNSNATVQKRGCNTSTCVTHRLADFLSRSGGLGHSYYVPTNVGAQAFGRRKRHGPV
>CALCB_v2|Amphiprion_polymnus_Marc
MIMFKLWTLLLAYALIICQMYISQAAPSRTSRESMTDGLTLSNDDAQRLLKAIKEFMQITSDEQTADGNSNATVQKRGCNTSTCVTHRLADFLSRSGGLGHSNYVPTNVGAQAFGRRKRHGPV
>CALCB_v2|Amphiprion_percula
MIMFKLWTLLLAYALIICQMYISQAAPSRTSKESMTDGLTLSDEDAQRLLKAVKEFMQITSDEQTADGNSNATVQKRGCNTSTCVTHRLADFLSRSGGLGHSNYVPTNVGAQAFGRRKRHGPV
>CALCB_v2|Amphiprion_ocellaris_Marc
MIMFKLWTLLLAYALIICQMYISQAAPSRTSKESMTDGLTLSDEDAQRLLKAVKEFMQITSDEQTADGNSNATVQKRGCNTSTCVTHRLADFLSRSGGLGHSNYVPTNVGAQAFGRRKRHGPV
>CALCB_v2|Nothobranchius_furzeri
MLKLRTLLLACALIFSQTDILQAASSRESISDGVTLLNKDAETLLTAIKEFMQITSGESAQQAAEEESNSTAQKRACNTATCVTHRLADFLSRSGGLGHSNFVPTNVGAQAFGRRKRHGFVRVQDQIHGL
>CALCB_v2|Amphiprion_sebae
MIMFKLWTLLLAYALIICQMYISQAAPSRTSRESMTDGLTLSNDDAQRLLKAIKEFMQITSDEQTADGNSNATVQKRGCNTSTCVTHRLADFLSRSGGLGHSNYVPTNVGAQAFGRRKRHGPV
>CALCB_v2|Chromis_chromis
MIMFKLWTLLLAYALIICQMYISQAAPSRTSKESMSDGVTLSNDDAQRLLKAIKEFMQITSDEQTADGNSNATVQKRGCNTATCVTHRLADFLSRSGGLGHSNYVPTNVGALAFGRRKRHGPV
>CALCB_v2|Amphiprion_frenatus
MIMFKLWTLLLAYALIICQMYVSQAAPSRTSKESMTDGLTLSNDDAQRLLKAVKEFMQITSDEQTADGNSNATVQKRGCNTSTCVTHRLADFLSRSGGLGHSYYVPTNVGAQAFGRRKRHGPV
>CALCB_v2|Acanthochromis_polyacanthus
MIMFKLWTLLLAYALIICQMYISQAAPSRTSKESMTDGLTLSNDDAQRLLKAVKEFMQITSDDQTADGNSNATVQKRGCNTSTCVTHRLADFLSRSGGLGHSNYVPTNVGAQAFGRRKRHGPV
>CALCB_v2|Amphiprion_ocellaris_Denovo
MIMFKLWTLLLAYALIICQMYISQAAPSRTSKESMTDGLTLSDEDAQRLLKAVKEFMQITSDEQTADGNSNATVQKRGCNTSTCVTHRLADFLSRSGGLGHSNYVPTNVGAQAFGRRKRHGPV
>CALCB_v2|Pomacentrus_moluccensis_Marc
MIMFKLWTLLLAYALIICQMYISQAAPSRTSKESMTDGLTLSNDDAQRLLKAVKEFMQITSDEQTADDNSNATVQKRGCNTATCVTHRLADFLSRSGGLGHSNYVPTNVGAQAFGRRKRHGPV
>CALCB_v2|Amphiprion_ocellaris_RNA
MIMCKLWTLLLAYALIICQMYISQAAPSRTSKESMTDGLTLSDEDAQRLLKAVKEFMQITSDEQTADGNSNATVQKRGCNTSTCVTHRLADFLSRSGGLGHSNYVPTNV
>CALCB_v2|Amphiprion_akallopisos_Marc
MIMFKFWTLLLAYALIICQMYVSQAAPSRTSRESMTDGLTLSNDDAQRLLKAVKEFMQITSDEQTADGNSNATVQKRGCNTSTCVTHRLADFLSRSGGLGHSNYVPTNVGAQAFGRRKRHGPV
>CALCB_v2|Amphiprion_nigripes_Marc
MIMFKLWMLLLAYALIICQMYISQAAPSRTSRESMTDGLTLSNDDAQRLLKAVKEFMQITSDEQTADGNSNATVQKRGCNTSTCVTHRLADFLSRSGGLGHSNYVPTNVGAQAFGRRKRHGPV
>CALCB_v2|Larimichthys_crocea
MIMLKLWTLLLAYALIICQMYVSQAAPSRSSKESMSDGATLSNDDAQSLFRAIKEFMKITSDEQDQTVDGNGNTTAQKRACNTATCVTHRLADFLSRSGGLGHTNYVPTNVGAQAFGRRKRHGPV
>CALCB_v2|Astatotilapia_burtoni
MIMFKLWTLFLAYALIICQMYVSEAAPTRTSKESMSDGVTLSNDDAQRLLRAMKEFMQITSEEQAQQTADGNNNATAQKRACNTATCVTHRLADYLSRSGGLGYSNFVPTNVGAQAFGRRKRFISV
>CALCB_v2|Stegastes_partitus
MIMLKLWTLLLAYALIICQMYVSQAAPSRTSQESMSDGVSLSSDDAQRLLKAIKEFMQIPSEEQTADGNSNATLQKRGCNTATCVTHRLADFLSRSGGLGHSNYVPTNVGAQAFGRRKRHGPV
>CALCB_v2|Amphiprion_bicinctus
MIMFKLWTLLLAYALIICQMYISQAAPSRTSRESMTDGLTLSNDDAQRLLKAVKEFMQITSDEQTADGNSNATVQKRGCNTSTCVTHRLADFLSRSGGLGHSNYVPTNVGAQAFGRRKRHGPV
>CALCB_v2|Premnas_biaculeatus_Marc
MIMFKLWTLLLAYALIICQMYVSQAAPSRTSKESMTDGFTLSNDDAQKLLKAVKEFMQLTSDEQTADGNSNATVQKRGCNTSTCVTHRLADFLSRSGGLGHSNYVPTNVGAQAFGRRKRHGPV
>CALCB_v2|Amphiprion_ocellaris
MIMFKLWTLLLAYALIICQMYISQAAPSRTSKESMTDGLTLSDEDAQRLLKAVKEFMQIPSDEQTADGNSNATVQKRGCNTSTCVTHRLADFLSRSGGLGHSNYVPTNVGAQAFGRRKRYGPV
>CARTPT1A|Lates_calcarifer
MVSGRMLLLSASCWLLVVVGSCEELIEERSPEDDAIKTQEEKELIEALQEVLEKLKSKQLPSSEKKLGWLPSCDAGEQCAVRKGSRIGKLCGCPRGTVCNFSVLKCL
>CARTPT1A|Amphiprion_clarkii
LLLVASCWLLVVVGSCETAKDERSIEYDGIETQEEKELIEALQEVLEKLKNKQLPSSEKKLGWLPACDAGEQCAVRKASRIGKLCGCPRGTICNFNVLKCL
>CARTPT1A|Amphiprion_bicinctus_Marc
MASSRMLLLVASCWLLVVVGSCETAKEERSIEYDGIETQEEKELIEALQEVLEKLKNKQLPSSEKKLGWLPACDAGEQCAVRKASRIGKLCGCPRGTICNFNVLKCL
>CARTPT1A|Pseudochromis_fuscus
PQCDLGEHCAVRKGSRIGKMCDCPRGAFCNFFLLKCL
>CARTPT1A|Amphiprion_perideraion_Marc
MASSRMLLLVASCWLLVVVGSCETAKEERSIEYDGIETQEEKELIEALQEVLEKLKNKQLPSSEKKLGWLPACDAGEQCAVRKASRIGKLCGCPRGTICNFSVLKCL
>CARTPT1A|Amphiprion_sebae_Marc
MASSRMLLLVASCWLLVVVGSCETAKEERSIEYDGIETQEEKELIEALQEVLEKLKNKQLPSSEKKLGWLPACDAGEQCAVRKASRIGKLCGCPRGTICNFNVLKCL
>CARTPT1A|Chromis_viridis
MVSSRMLLLSASCWLLVVVGSCEEAKEERSLQLDGIETQEEKELIEALQEVLEKLKNKQLPSSEKKLGWLPACDAGEQCALRKASRIGKLCGCPRGTVCNFNVLKCL
>CARTPT1A|Amphiprion_percula_RNA
MVSSRMLLLVASCWLLVVVGSCEMAKEERSIEYDGIETQEEKELIEALQEVLEKLKNKQLPSSEKKLGWLPACDAGEQCAVRKASRIGKLCGCPRGTVCNFNVLKCL
>CARTPT1A|Amphiprion_melanopus_Marc
MASSRMLLLVASCWLLVVVGSCETAKEERSIENDGIETQEEKELIEALQEVLEKLKNKQLPSSEKKLGWLPACDAGEQCAVRKASRIGKLCGCPRGTICNFNVLKCL
>CARTPT1A|Amphiprion_polymnus_Marc
MASSRMLLLVASCWLLVVVGSCETAKEERSIEYDGIETQEEKELIEALQEVLEKLKNKQLPSSEKKLGWLPACDAGEQCAVRKASRIGKLCGCPRGTICNFNVLKCL
>CARTPT1A|Amphiprion_percula
MVSSRMLLLVASCWLLVVVGSCETAKEERSIEYDGIETQEEKELIEALQEVLEKLKNKQLPSSEKKLGWLPACDAGEQCAVRKASRIGKLCGCPRGTVCNFNVLKCL
>CARTPT1A|Amphiprion_ocellaris_Marc
MVSSRMLLLVASCWLLVVVGSCETAKEERSIEYDGIETQEEKELIEALQEVLEKLKNKQLPSSEKKLGWLPACDAGEQCAVRKASRIGKLCGCPRGTVCNFNVLKCL
>CARTPT1A|Nothobranchius_furzeri
MVPRRMLLLSASCWLLVALGSCDELIEERSLEFEVIKTEDEKELIEALQEVLEKLRNKQLPSSEKKLGRLPPCDAGEQCAVREGSRIGSLCGCPRGTVCNFSVLQCV
>CARTPT1A|Amphiprion_sebae
MASSRMLLLVASCWLLVVVGSCETAKEERSIEYDGIETQEEKELIEALQEVLEKLKNEQLPSSEKKLGWLPACDAGEQCAVRKASRIGKLCGCPRGTICNFNVLKCL
>CARTPT1A|Chromis_chromis
MVGSRMLLLGASCWLLVVVGSCEEAKEERSLEYDGIETQEEKELIEALQEVLEKLKNKQLPSSEKKLGWLPACDAGEQCAVRKASRIGKLCGCPTGTVCNFNVLKCL
>CARTPT1A|Amphiprion_frenatus
MASSRMLLLVASCWLLVVVGSCETAKEERSIENDGIETQEEKELIEALQEVLEKLKNKQLPSSEKKLGWLPACDAGEQCAVRKASRIGKLCGCPRGTICNFNVLKCL
>CARTPT1A|Acanthochromis_polyacanthus
MVSSRMLLLIASCWLLVVVGSCENAKEERSIEYDGIETQEEKELIEALQEVLEKLKNKQLPSSEKKLGWLPACDAGEQCAVRKASRIGKLCGCPRGTVCDFNVLKCV
>CARTPT1A|Amphiprion_ocellaris_Denovo
MVSSRMLLLVASCWLLVVVGSCETAKEERSIEYDGIETQEEKELIEALQEVLEKLKNKQLPSSEKKLGWLPACDAGEQCAVRKASRIGKLCGCPRGTVCNFNVLKCL
>CARTPT1A|Pomacentrus_moluccensis_Marc
MVSSRMLLLVASCWLLVVVGSCETAKEERSIEYDGIETQEEKELIEALQEVLEKLKNKQLPSSEKKLGWLPACDAGEQCAVRKASRIGKLCGCPRGTVCNFNVLKCL
>CARTPT1A|Amphiprion_ocellaris_RNA
MVSSRMLLLVASCWLLVVVGSCETAKEERSIEYDGIETQEEKELIEALQEVLEKLKNKQLPSSEKKLGWLPACDAGEQCAVRKASRIGKLCGCPRGTVCNFNVLKCL
>CARTPT1A|Amphiprion_akallopisos_Marc
MASSRMLLLVASCWLLVVVGSCETAKEERSIEYDGIETQEEKELIEALQEVLEKLKNKQLPSSEKKLGWLPACDAGEQCAVRKASRIGKLCGCPRGTICNFSVLKCL
>CARTPT1A|Amphiprion_nigripes_Marc
MASSRMLLLVASCWLLVVVGSCETAKEERSIEYDGIETQEEKELIEALQEVLEKLKNKQLPSSEKKLGWLPACDAGEQCAVRKASRIGKLCGCPRGTICNFNVLKCL
>CARTPT1A|Astatotilapia_burtoni
MVSSRMLLLGASCWLLVVLGSCEEPIEERSAEYDAIETQEEKELIEALQEVLEKLKGKQLPSSEKKLGWLAACDAGEQCAIRKASRIGKLCGCPGGTACNFSVLKCL
>CARTPT1A|Stegastes_partitus
MVRSRMLLLGASCWLVVVVGSCEAVKEERSLEFDGIETQEEKELIEALQEVLEKLKNKQLPSSEKKLGWLPACDAGEQCAVRKASRIGKLCGCPRGTICDFSVLKCL
>CARTPT1A|Amphiprion_bicinctus
MASSRMLLLVASCWLLVVVGSCETAKEERSIEYDGIETQEEKELIEALQEVLEKLKNKQLPSSEKKLGWLPACDAGEQCAVRKASRIGKLCGCPRGTICNFNVLKCL
>CARTPT1A|Premnas_biaculeatus_Marc
MVSSRMLLLVASCWLLVVVGSCEKEKEERSIEYDGIETQEEKELIEALQEVLEKLKNKQLPSSEKKLGWLPACDAGEQCAVRKASRIGKLCGCPRGTVCNFNVLKCL
>CARTPT1A|Amphiprion_ocellaris
MVSSRMLLLVASCWLLVVVGSCETAKEERSIEYDGIETQEEKELIEALQEVLEKLKNKQLPSSEKKLGWLPACDAGEQCAVRKASRIGKLCGCPRGTVCNFNVLKCL
>CARTPT1B|Lates_calcarifer
MVSARALLFAATCCCAYLQLARAEDSSLETRSLDFPLKTQQEKDLIDALQEVLEKLRSKEMPLEKKLGWLPSCDAGEPCAVRKGARIGTLCSCPRGTSCNFYVLKCL
>CARTPT1B|Amphiprion_clarkii
MVSARTLLLAVTCCCAYLWLVRAEDSSLETRSLDFPLKNQQEKDLIDALQEVLEKLRSKEMPLEKKLGWLPSCDAGEPCAVRKGARIGTLCSCPRGTSCNFYVLKCL
>CARTPT1B|Amphiprion_bicinctus_Marc
MVSARTLLLAVTCCCAYLWLVRAEDSSLETRSLDFPLKNQQEKDLIDALQEVLEKLRSKEMPLEKKLGWLPSCDAGEPCAVRKGARIGTLCSCPRGTSCNFYVLKCL
>CARTPT1B|Pseudochromis_fuscus
MVSARTLLLAVTCCYAYLWLARAEESSLETRSLDFPLKTQQEKELIDALQEVLEKLRSKEMPLEKKLGWLPSCDAGEPCAVRKGARIGTLCSCPRGTSCNFYVLKCL
>CARTPT1B|Amphiprion_perideraion_Marc
MVSARTLLLAVTCCCAYLWLVRAEDSSLETRSLDFPLKNQQEKDLIDALQEVLEKLRSKEMPLEKKLGWLPSCDAGEPCAVRKGARIGTLCSCPRGTSCNFYVLKCL
>CARTPT1B|Amphiprion_sebae_Marc
MVSARTLLLAVTCCCAYLWLVRAEDSSLETRSLDFPLKNQQEKDLIDALQEVLEKLRSKEMPLEKKLGWLPSCDAGEPCAVRKGARIGTLCSCPRGTSCNFYVLKCL
>CARTPT1B|Chromis_viridis
MVSARTLLLAVTCGCAYLWLVRAEDSSLETRSLDFPLKNQQEKDLIDALQEVLEKLRSKEMPLEKKLGWLPSCDAGEPCAVRKGARIGTLCSCPRGTSCNFYVLKCL
>CARTPT1B|Amphiprion_percula_RNA
MVSARTLLAVTCCCAYLWLVRAEDSSLETRSLDFPLKNQQEKDLIDALQEVLEKLRSKEMPLEKKLGWLPSCDAGEPCAVRKGARIGTLCSCPRGTSCNFYVLKCL
>CARTPT1B|Amphiprion_melanopus_Marc
MVSARTLLLAVTCCCAYLWLVRAEDSSLETRSLDFPLKNQQEKDLIDALQEVLEKLRSKEMPLEKKLGWLPSCDAGEPCAVRKGARIGTLCSCPRGTSCNFYVLKCL
>CARTPT1B|Amphiprion_polymnus_Marc
MVSARTLLLAVTCCCAYLWLVRAEDSSLETRSLDFPLKNQQEKDLIDALQEVLEKLRSKEMPLEKKLGWLPSCDAGEPCAVRKGARIGTLCSCPRGTSCNFYVLKCL
>CARTPT1B|Amphiprion_percula
MVSARTLLAVTCCCAYLWLVRAEDSSLETRSLDFPLKNQQEKDLIDALQEVLEKLRSKEMPLEKKLGWLPSCDAGEPCAVRKGARIGTLCSCPRGTSCNFYVLKCL
>CARTPT1B|Amphiprion_ocellaris_Marc
MVSARTLLLAVTCCCAYLWLVRAEDSSLETRSLDFPLKNQQEKDLIDALQEVLEKLRSKEMPLEKKLGWLPSCDAGEPCAVRKGARIGTLCSCPRGTSCNFYVLKCL
>CARTPT1B|Nothobranchius_furzeri
MVSLRTLLLIVTCCCAYLWCARADEDSSLETRSLDFALKTQQEKDLIDALQEVLEKLRNKDMPLEKKLGWLPSCDAGEPCAVRKGARIGTLCSCPRGTACNFYVLKCL
>CARTPT1B|Amphiprion_sebae
MVSARTLLLAVTCCCAYLWLVRAEDSSLETRSLDFPLKNQQEKDLIDALQEVLEKLRSKEMPLEKKLGWLPSCDAGEPCAVRKGARIGTLCSCPRGTSCNFYVLKCL
>CARTPT1B|Chromis_chromis
MVSARTLLLAVTCGCAYLWLVHAEDSSLETRSLDFPLKNQQEKDLIDALQEVLEKLRSKEMPLEKKLGWLPSCDAGEPCAVRKGARIGTLCSCPRGTSCNFYVLKCL
>CARTPT1B|Amphiprion_frenatus
MVSARTLLLAVTCCCAYLWLVRAEDSSLETRSLDFPLKNQQEKDLIDALQEVLEKLRSKEMPLEKKLGWLPSCDAGEPCAVRKGARIGTLCSCPRGTSCNFYVLKCL
>CARTPT1B|Acanthochromis_polyacanthus
MVSARTLLLAVTCCCAYLWLVRAEDSSLEMRSLDFPLKNQQEKDLIDALQEVLEKLRSKEMPLEKKLGWLPSCDAGEPCAVRKGARIGTLCSCPRGTSCNFYVLKCL
>CARTPT1B|Amphiprion_ocellaris_Denovo
MVSARTLLAVTCCCAYLWLVRAEDSSLETRSLDFPLKNQQEKDLIDALQEVLEKLRSKEMPLEKKLGWLPSCDAGEPCAVRKGARIGTLCSCPRGTSCNFYVLKCL
>CARTPT1B|Pomacentrus_moluccensis_Marc
MVSARTLLLAVTCCCAYLWLVRAEDSSLETRSLDFPLKNQQEKDLIDALQEVLEKLRSKEMPLEKKLGWLPSCDAGEPCAVRKGARIGTLCSCPRGTSCNFYVLKCL
>CARTPT1B|Amphiprion_ocellaris_RNA
MVSARTLLAVTCCCAYLWLVRAEDSSLETRSLDFSLKNQQEKDLIDALQEVLEKLRSKEMPLEKKLGWLPSCDAGEPCAVRKGARIGTLCSCPRGTSCNFYVLKCL
>CARTPT1B|Amphiprion_akallopisos_Marc
MVSARTLLLAVTCCCAYLWLVRAEDSSLETRSLDFPLKNQQEKDLIDALQEVLEKLRSKEMPLEKKLGWLPSCDAGEPCAVRKGARIGTLCSCPRGTSCNFYVLKCL
>CARTPT1B|Amphiprion_nigripes_Marc
MVSARTLLLAVTCCCAYLWLVRAEDSSLETRSLDFPLKNQQEKDLIDALQEVLEKLRSKEMPLEKKLGWLPSCDAGEPCAVRKGARIGTLCSCPRGTSCNFYVLKCL
>CARTPT1B|Larimichthys_crocea
MVSARALLLTATCCCAYLWLARAEDSSLETRSLDFPLKTQQEKDLIDALQEVLEKLRSKEMPLEKKLGWLPSCDAGEPCAVRKGARIGTLCSCPRGTSCNFYVLKCL
>CARTPT1B|Astatotilapia_burtoni
MVSVRTLLLAVTCCYAYLYLVRAEDSSLETRSLDFTLKTQQEKDLIDALQEVLEKLRSKEMPLEKKHGWLPSCDAGEPCAVRKGARIGTLCSCPRGTTCNFYVLKCL
>CARTPT1B|Stegastes_partitus
MVSARTLLLAVTCCCASLWLVRAEDSSLETRSLDFPLKNQQEKDLIDALQEVLEKLRSKEMPLEKKLGWLPSCDAGEPCAVRKGARIGTLCSCPRGTSCNFYVLKCL
>CARTPT1B|Amphiprion_bicinctus
MVSARTLLLAVTCCCAYLWLVRAEDSSLETRSLDFPLKNQQEKDLIDALQEVLEKLRSKEMPLEKKLGWLPSCDAGEPCAVRKGARIGTLCSCPRGTSCNFYVLKCL
>CARTPT1B|Premnas_biaculeatus_Marc
MVSARTLLLAVTCCCAYLWLVRAEDSSLETRSLDFPLKNQQEKDLIDALQEVLEKLRSKEMPLEKKLGWLPSCDAGEPCAVRKGARIGTLCSCPRGTSCNFYVLKCL
>CARTPT1B|Amphiprion_ocellaris
MVSARTLLAVTCCCAYLWLVRAEDSSLETRSLDFPLKNQQEKDLIDALQEVLEKLRSKEMPLEKKLGWLPSCDAGEPCAVRKGARIGTLCSCPRGTSCNFYVLKCL
>CARTPT2A|Amphiprion_melanopus
MWARAVLCAALLSALCPEGRTEAERDEREVQDHRYNSNRLLGAVRKGARIGKMCDCPRGAFCNFFLLKCL
>CARTPT2A|Lates_calcarifer
MWARAVLCAALLSALCPAGRTEAERDEREVQDYRYNSNRLLGALHEVLEKLQTKRINPWEKKYGQVPSCDLGEHCAVRKGSRIGKMCDCPRGAFCNFFLLKCL
>CARTPT2A|Amphiprion_clarkii
MWARAVLCAALLSALCPEGKTEAERDEREVQDHRYNSNRLLGALHEVLERLQTNRINPWEKKYGQVPSCDLGEHCAVRKGSRIGKMCDCPRGAFCNFFLLKCL
>CARTPT2A|Amphiprion_bicinctus_Marc
MWARAVLCAALLSALCPEGRTEAERDEREVQDHRYNSNRLLGALHEVLERLQTKRINPWEKKYGQVPSCDLGEHCAVRKGSRIGKMCDCPQGAFCNFFLLKCL
>CARTPT2A|Pseudochromis_fuscus
MWARAVLCCALFCALCPAGRTEAERHARDMQDFSYSSNRLLGDLHQVLEKLQTKRINPWEKKYGQVPSCDLGEHCAVRKGSRIGKMCDCPRGAFCNFFLLKCL
>CARTPT2A|Amphiprion_perideraion_Marc
MWARAVLCAALLSALCPEGRTEAERDEREVQDHRYNSNRLLGALHEVLERLQTNRINPWEKKYGQVPSCDLGEHCAVRKGSRIGKMCDCPRGAFCNFFLLKCL
>CARTPT2A|Amphiprion_sebae_Marc
MWARAVLCAALLSALCPEGRTEAERDERDVQDHRYNSNRLLGALHEVLERLQTKRINPWEKKYGQVPSCDLGEHCAVRKGSRIGKMCDCPQGAFCNFFLLKCL
>CARTPT2A|Chromis_viridis
MWARAVLCAALLSAMCPTGRTEAERDEREVQDYRYNSNRLLGALHEVLERLQTKRINPWEKKYGQVPSCDLGEHCAVRKGSRIGKMCDCPRGAICNFVLLKCL
>CARTPT2A|Amphiprion_percula_RNA
MWARAVLCAALLSALCPEGRTEAERDEREVQDHRYNSNRLLGALHEVLERLQTKRINPWEKKYGQVPSCDLGEHCAVRKGSRIGKMCDCPRGAFCNFFLLKCL
>CARTPT2A|Amphiprion_melanopus_Marc
MWARAVLCAALLSALCPEGRTEAERDEREVQDHRYNSNRLLGALHEVLERLQTNRINPWEKKYGQVPSCDLGEHCAVRKGSRIGKMCDCPRGAFCNFFLLKCL
>CARTPT2A|Amphiprion_polymnus_Marc
MWARAVLCAALLSALCPEGRTEAERDERDVQDHRYNSNRLLGALHEVLERLQTKRINPWEKKYGQVPSCDLGEHCAVRKGSRIGKMCDCPQGAFCNFFLLKCL
>CARTPT2A|Amphiprion_percula
MWARAVLCAALLSALCPEGRTEAERDEREVQDHRYNSNRLLGALHEVLERLQTKRINPWEKKYGQVPSCDLGEHCAVRKGSRIGKMCDCPRGAFCNFFLLKCL
>CARTPT2A|Amphiprion_ocellaris_Marc
MWARAVLCAALLSALCPEGRTEAERDEREVQDHRYNSNRLLGALHEVLERLQTKRINPWEKKYGQVPSCDLGEHCAVRKGSRIGKMCDCPRGAFCNFFLLKCL
>CARTPT2A|Nothobranchius_furzeri
MWARGVLCAALLCALSPARATEAVRDDREVQDSRYNSNRLLGALHEVLERLQTKRTNPWEKKFGQVPSCDLGEHCAIRKGSRIGKMCDCPQGAFCNFFLLKCL
>CARTPT2A|Amphiprion_sebae
MWARAVLCAALLSALCPEGRTEAERDERDVQDHRYNSNRLLGALHEVLERLQTKRINPWEKKYGQVPSCDLGEHCAVRKGSRIGKMCDCPQGAFCNFFLLKCL
>CARTPT2A|Chromis_chromis
MWARAVLCAALLSALCPAGRTEAERDEREVQDYRYNSNRLLGALHEVLERLQTKRINPWEKKYGQVPSCDLGEHCAVRKGSRIGKMCDCPRGAICNFILLKCL
>CARTPT2A|Amphiprion_frenatus
MWARAVLCAALLSALCPEGRTEAERDEREVQDHRYNSNRLLGALHEVLERLQTNRINPWEKKYGQVPSCDLGEHCAVRKGSRIGKMCDCPRGAFCNFFLLKCL
>CARTPT2A|Acanthochromis_polyacanthus
MWARAVLCAALLSALCPEGRTEAERDEREVQDHRYNSNRLLGALHEVLERLQTKRINPWEKKYGQVPSCDLGEHCAVRKGSRIGKMCDCPRGAFCNFFLLKCL
>CARTPT2A|Amphiprion_ocellaris_Denovo
MWARAVLCAALLSALCPEGRTEAERDEREVQDHRYNSNRLCDLGEHCAVRKGSRIGKMCDCPRGAFCNFFLLKCL
>CARTPT2A|Pomacentrus_moluccensis_Marc
MWARAVLCAALLSALCPEGRTEAERDEREVQDHRYNSNRLLGALHEVLERLQTKRINPWEKKYGQVPSCDLGEHCAIRKGSRIGKMCDCPQGAFCNFFLLKCL
>CARTPT2A|Amphiprion_ocellaris_RNA
MWARAVLCAALLSALCPEGRTEAERDEREVQDHRYNSNRLLGALHEVLERLQTKRINPWEKKYGQVPSCDLGEHCAVRKGSRIGKMCDCPRGAFCNFFLLKCL
>CARTPT2A|Amphiprion_akallopisos_Marc
MWARAVLCAALLSALCPEGRTEAERDEREVQDHRYNSNRLLGALHEVLERLQTNRINPWEKKYGQVPSCDLGEHCAVRKGSRIGKMCDCPRGAFCNFFLLKCL
>CARTPT2A|Amphiprion_nigripes_Marc
MWARAVLCAALLSALCPEGRTEAERDEREVQDHRYNSNRLLGALHEVLERLQTKRINPWEKKYGQVPSCDLGEHCAVRKGSRIGKMCDCPQGAFCNFFLLKCL
>CARTPT2A|Larimichthys_crocea
MWARAVLCGALLCALCPAGRTEAERDERGVQDHRYNSNRLLGALHEVLEKLQTKRINPWEKKYGQVPSCDLGEHCAVRKGSRIGKMCDCPPGAFCNSFLLKCL
>CARTPT2A|Astatotilapia_burtoni
MWARAVLCAVLLSALCPAGKTEAERDEREVQDYHNSNRLLGALHEVLERLQTKRINPWEKKYGQVPSCDLGEYCAIRKGSRIGKMCDCPRGAFCNFFLLKCL
>CARTPT2A|Stegastes_partitus
MWARAVLCAALLSALCPAGRTEAERDEREVQDYRYNSNRLLGALHEVLERLQTKRINPWEKKYGQVPSCDLGEHCAVRKGSRIGKMCDCPRGALCNFFLLKCL
>CARTPT2A|Amphiprion_bicinctus
MWARAVLCAALLSALCPEGRTEAERDEREVQDHRYNSNRLLGALHEVLERLQTKRINPWEKKYGQVPSCDLGEHCAVRKGARIGKMCDCPRGAFCNFFLLKCL
>CARTPT2A|Premnas_biaculeatus_Marc
MWARAVLCAALLSALCPEGRTEAERDEREVQDYRYNSNRLLGALHEVLERLQTKRINPWEKKYGQVPSCDLGEHCAVRKGSRIGKMCDCPKGALCNFFLLNCL
>CARTPT2A|Amphiprion_ocellaris
MWARAVLCAALLSALCPEGRTEAERDEREVQDHRYNSNRLLGALHEVLERLQTKRINPWEKKYGQVPSCDLGEHCAVRKGSRIGKMCDCPRGAFCNFFLLKCL
>CARTPT2B|Lates_calcarifer
MQSSRLLSGALLCALLLLSSAAGAEVLDTESEEELSPRALRDFYPKGPNLTSEKQLLGALQEVLEKLQAKRLPLWEKKFGQVPTCDVGEQCAVRKGARIGKMCDCPRGAFCNFFLLKCL
>CARTPT2B|Amphiprion_clarkii
MHSSRLISGALLCALLLLSSVAGAEMLDSESEEELSPRALRDFYPKGPNLTSEKQLLGALQEVLEKLQAKRLPLWEKKFGQVPTCDVGEQCAVRKGARIGKMCDCPRGAFCNFFLLKCL
>CARTPT2B|Amphiprion_bicinctus_Marc
MHSSRLISGALLCALLLLSSVAGAEMLDSESEQELSPRALRDFYPKGPNLTSEKQLLGALQEVLEKLQAKRLPLWEKKFGQVPTCDVGEQCAVRKGARIGKMCDCPRGAFCNFFLLKCL
>CARTPT2B|Pseudochromis_fuscus
MHNSRLLSGALLCALLLLSSAADAEVLDPESEEVLSPRALRDFYPKGPNLTSEKQLLGALHEVLEKLQAKRLPLWEKKFGQVPTCDVGEQCAIRKGARIGKMCDCPRGAFCNFFLLKCL
>CARTPT2B|Amphiprion_perideraion_Marc
MHSSRLISGALLCALLLLSSVAGAEMVDSESEEELSPRALRDFYPKGPNLTSEKQLLGALQEVLEKLQAKRLPLWEKKFGQVPTCDVGEQCAVRKGARIGKMCDCPRGAFCNFFLLKCL
>CARTPT2B|Amphiprion_sebae_Marc
MHSSRLISGALLCALLLLSSVAGAEMLDSESEEELSPRALRDFYPKGPNLTSEKQLLGALQEVLEKLQAKRLPLWEKKFGQVPTCDVGEQCAVRKGARIGKMCDCPRGAFCNFFLLKCL
>CARTPT2B|Chromis_viridis
MQSSRLLSGALLCALLLSSAAGSEMLDSESEEELSPRALRDFYPKGPNLTSEKQLLGALQEVLEKLQAKRLPLWEKKFGQVPTCDVGEQCAVRKGARIGKMCDCPRGAFCNFFLLKCL
>CARTPT2B|Amphiprion_percula_RNA
MHSSRLISGALLCALLLLSSVAGAEMLDSESEEELSPRALRDFYPKGPNLTSEKQLLGALQEVLEKLQAKRLPLWEKKFGQVPTCDVGEQCAVRKGARIGKMCDCPRGAFCNFFLLKCL
>CARTPT2B|Amphiprion_melanopus_Marc
MHSSRLISGALLCALLLLSSVAGAEMLDSESEEELSPRALRDFYPKGPNLTSEKQLLGALQEVLEKLQAKRLPLWEKKFGQVPTCDVGEQCAVRKGARIGKMCDCPRGAFCNFFLLKCL
>CARTPT2B|Amphiprion_polymnus_Marc
MHSSRLISGALLCALLLLSSVAGAEMLDSESEEELSPRALRDFYPKGPNLTSEKQLLGALQEVLEKLQAKRLPLWEKKFGQVPTCDVGEQCAVRKGARIGKMCDCPRGAFCNFFLLKCL
>CARTPT2B|Amphiprion_percula
MHSSSLISGALLCALLLLSSVAGAEMLDSESEEELSPRALRDFYPKGPNLTSEKQLLGALQEVLEKLQAKRLPLWEKKFGQVPTCDVGEQCAVRKGARIGKMCDCPRGAFCNFFLLKCL
>CARTPT2B|Amphiprion_ocellaris_Marc
MHSSRLISGALLCALLLLSSVAGAEMLDSESEEELSPRALRDFYPKGPNLTSEKQLLGALQEVLEKLQAKRLPLWEKKFGQVPTCDVGEQCAVRKGARIGKMCDCPRGAFCNFFLLKCL
>CARTPT2B|Nothobranchius_furzeri
MQSSRLPSGALLCALLLLSAGAAGAQLMDTESEEELSPRALRDFYPKGPNLTSEKQLLGALQEVLEKLQANRLPAWEKKFGQVPTCDVGEQCAVRKGARIGKMCDCPRGAFCNFFLLKCL
>CARTPT2B|Amphiprion_sebae
MHSSRLISGALLCALLLLSSVAGAEMLDSESEEELSPRALRDFYPKGPNLTSEKQLLGALQEVLEKLQAKRLPLWEKKFGQVPTCDVGEQCAVRKGARIGKMCDCPRGAFCNFFLLKCL
>CARTPT2B|Chromis_chromis
MQSSRLLSGALLCALLLLSSAAGSEMLDSESEEELSPRALRDFYPKGPNLTSEKQLLGALQEVLEKLQAKRLPLWEKKFGQVPTCDVGEQCAVRKGARIGKMCDCPRGAFCNFFLLKCL
>CARTPT2B|Amphiprion_frenatus
MHSSRLISGALLCALLLLSSVAGAEMLDSESEEELSPRALRDFYPKGPNLTSEKQLLGALQEVLEKLQAKRLPLWEKKFGQVPTCDVGEQCAVRKGARIGKMCDCPRGAFCNFFLLKCL
>CARTPT2B|Acanthochromis_polyacanthus
MHSSRLISGALLCALLLLSSAAGAEMLDSESEEELSPRALRDFYPKGPNLTSEKQLLGALQEVLEKLQAKRLPLWEKKFGQVPTCDVGEQCAVRKGARIGKMCDCPRGAFCNFFLLKCL
>CARTPT2B|Amphiprion_ocellaris_Denovo
MHSSRLISGALLCALLLLSSVAGAEMLDSESEEELSPRALRDFYPKGPNLTSEKQLLGALQEVLEKLQAKRLPLWEKKFGQVPTCDVGEQCAVRKGARIGKMCDCPRGAFCNFFLLKCL
>CARTPT2B|Pomacentrus_moluccensis_Marc
MHSSRLISGALLCALLLLSSVAGAEMLDSESEEELSPRALRDFYPKGPNLTSEKQLLGALQEVLEKLQAKRLPLWEKKFGQVPTCDVGEQCAVRKGARIGKMCDCPRGAFCNFFLLKCL
>CARTPT2B|Amphiprion_ocellaris_RNA
MHSSRLISGALLCALLLLSSVAGAEMLDSESEEELSPRALRDFYPKGPNLTSEKQLLGALQEVLEKLQAKRLPLWEKKFGQVPTCDVGEQCAVRKGARIGKMCDCPRGAFCNFFLLKCL
>CARTPT2B|Amphiprion_akallopisos_Marc
MHSSRLISGALLCALLLLSSVAGAEMVDSESEEELSPRALRDFYPKGPNLTSEKQLLGALQEVLEKLQAKRLPLWEKKFGQVPTCDVGEQCAVRKGARIGKMCDCPRGAFCNFFLLKCL
>CARTPT2B|Amphiprion_nigripes_Marc
MHSSRLISGALLCALLLLSSVAGAEMLDSESEEELSPRALRDFYPKGPNLTSEKQLLGALQEVLEKLQAKRLPLWEKKFGQVPTCDVGEQCAVRKGARIGKMCDCPRGAFCNFFLLKCL
>CARTPT2B|Larimichthys_crocea
MQSSRLLSGALLCALLLLSGVAGAQVLDTESEEELSPRALRDFYPKGPNLTSEKQLLGALQEVLEKLQAKRLPLWEKKFGQVPTCDVGEQCAVRKGARIGKMCDCPRGAFCNFFLLKCL
>CARTPT2B|Astatotilapia_burtoni
MQSSRLLSGALLCALLLLSSAAGAEVLDSESEEELSPRALRDFYPKGPNLTSEKQLLGALQEVLEKLQAKRLPLWEKKFGQVPTCDIGEQCAVRKGARIGKMCDCPRGAFCNFFLLKCL
>CARTPT2B|Stegastes_partitus
MQSSRLLSGALLCALLLLSSAAGAEMLDSESEEELSPRALRDFYPKGPNLTSEKQLLGALQEVLEKLQAKRLPLWEKKFGQVPTCDVGEQCAVRKGARIGKMCDCPRGAFCNFFLLKCL
>CARTPT2B|Amphiprion_bicinctus
MHSSRLISGALLCALLLLSSVAGAEMLDSESEQELSPRALRDFYPKGPNLTSEKQLLGALQEVLEKLQAKRLPLWEKKFGQVPTCDVGEQCAVRKGARIGKMCDCPRGAFCNFFLLKCL
>CARTPT2B|Premnas_biaculeatus_Marc
MHSSRLISGALLCALLLLSSVAGAEMLDSESEEELSPRALRDFYPKGPNLTSEKQLLGALQEVLEKLQAKRLPLWEKKFGQVPTCDVGEQCAVRKGARIGKMCDCPRGAFCNFFLLKCL
>CARTPT2B|Amphiprion_ocellaris
MHSSRLISGVLLCALLLLSSVAGAEMLDSESEEELSPRALRDFYPKGPNLTSEKQLLGALQEVLEKLQAKRLPLWEKKFGQVPTCDVGEQCAVRKGARIGKMCDCPRGAFCNFFLLKCL
>CARTPT3A|Amphiprion_melanopus
SAPDEPILGLTTNELAEALQGLLDEADSRVGLSVEKK
>CARTPT3A|Lates_calcarifer
MESVRAVVYLSVCLSVLTSLCQGQRSVDNQPPSAPDEPLLRLTTRELAEALQGLLDEADSSLGLSVEKKASVIPRCDVGERCAMKHGPRIGRLCDCLRGTACNTFFLRCY
>CARTPT3A|Amphiprion_clarkii
MESVRAVVYLSVCLSVLTSLCQGQRSADSQLPSAPDEPILGLTTNELAEALQGLLDEADSRVGLSVEKKASVIPRCDVGERCAMKHGPRIGRLCDCLRGTACNTFFLRCY
>CARTPT3A|Amphiprion_bicinctus_Marc
MESVRAVVYLSVCLSVLTSLCQGQRSADSQLPSAPDECDVGERCAMKHGPRIGRLCDCLRGTACNTFFLRCY
>CARTPT3A|Pseudochromis_fuscus
AEALQDLLDEADHRVGLSVEKKASVIPRCDVGERCAMKHGPRIGRLCDCLRGTACNTFFLRCY
>CARTPT3A|Amphiprion_perideraion_Marc
MESVRAVVYLSVCLSVLTSLCQGQRSADSQLPSAPDECDVGERCAMKHGPRIGRLCDCLRGTACNTFFLRCY
>CARTPT3A|Amphiprion_sebae_Marc
MESVRAVVYLSVCLSVLTSLCQGQRSADSQLPSAPDECDVGERCAMKHGPRIGRLCDCLRGTACNTFFLRCY
>CARTPT3A|Chromis_viridis
MESVRAVVYLSVCLSVLTSLCQGQRSPDSQVPSAPDEPILGLTTNELAEALQGLLDEADSRVGLSVEKKASVIPRCDVGERCAMKHGPRIGRLCDCLRGTACNTFFLRCY
>CARTPT3A|Amphiprion_percula_RNA
MESVRAVVYLSVCLSVLTSLCQGQRSADSQLPSAPDEPILGLTTNELAEALQGLLDEADSRVGLSVEKKASVIPRCDVGERCAMKHGPRIGRLCDCLRGTACNTFFLRCY
>CARTPT3A|Amphiprion_melanopus_Marc
MESVRAVVYLSVCLSVLTSLCQGQRSADSQLPSAPCDVGERCAMKHGPRIGRLCDCLRGTACNTFFLRCY
>CARTPT3A|Amphiprion_polymnus_Marc
MESVRAVVYLSVCLSVLTSLCQGQRSADSQLPSAPDECDVGERCAMKHGPRIGRLCDCLRGTACNTFFLRCY
>CARTPT3A|Amphiprion_percula
MESVRTIVYLSVCLSVLTSLCQGQRSADSQLPSVPDEPILGLTTNELAEALQGLLDEADSRVGLSVEKKASVIPRCDVGERCAMKHGPRIGRLCDCLRGTACNTFFLRCY
>CARTPT3A|Amphiprion_ocellaris_Marc
MESVRTIVYLSVCLSVLTSLCQGQRSADSQLPSVPDECDVGERCAMKHGPRIGRLCDCLRGTACNTFFLRCY
>CARTPT3A|Nothobranchius_furzeri
MESLRAVVYLSVFLSLMTSVCQGERSSENQLQSVSDEPVFGLATNELAEALQGLLNEADARVGLSVEKKASVIPRCDVGERCAMKHGPRIGRLCDCLRGTACNTFFLRCY
>CARTPT3A|Amphiprion_sebae
MESVRAVVYLSVCLSVLTSLCQGQRSADSQLPSAPDEPILGLTTNELAEALQGLLDEADSRVGLSVEKKASVIPRCDVGERCAMKHGPRIGRLCDCLRGTACNTFFLRCY
>CARTPT3A|Chromis_chromis
MESVRAVVYLSVCLSVLTSLCQGQRSADSQMPSAPDEPILGLTTNELAEALQGLLDEADSRVGLSVEKKASVIPRCDVGERCAMKHGPRIGRLCDCLRGTACNTFFLRCY
>CARTPT3A|Amphiprion_frenatus
MESVRAIVYLSVCLSVLTSLCQGQRSADSQLPSAPDECDVGERCAMKHGPRIGRLCDCLRGTACNTFFLRCY
>CARTPT3A|Acanthochromis_polyacanthus
MESVRAVVYLSVCLSVLTSLCQGQRSADSQLPLTPDEPILGLTTNELAEALQGLLDEADNRVGLSVEKKASVIPRCDVGERCAMKHGPRIGRLCDCLRGTACNTFFLRCY
>CARTPT3A|Amphiprion_ocellaris_Denovo
MESVRTIVYLSVCLSVLTSLCQGQRSADSQLPSVPDEPILGLTTNELAEALQGLLDEADSRVGLSVEKKASVIPRCDVGERCAMKHGPRIGRLCDCLRGTACNTFFLRCY
>CARTPT3A|Pomacentrus_moluccensis_Marc
MESVRAVVYLSICLSVLTSLCQGQRSADSQLPSASDECDVGERCAMKHGPRIGRLCDCLRGTACNTFFLRCY
>CARTPT3A|Amphiprion_ocellaris_RNA
MESVRAVVYLSVCLSVLTSLCQGQRSADSQLPSVPDEPILGLTTNELAEALQGLLDEADSRVGLSVEKKASVIPRCDVGERCAMKHGPRIGRLCDCLRGTACNTFFLRCY
>CARTPT3A|Amphiprion_akallopisos_Marc
MESVRAVVYLSVCLSVLTSLCQGQRSADSQLPSAPDECDVGERCAMKHGPRIGRLCDCLRGTACNTFFLRCY
>CARTPT3A|Amphiprion_nigripes_Marc
MESVRAVVYLSVCLSVLTSLCQGQRSADSQLPSAPDECDVGERCAMKHGPRIGRLCDCLRGTACNTFFLRCY
>CARTPT3A|Larimichthys_crocea
MESVRAAVYLSVCLSVLTSLCQGQRSPDEPSIGLTTKELAEALQGLLDEADSSVGLSVEKKASVIPRCDVGERCAMKHGPRIGRLCDCLRGTACNTFFLRCY
>CARTPT3A|Astatotilapia_burtoni
MESKRAVVYLSVCLSVLTSLCQGQRSGNSHLLSAPDDPTLGLTTSELAEALQGLLDEADSSAGLSVEKKASVIPRCDVGERCAMKHGPRIGRLCDCLRGTACNTFFLRCY
>CARTPT3A|Stegastes_partitus
MESVRAVVYLSVCLSVLTSLCQGQRSADSQLPSAPDESILGLTTNELAEALQGLLDEADSRVALSVEKKASVIPRCDVGERCAMKHGPRIGRLCDCLRGTACNTFFLRCY
>CARTPT3A|Amphiprion_bicinctus
MESVRAVVYLSVCLSVLTSLCQGQRSADSQLPSAPDEPILGLTTNELAEALQGLLDEADSRVGLSVEKKASVIPRCDVGERCAMKHGPRIGRLCDCLRGTACNTFFLRCY
>CARTPT3A|Premnas_biaculeatus_Marc
MESVRAVVYLSVCLSVLTSLCQGQRSADSQLPSAPDECDVGERCAMKHGPRIGRLCDCLRGTACNTFFLRCY
>CARTPT3A|Amphiprion_ocellaris
MESVRAVVYLSVCLSVLTSLCQGQRSADSQLPSVPDEPILGLTTNELLSVEKKASCDVGERCAMKHGPRIGRLCDCLRGTACNTFFLRCY
>CARTPT3B|Lates_calcarifer
MDNSGMLRGLLFVGLLSILCHGQASQEVSAEDFGVEKAEPAADRDLIEALEALLGRMHNRISSTEKRGSIPLCGMGDRCAMKFGPRIGKLCDCGRGANCNSYLLKCI
>CARTPT3B|Amphiprion_clarkii
MESSGSLLGLLLLLLGLLSVLCHDQVSQEVSEEFGEDKPEVAADRDLLEALEALLGRTQNRVPSTEKRGSIPLCGMGDRCAMKFGPRIGKLCDCGRAANCNSYLLKCI
>CARTPT3B|Amphiprion_bicinctus_Marc
MESSGSLLGLLLLLLGLLSVLCHDQVSQEVSEEFGEDKPEAAADRDLLEALEALLGRTQNRVPSTEKRGSIPLCGMGDRCAMKFGPRIGKLCDCGRAANCNSYLLKCI
>CARTPT3B|Pseudochromis_fuscus
IEALEVLLGRMHSRVSSPEKRGSIPLCGMGDRCAMKFGPRIGKLCDCGRGANCNSYLLKCI
>CARTPT3B|Amphiprion_perideraion_Marc
MESSGSLLGLLLLLLGLLSVLCHDQVSQEVSEEFGEDKPEAAADRDLLEALEALLGRTQNRVPSTEKRGSIPLCGMGDRCAMKFGPRIGKLCDCGRAANCNSYLLKCI
>CARTPT3B|Amphiprion_sebae_Marc
MESSGSLLGLLLLLLGLLSVLCHDQVSQEVSEEFGEDKPEAAADRDLLEALEALLGRTQNRVPSTEKRGSIPLCGMGDRCAMKFGPRIGKLCDCGRAANCNSYLLKCI
>CARTPT3B|Chromis_viridis
MESSGTLRGLLLLLGLLSALSHGQVSQEASEEFGEDKPESAADRELVEALEALLGRMQKVPSTEKRGSIPLCGMGDRCAMKFGPRIGKLCDCGRAANCNSYLLKCI
>CARTPT3B|Amphiprion_percula_RNA
MESSGSLLGLLLLLLGLLSVLCHDQVSQEVSEEFGEDKPEAAADRDLLEALEALLGRTQNRVPSTEKRGSIPLCGMGDRCAMKFGPRIGKLCDCGRAANCNSYLLKCI
>CARTPT3B|Amphiprion_melanopus_Marc
MESSGSLLGLLLLLLGLLSVLCHDQVSQEVSEEFGEDKPEAAADRDLLEALEALLGRTQNRVPSTEKRGSIPLCGMGDRCAMKFGPRIGKLCDCGRAANCNSYLLKCI
>CARTPT3B|Amphiprion_polymnus_Marc
MESSGSLLGLLLLLLGLLSVLCHDQVSQEVSEEFGEDKPEAAADRDLLEALEALLGRTQNRVPSTEKRGSIPLCGMGDRCAMKFGPRIGKLCDCGRAANCNSYLLKCI
>CARTPT3B|Amphiprion_percula
MESSGSLLGLLLLLLGLLSVLCHGQVSQEVSEEFGEDKPEAAADRDLLEALEALLGRTQNRVPSTEKRGSIPLCGMGDRCAMKFGPRIGKLCDCGRAANCNSYLLKCI
>CARTPT3B|Amphiprion_ocellaris_Marc
MESSGSLLGLLLLLLGLLSVLCHVQVSQEVSEEFGEDKPEAAADRDLLEALEALLGRTHNRVPSTEKRGSIPLCGMGDRCAMKFGPRIGKLCDCGRAANCNSYLLKCI
>CARTPT3B|Nothobranchius_furzeri
MESSRLLHRLLLVGLLSILCHGQATREVSAENSEMDKPAPAADRDLVMEALEVLLGQTRDRTSSNEKRGSIPVCGMGDRCAMKFGPRIGKLCDCRRGASCNSYLLKCI
>CARTPT3B|Amphiprion_sebae
MESSGSLLGLLLLLLGLLSVLCHDQVSQEVSEEFGEDKPEAAADRDLLEALEALLGRTQNRVPSTEKRGSIPLCGMGDRCAMKFGPRIGKLCDCGRAANCNSYLLKCI
>CARTPT3B|Chromis_chromis
MESSGTLRGLLLLLGLLSALSHGQVSQEASEEFGEDKPESAADRDLLEALEALLGRMQKVPSAEKRGSIPLCGMGDRCAMKFGPRIGKLCDCGRAANCNSYLLKCI
>CARTPT3B|Amphiprion_frenatus
MESSGSLLGLLLLLLGLLSVLCHDQVSQEVSEEFGEDKPEAAADRDLLEALEALLGRTQNRVPSTEKRGSIPLCGMGDRCAMKFGPRIGKLCDCGRAANCNSYLLKCI
>CARTPT3B|Acanthochromis_polyacanthus
MESSGSLLGLLLLLLLGLLSVLCHGQVSLEVSDEFGEGKPEAAADRDLLEALEALLGRTQNRVPSTEKRGSIPLCGMGDHCAMKFGPRIGKLCDCGRAANCNSYLLKCI
>CARTPT3B|Amphiprion_ocellaris_Denovo
VLCHDQVSQEVSEEFGEDKPEAAADRDLCGMGDRCAMKFGPRIGKLCDCGRAANCNSYLLKCI
>CARTPT3B|Pomacentrus_moluccensis_Marc
MESSGSLLGLLLLLFGLLSVLCHGQVSQEVSEEFGEDKPEAAADRDLLEALEALLGRTQNRVPSTEKRGSIPLCGMGYRCAMKFGPRIGKLCDCGRAANCNSYLLKCI
>CARTPT3B|Amphiprion_ocellaris_RNA
MESSGSLLGLLLLLLGLLSVLCHDQVSQEVSEEFGEDKPEAAADRDLLEALEALLGRTQNRVPSTEKRGSIPLCGMGDRCAMKFGPRIGKLCDCGRAANCNSYLLKCI
>CARTPT3B|Amphiprion_akallopisos_Marc
MESSGSLLGLLLLLLGLLSVLCHDQVSQEVSEEFGEDKPEAAADRDLLEALEALLGRTQNRVPSTEKRGSIPLCGMGDRCAMKFGPRIGKLCDCGRAANCNSYLLKCI
>CARTPT3B|Amphiprion_nigripes_Marc
MESSGSLLGLLLLLLGLLSVLCHVQVSQEVSEEFGEDKPEAAADRDLLEALEALLGRTQNRVPSTEKRGSIPLCGMGDRCAMKFGPRIGKLCDCGRAANCNSYLLKCI
>CARTPT3B|Larimichthys_crocea
MDSSGMLRGLLLVGLLSVMCHGQASQEVSAEDFGVDKTEPAADRDLIEALEALLGRMHGRISSPEKRGSIPLCGMGDRCAMKFGPRIGKLCDCGRGANCNSYLLKCI
>CARTPT3B|Astatotilapia_burtoni
MDSSGMLRGLLLVGLLSVLCHGQASREVSAEDFGEKKQEAAVDRDLLEALDVLLGRNHNQVSPEKRGSIPLCGLGNRCAMKYGPRIGKLCDCGRGANCNSYLLKCI
>CARTPT3B|Stegastes_partitus
MESSGTLRGLLLLLGLLSAVCHGQVSQEVSEEFGEDKAEAAADRDLIEALEALLGRAQNRLPSTEKRGSIPLCGMGDRCAMKFGPRIGKLCDCGRGANCNSYLLKCI
>CARTPT3B|Amphiprion_bicinctus
MESSGSLLGLLLLLLGLLSVLCHDQVSQEVSEEFGEDKPEAAADRDLLEALEALLGRTQNRVPSTEKRGSIPLCGMGDRCAMKFGPRIGKLCDCGRAANCNSYLLKCI
>CARTPT3B|Premnas_biaculeatus_Marc
MESSGSLLGLLLLLLGLLSVLCHGQVSQEVSEEFGEDKPEAAADRDLLEALEVLLGRTQNRVPSTEKRGSIPLCGMGDRCAMKFGPRIGKLCDCGRAANCNSYLLKCI
>CARTPT3B|Amphiprion_ocellaris
MESSGSLLGLLLLLLGLLSVLCHGQVSQEVSEKFGEDKPEAAADRDLLEALEALLGRTQNRVPSTEKRGSIPLCGMGDRCAMKFGPRIGKLCDCGRAANCNSYLLKCI
>CARTPT4|Lates_calcarifer
MGNWCVYLFCTLLCATGLFYSYGHIQTEEFKTRHLPYFSTTEDSNEKQLINDLHEVLERLQNNHFPALRKKHGHLPVCDPGEQCALRKGSRIGKLCDCSLPRTCNSFLHRCL
>CARTPT4|Amphiprion_clarkii
MGNWCVYLFCSLLYATGLFYSYGQIQTEEHKRKYLTYFTTTDDSNEKQLINDLHEVLERLQNNQFPALRKKHGFLPVCDPGYQCALRKRSRIGELCDCSRPRTCNSFLHRCL
>CARTPT4|Amphiprion_bicinctus_Marc
MGNCVYLFCSLLYATGLFYSYGQIQTEEHKRKYLTYFTTTDDSNEKQLINDLHEVLERLQNNQFPALRKKHGFLPVCDPGDQCALRKGSRIGKLCDCSLPRTCNSFLHRCL
>CARTPT4|Pseudochromis_fuscus
MGSWCVYLFCTLLCTTGLFYSYGHIQTEEYNRKYSTYFTATQDSNEKQLINDLHEVLERLQNNQFPALRKKHGYLPVCDPGDQCALRKGSRIGKLCDCSLPRTCNSFLHRCL
>CARTPT4|Amphiprion_perideraion_Marc
MGNWCVYLFCSLLYATGLFYSYGQIQTEEHKRKYLTYFTTTDDSNEKQLINDLHEVLERLQNNQFPALRKKHGFLPVCDPGDQCALRKGSRIGKLCDCSLPRTCNSFLHRCL
>CARTPT4|Amphiprion_sebae_Marc
MGNWCVYLFCSLLYATGLFYSDGQIQTEEHKRKYLTYFTTTDDSNEKQLINDLHEVLERLQNNQFPALRKKHGFLPVCDPGDQCALRKGSRIGKLCDCSLPRTCNSFLHRCL
>CARTPT4|Amphiprion_percula_RNA
MGNWCLYLFCSLLYATGLFYSYGQIQTEEHKRKYLTYFTTTDDSNEKQLINDLHEVLERLQNNQFPALRKTHGFLPVCDPGDQCALRKGSRIGKLCDCSLPRTCNSF
>CARTPT4|Amphiprion_melanopus_Marc
MGNWCVYLFCSLLYATGLFYSYGQIQTEEHKRKYLTYFTTTDDSNEKQLINDLHEVLERLQNNQFPALRKKHGFLPVCDPGDQCALRKGSRIGKLCDCSLPRTCNSFLHRCL
>CARTPT4|Amphiprion_polymnus_Marc
MGNWCVYLFCSLLYATGLFYSDGQIQTEEHKRKYLTYFTTTDDSNEKQLINDLHEVLERLQNNQFPALRKKHGFLPVCDPGDQCALRKGSRIGKLCDCSLPRTCNSFLHRCL
>CARTPT4|Amphiprion_percula
MGNWCVYLFCSLLYATGLFYSYGQIQTEEHKRKYLTYFTTTDDSNEKQLINDLHEVLERLQNNQFPALRKKHGFLPVCDPGDQCALRKGSRIGKLCDCSLPRTCNSFLHRCL
>CARTPT4|Amphiprion_ocellaris_Marc
MGNWCMYLFCSLLYATGLFYSYGQIQTEEHKRKYLTYFTTTDDSNEKQLVSDLHEVLERLQNKQFPALRKKHGFLPVCDPGDQCALRKGSRIGKLCDCSLPRTNSFLHRCL
>CARTPT4|Nothobranchius_furzeri
MRGWCAFLFFSQLWTPGLFYSHAQTQKEEHQTKHTTFFAATEHSNEKQLINDLHQVLERLQNNKFPVLRKKHGYLPACDPGEQCALRIGSRIGKLCDCSLPRTCNSFLHRCL
>CARTPT4|Amphiprion_sebae
MGNWCVYLFCSLLYATGLFYSDGQIQTEEHKRKYLTYFTTTDDSNEKQLINDLHEVLERLQNNQFPALRKKHGFLPVCDPGDQCALRKGSRIGKLCDCSLPRTCNSFLHRCL
>CARTPT4|Chromis_chromis
MGNWCVYLFCSLLYATGLFYSYGQIQTEEHKRKYLTYFSTREDGNEKQLINDLYEVLERLQNNQFPALRKKQGFLPVCDPGDQCALRKGSRIGKLCDCSLPRTCNSFLHRCL
>CARTPT4|Amphiprion_frenatus
MGNWCVYLFCSLLYATGLFYSYGQIQTEEHKRKYLTYFTTTDDSNEKQLINDLHEVLERLQNNQFPALRKKHGFLPVCDPGDQCALRKGSRIGKLCDCSLPRTCNSFLHRCL
>CARTPT4|Acanthochromis_polyacanthus
MGNWCVYLFCSLLYATGLFYSYGQIQTEEHKRKYLTFFTTTEDSNEKQLINDLHEVLERLQNNQFPALRKKHGFLPVCDPGDQCALRKGSRIGKLCDCSLPRTCNSFLHRCL
>CARTPT4|Amphiprion_ocellaris_Denovo
MGNWCVYLFCSLLYATGLFYSYGQIQTEEHKRKYLTYFTTTDDSNEKQLVSDLHEVLERLQNCDPGDQCALRKGSRIGKLCDCSLPRTCNSFLHRCL
>CARTPT4|Pomacentrus_moluccensis_Marc
MGNWCVYLFCSLLYATGLFYSYGQIQTEEHKRKYLTYFTTTDDSNEKQLINDLHEVLERLQNNQFPALRKKHGFLPVCDPGDQCALRKGSRIGKLCDCSLPRTCNSFLHRCL
>CARTPT4|Amphiprion_ocellaris_RNA
MGNWCLYLFCSLLYATGLFYSYGQIQTEEHKRKYLTYFTTTDDSNEKQLINDLHEVLERLQNNQFPALRQKHCALRKGSRIGKLCDCSLPRTCNSFLHRCL
>CARTPT4|Amphiprion_akallopisos_Marc
MGNWCVYLFCSLLYATGLFYSYGQIQTEEHKRKYLTYFATTDDSNEKQLINDLHEVLERLQNNQFPALRKKHGFLPVCDPGDQCALRKGSRIGKLCDCSLPRTCNSFLHRCL
>CARTPT4|Amphiprion_nigripes_Marc
MGNWCVYLFCSLLYATGLFYSYGQIQTEEHKRKYLTYFTTTDDSNEKQLINDLHEVLERLQNNQFPALRKKHGFLPVCDPGDQCALRKGSRIGKLCDCSLPRTCNSFLHRCL
>CARTPT4|Larimichthys_crocea
MGSWCVCLFCTLLCATGRFYSRAHSQTEEYKTKHLPYFTTTEDGNEKQLISDLHEVLERLQNNQFPALRKKHGYLPVCDPGDLCALRKGSRIGKLCDCSLPRTCNSFLHRCL
>CARTPT4|Astatotilapia_burtoni
MGGSCACLFCTILCATGLLYGCGHVQAEEYETKYFTYFTTKEDGNEKQLISDLHDVLERLQNHPFPVLRKKHGYLPVCDPGEQCALRKGSRIGKLCDCSLPRTCNSFLHRCL
>CARTPT4|Stegastes_partitus
MGNWCVYLFCSLLYATGFFCSYGQIETEEYKRKYLPYFTTTEDGNEKQLVSDLHEVLERLQNYPFPALRKKHGFLPVCDPGDQCALRKGSRIGKLCDCSLPRTCNSFLHRCL
>CARTPT4|Amphiprion_bicinctus
MGNWCVYLFCSLLYATGLFYSYGQIQTEEHKRKYLTYFTTADDSNEKQLINDLHEVLERLQNNQFPALRKKHGFLPVCDPGDQCALRKGSRIGKLCDCSLPRTCNSFLHRCL
>CARTPT4|Premnas_biaculeatus_Marc
MGNWCVYLFCSLLYATGLFYSYGQIQTEEHKRKYLTYFTTTEDGNEKQLINDLHEVLERLQNNQFPALRKKHGFLPVCDPGDQCALRKGSRIGKLCDCSLPRTCNSFLHRCL
>CARTPT4|Amphiprion_ocellaris
MGNWCLYLFCSLLYATGLFYSYGQIQTEEHKRKYLTYFTTTDDSNEKQLVSDLHEVLERLQNNQFPALRKKHGFLPVCDPGDQCALRKGSRIGKLCDCSLPRTCNSFLHRCL
>CARTPT5|Lates_calcarifer
MRLNVFLLLICCICLRRVDLSLPDFTPVTPPLQVGQVKASVTRIDFTRLPGLCQRLKRRRVTVLCQLEKFCWWGRGRGRSQGRGQKNQSGQVCRCPRGSRCSHFFVHSL
>CARTPT5|Amphiprion_bicinctus_Marc
MNLYLLFLLLTCCISLDRVGGRLPDFTPATPQQVAEFNVVRLPGLCRRLKRRRVTVLCNLDKFCWGRSRGRSQKSGQVCRCPRGSRCSHFFVHSL
>CARTPT5|Pseudochromis_fuscus
VEVSQLNAVTPQRRNHARRLPGLCRRLKRRRVTVLCNLDKFCWERSRGQSHKTQSGQVCQCPWGSRCSHFFVHSL
>CARTPT5|Amphiprion_perideraion_Marc
MNLYLLFLLLTCCISLDRVSGRLPDFTPATPQQVAEFNVVRLPGLCRRLKRRRVTVLCNLDKFCWGRSRGRSQKSGQVCRCPRGSRCSHFFVHSL
>CARTPT5|Amphiprion_sebae_Marc
MNLYLLFLLLTCCISLDRVGGRLPDFTPATPQQVAEFNVVRLPGLCQRLKRRRVTVLCNLDKFCWGRSRGRSQKSGQVCRCPRGSRCSHFFVHSL
>CARTPT5|Chromis_viridis
MNLYLLFLLLSCCVSLLGVGGRLPDFTPATPQQGSELNVVRLPGLCRRLKRRRVTVLCHLEKFCWGRSRGRSQRSGQVCRCPRGSRCSHFFVHSL
>CARTPT5|Amphiprion_percula_RNA
MNLYLLFLLLTCCISLDRVGGRLPDFTPATPQQVAEFNVVRLPGLCRRLKRRRVTVLCNLDKFCWGRSRGRSQKSGQVCRCPRGSRCSHFFVHSL
>CARTPT5|Amphiprion_melanopus_Marc
MNLYLLFLLLTCCISLDRVGGRLPDFTPATPQQVAEFNVVRLPGLCRRLKRRRVTVLCNLDKFCWGRSRGRSQKSGQVCRCPRGSRCSHFFVHSL
>CARTPT5|Amphiprion_polymnus_Marc
MNLYLLFLLLTCCISLDRVGGRLPDFTPATPQQVAEFNVVRLPGLCRRLKRRRVTVLCNLDKFCWGRSRGRSQKSGQVCRCPRGSRCSHFFVHSL
>CARTPT5|Amphiprion_percula
MNLYLLFLLLTCCISLDRVGGRLPDFTPATPQQVAEFNVVRLPGLCRRLKRRRVTVLCNLDKFCWGRSRGRSQKSGQVCRCPRGSRCSHFFVHSL
>CARTPT5|Amphiprion_ocellaris_Marc
MNLYLLFLLLTCCISLDRVGGRLPDFTPATPQQVAEFNVVRLPGLCRRLKRRRVTVLCNLDKFCWGRSRGRSQKSGQVCRCPRGSRCSHFFVHSL
>CARTPT5|Nothobranchius_furzeri
MKLGVCAVLLLLISSLPKVDCSLPDFTPATAQLQKNDFIRLPGICKRLKRRRITILCNMDKFCRGHTWWRNQKLPPGQMCRCPRGSRCSHFFLHSL
>CARTPT5|Chromis_chromis
MNLYVVFLLLSCCVSLVGGRLPDFTPATPQQVSDLNVVRLPGLCRRLKRRRVTVLCHLDKFCWGRSRGRSQKSGQVCRCPRGSRCSHFFVHSL
>CARTPT5|Acanthochromis_polyacanthus
MNLYLLFLLLICSVSLHRVGGHLPDFTPATPQQVADFNVVRLPGLCRRLKRRRVTVLCNLDKFCWGRSRGRSQKSGQVCRCPRGSRCSHFFVHSL
>CARTPT5|Amphiprion_ocellaris_Denovo
MNLYLLFLLLTCCISLDRVGGRLPDFTPATPQQVAEFNVVRLPGLCRRLKRRRVTVLCNLDKFCWGRSRGRSQKSGQVCRCPRGSRCSHFFVHSL
>CARTPT5|Pomacentrus_moluccensis_Marc
MNLYLLFLLLTCCISLDRVGGRLPDFTPATPQQVAEFNVVRLPGLCRRLKRRRVTVLCNLDKFCWGRSQGRSQKSGQVCRCPRGSRCSHFFVHSL
>CARTPT5|Amphiprion_ocellaris_RNA
FLLLTCCISLDRVGGRLPVFTPATPQQVAEFNVVRLPGLCRRLKRRRVTVLDKFCWGRSRGRSQKSGQVCRCPRGSRCSHFFVHSL
>CARTPT5|Amphiprion_akallopisos_Marc
MNLYLLFLLLTCCISLDRVGGRLPDFSPATPQQVAEFNVVRLPGLCRRLKRRRVTVLCNLDKFCWGRSRGRSQKSGQVCRCPRGSRCSHFFVHSL
>CARTPT5|Amphiprion_nigripes_Marc
MNLYLLFLLLTCCISLDRVGGHLPDFTPATPQQVAEFNVVRLPGLCRRLKRRRVTVLCNLDKFCWGRSRGRSQKSGQVCRCPRGSRCSHFFVHSL
>CARTPT5|Larimichthys_crocea
MRMNVCVLLVLLVCLQRVTCSLPHLTPATPTLQVRQVDVSMDSGAIPSVFRRLPGLCRRLKRRRVTVLCNLEKFCWSGRSQQLQSGQVCWCPRGSRCSQFFVHSL
>CARTPT5|Astatotilapia_burtoni
MKLSEFSVFLLLVCISLQRADSHLPNFSPGTPPLQENIFRRLPGLCRRLKRRRVTVLCNLEKFCWGRSQTSHSGQLCQCPRGSRCSHFFLHSL
>CARTPT5|Stegastes_partitus
MKLCVVFLLLTCCIRLHRVGCRLPDLTPATPLQVSKSNTVTTLKRNVVRLPGLCRRLKRRRVTVLCNLDVFCWGRSRGRSQKSGQVCRCPRGSRCSHFFVHSL
>CARTPT5|Premnas_biaculeatus_Marc
MNLYLLFLLLTCCMSLHRVSGRLPDFTPATPQQVAEFNVVRLPGLCRRLKRRRVTVLCNLDKFCWGRSRGRSQKSGQVCRCPRGSRCSHFFVHSL
>CARTPT5|Amphiprion_ocellaris
MNLYLLFLLLTCCISLDRVGGRLPDFTPATPQQVAEFNVVRLPGLCRRLKRRRVTVLCNLDKFCWGRSRGRSQKSGQVCQLPRGSRCSHFFVQSL
>CARTPT8|Lates_calcarifer
CEVGASCLVKKGPRFGRLCDCPRPSTCNFFFLRCL
>CCK1|Amphiprion_melanopus
MNVGICVCVILAALTSGSLSLPSQSVRAESSALVTDSLHPSSPNRYRQARSAPAPPSGHFSSYNQASNSLSELLARLISRKGSPYQSRSSLSSRASGLAPSHRIKDR
>CCK1|Lates_calcarifer
MNIGICVCVLLAALSSGSLSLPTQSMSQRAEGEALMSDILPPPSPNHTRQARSAPAPPSGQLANYNPQEDADARYSLSQLLARLISRKGSPYQTRSSLTSRASGLAPGHRIKDRDYLGWMDFGRRSAEEYEYSS
>CCK1|Amphiprion_clarkii
MNVGICVCVILAALTSGSLSLPSQSVRAESSALVTDSLHPSSPNRYRQARSAPAPPSGHFSSYNQEADASNSLSELLARLISRKGSPYQSRSSLSSRASGLAPSHRIKDRDYIGWMDFGRRSAEEYEYSS
>CCK1|Amphiprion_bicinctus_Marc
MNVGICVCVILAALTSGSLSLPSQSVRAESSALVSDSLHPSSPNRYRQARSAPAPPSGHFSSYNQEADASNSLSELLARLISRKGSPYQSRSSLSSRASGLAPSHRIKDRDYIGWMDFGRRSAEEYEYSS
>CCK1|Pseudochromis_fuscus
MNVGICVCVILAALSSGSLSLPSQSGSPQQTRSSLTNRASGLTQGHRIKDRDYMGWMDFGRRSAEEYEYSS
>CCK1|Amphiprion_perideraion_Marc
MNVGICVCVILAALTSGSLSLPSQSVRAESSALVTDSLHPSSPNRYRQARSAPAPPSGHFSSYNQEADASNSLSELLARLISRKGSPYQSRSSLSSRASGLAPSHRIKDRDYIGWMDFGRRSAEEYEYSS
>CCK1|Amphiprion_sebae_Marc
MNVGICVCVILAALTSGSLSLPSQSVRAESSALVTDSLHPSSPNRYRQARSAPAPPSGHFSSYNQEADASNSLSELLARLISRKGSPYQSRSSLSSRASGLAPSHRIKDRDYIGWMDFGRRSAEEYDYSS
>CCK1|Chromis_viridis
MNVGICVCVILAALSSGSLSLPSQSGRAESSALVTDSLHPSSPNRSRQARSAPAPPSGQFPSYNQDADASNSLSQLLARLISRKGSPYQSRSPLSSRASGLAPNHRIKDRDYLGWMDFGRRSAEEYEYSS
>CCK1|Amphiprion_percula_RNA
MNVGICVCVILAALTSGSLSLPSQSVRAESLALVTDSLHPSSPNRYRQARSAPAPPSGHFSSYNQEADASNSLSELLARLISRKGSPYQSRSSLSSRASGLAPSHRIKDRDYIGWMDFGRRSAEEYEYSS
>CCK1|Amphiprion_melanopus_Marc
MNVGICVCVILAALTSCSLSLPSQSVRAESSALVTDSLHPSSPNRYRQARSAPAPPSGHFSSYNQEADASNSLCELLARLISRKGSPYQSRSSLSSRASGLAPSHRIKDRDYIGWMDFGRRSAEEYEYSS
>CCK1|Amphiprion_polymnus_Marc
MNIGICVCVILAALTSGSLSLPSQSVRAESSALVTDSLHPSSPNRYRQARSAPAPPSGHFSSYNQEADASNSLSELLARLISRKGSPYQSRSSLSSRASGLAPSHRIKDRDYIGWMDFGRRSAEEYEYSS
>CCK1|Amphiprion_percula
MNVGICVCVILAALTSGSLSLPSQSVRAESLALVTDSLHPSSPNRYRQARSAPAPPSGHFSSYNQEADASNSLSELLARLISRKGSPYQSRSSLSSRASGLAPSHRIKDRDYIGWMDFGRRSAEEYEYSS
>CCK1|Amphiprion_ocellaris_Marc
MNVGICVCVILAALTSGSLSLPSQSVRAESLALVTDSLHPSSPNRYRQARSAPAPPSGHFSSYNQEADASNSLSELLARLISRKGSPYQCRSSLSSRASGLAPSHRIKDRDYIGWMDFGRRSAEEYEYSS
>CCK1|Nothobranchius_furzeri
MNVGICVCVILAALSGGSLSLPLPSMGVESKALVTQSLPATSHNHTRQARSAPAPPSDQFSHYNQPLEYAPNSLSQLLARLLSRKGSSFQSRSSLSSRAVAPNHRIKDRDYLGWMDFGRRSAEEYEYSP
>CCK1|Amphiprion_sebae
MNVGICVCVILAALTSGSLSLPSQSVRAESSALVTDSLHPSSPNRYRQARSAPAPPSGHFSSYNQEADASNSLSELLARLISRKGSPYQSRSSLSSRASGLAPSHRIKDRDYIGWMDFGRRSAEEYEYSS
>CCK1|Chromis_chromis
MNVGICVCVILAALSSGSLSLPSQSVRAESSALVTDSLHPSSPNRSRQARSAPAPPSGQFASYNQDADASNSLSQLLARLISRKGSPYQSRSSLSSRASGLAPSHRIKDRDYLGWMDFGRRSAEEYEYSS
>CCK1|Amphiprion_frenatus
MNVGICVCVILAALTSGSLSLPSQSVRAESSALVTDSLHPSSPNRYRQARSAPAPPSGHFSSYNQEADASNSLSELLARLISRKGSPYQSRSSLSSRASGLAPSHRIKDRDYIGWMDFGRRSAEEYEYSS
>CCK1|Acanthochromis_polyacanthus
MNVGICVCVILAALTSGSLSLPSQFMRAESSALVTDSLHPSSPNRYRQARSAPAPPSGHFSSYNQEADASNSLSELLARLISRKGFPYQSRSSLSSRASGLAPSHRIKDRDYMGWMDFGRRSAEEYEYSS
>CCK1|Amphiprion_ocellaris_Denovo
MNVGICVCVILAALTSGSLSLPSQSVSPNRYRQARSAPAPPSGHFSSYNQEADASNSLSELLARLISRKGSPYQSRSSLSSRASGLAPSHRIKDRDYIGWMDFGRRSAEEYEYSS
>CCK1|Pomacentrus_moluccensis_Marc
MNVGICVCVILAALTSGSLSLPSQSARAESSALVTDSLHPSSPNRYRQARSAPAPLSGHFSSYNQEADASNSLSELLARLISRKGSPYQSRSSLSSRASGLAPSHRIKDRDYIGWMDFGRRSAEEYEYSS
>CCK1|Amphiprion_ocellaris_RNA
MNVGICVCVILAALTSGSLSLPSQSVRAESLALVTDSLHPSSPNRYRQARSAPAPPSGHFSSYNQEADASNSLSELLARLISRKGSPYQSRSSLSSRASGLAPSHRIKDRDYIGWMDFGRRSAEEYEYSS
>CCK1|Amphiprion_akallopisos_Marc
MNVGICVCVILAALTSGSLSLPSQSVRAESLALVTDSLHPSSPNRYRQARSAPAPPAGHFSSYNQEADASNSLSELLARLISRKGSPYQSRSSLSSRASGLAPSHRIKDRDYIGWMDFGRRSAEEYEYSS
>CCK1|Amphiprion_nigripes_Marc
MNVGICVCVILAALTSGSLSLPSQSVRAESSALVTDSLHPSSPNRYRQARSAPAPPSGHFSSYNQEADASNSLSELLARLISRKGSPYQSRSSLSSRASGLAPSHRIKDRDYIGWMDFGRRSAEEYEYSS
>CCK1|Larimichthys_crocea
MNVGICVCVLLAALSSSSLSLPSHAMSQRTEGEALPSDSLSPQHTRQARSAPAPSSGQLANYNQASLSQLLARLLSRKGSPYQTRSSLTSRASGVAPGHRIKDRDYLGWMDFGRRSAEEYEYSS
>CCK1|Astatotilapia_burtoni
MNVGICVCVILAALSSGSLSLPSQSITAESTALLSGSGSLPSPSLKRQARSAPAPLSGHLINYSQHQEDADTPDSLNQLLARLISRKGSAYHTRSSLSSRASGLPPNHRIKDRDYLGWMDFGRRSAEEYEY
>CCK1|Stegastes_partitus
MNVGICVCVILAALSSGSLSLPSQSVRAESLALVTDSVHPSSPVHSRQARSAPAPPSGQFASYSQDADTSNSLSQLLARLISRKGSPYQSRSSLSSRASGLAPSHRIKDRDYIGWMDFGRRSAEEYEYSS
>CCK1|Amphiprion_bicinctus
MNVGICVCVILAALTSGSLSLPSQSVRAESSALVTDSLHPSSPNRYRQARSAPAPPSGHFSSYNQEADASNSLSELLARLISRKGSPYQSRSSLSSRASGLAPSHRIKDRDYIGWMDFGRRSAEEYEYSS
>CCK1|Premnas_biaculeatus_Marc
MNVGICVCVILAALTSGSLSLPSQSARAESSALATDSLHPSSPNRPRQARSAPAPPSGHFPSYNQEADASNSLGELLARLISRKGSPYQSRSSLSSRASGLAPSHRIKDRDYMGWMDFGRRSAEEYEYSS
>CCK1|Amphiprion_ocellaris
MNVGICVCVILAALTSGSLSLPSQSVRAESLALVTDSLHPSSPNRYRQARSAPAPPSGHFSSYNQEADASNSLSELLARLISRKGSPYQSRSSLSSRASGLAPSHRIKDRDYIGWMDFGRRSAEEYEYSS
>CCK2|Amphiprion_melanopus
MTAGLCVCVVLAVLCTSCLGLPFSYQPIDEGQRSISAPSQALLEPGTHTLGEPHLRHRRSAPQLKALPLAEEDADSRANLSELLARLISSRKGSVRRNSTANSRGGGLSANHRITDRDYLGWMDFGRRSAEEYEYSS
>CCK2|Lates_calcarifer
MTAGLCVCVVLAVLCMSCLGLPLSSQPLDESQRSISAPSEALLEVDTHILGEPHLRHSRSAPQLKALPVAEEDGDSRANLSELLARLISSRKGSVRRNSTANSRGNGLSANHRIADRDYLGWMDFGRRSAEEYEYSS
>CCK2|Amphiprion_clarkii
MTAGLCVCVVLAVLCTSCLGLPFSYQPLDEGQRSISAPSQALLEAGTHTLGEPHLRHRRSAPQLKALPLAEEDADSRANLSELLARLISSRKGSVRRNSTANSRGGGLSANHRITDRDYLGWMDFGRRSAEEYEYSS
>CCK2|Amphiprion_bicinctus_Marc
MTAGLCVCVVLAVLCTSCLGLPFSYQPLDEGQRSISAPSQALLEADTHTLGEPHLRHRRSAPQLKALPLAEEDADSRANLSELLARLISSRKGSVRRNSTANSRGGGLSANHRITDRDYLGWMDFGRRSAEEYEYSS
>CCK2|Pseudochromis_fuscus
MTAGLCVCVVLAVLCTSCLGLPLSSQPSDEGQRSISAPSEALLEADIHTLGEHHLRHSRSAPQLKALPLGEEDADSRANLSELLARLISSRKGSVRRNSTANSRGGGPSNNHRIADRDYLGWMDFGRRSAEEYEYSS
>CCK2|Amphiprion_perideraion_Marc
MTAGLCVCVVLAVLCTSCLGLPFSYQPLDEGQRSVSAPSQALLEAGTHTLGEPHLRHRRSAPQLKALPLAEEDADSRANLSELLARLISSRKGSVRRNSTANSRGGGLSANHRITDRDYLGWMDFGRRSAEEYEYSS
>CCK2|Amphiprion_sebae_Marc
MTAGLCVCVVLAVLCTSCLGLPFSYQPLDEGQRSISAPSQALLEAGTHTLGEPHLRHRRSAPQLKALPLAEEDADSRANLSELLARLISSRKGSVRRNSTANSRGGGLSANHRITDRDYLGWMDFGRRSAEEYEYSS
>CCK2|Chromis_viridis
MTAGLCVCVVLAVLCTSCLGLPFSYQPFDEGQRSLSAPSQALLEADTHTLGEPHLRHRRSAPQLKALPLAEEDADSRANLSELLARLISSRKGSVRRNSTANSRGGGLSANHRIADRDYLGWMDFGRRSAEEYEYSS
>CCK2|Amphiprion_percula_RNA
MTAGLCVCVVLAVLCTSCLGLPFSYQPLDEGQRSISAPSQALLEAGTHTLGEPHLRHRRSAPQLKALPLAEEDADSRANLSELLARLISSRKGSVRRNSTANSRGGGLSANHRITDRDYLGWMDFGRRSAEEYEYSS
>CCK2|Amphiprion_melanopus_Marc
MTAGLCVCVVLAVLCTSCLGLPFSYQPIDEGQRSISAPSQALLEPGTHTLGEPHLRHRRSAPQLKALPLAEEDADSRANLSELLARLISSRKGSVRRNSTANSRGGGLSANHRITDRDYLGWMDFGRRSAEEYEYSS
>CCK2|Amphiprion_polymnus_Marc
MTAGLCVCVVLAVLCTSCLGLPFSYQPLDEGQRSISAPSQALLEAGTHTLGEPHLRHRRSAPQLKALPLAEEDADSRANLSELLARLISSRKGSVRRNSTANSRGGGLSANHRITDRDYLGWMDFGRRSAEEYEYSS
>CCK2|Amphiprion_percula
MTAGLCVCVVLAVLCTSCLGLPFSYQPLDEGQRSISAPSQALLEAGTHTLGEPHLRHRRSAPQLKALPLAEEDADSRANLSELLARLISSRKGSVRRNSTANSRGGGLSANHRITDRDYLGWMDFGRRSAEEYEYSS
>CCK2|Amphiprion_ocellaris_Marc
MTAGLCVCVVLAVLCTSCLGLPFSYQPLDEGQRSISAPSQALLEAGTHTLGEPHLRHRRSAPQLKALPLAEEDADSRANLSELLARLISSRKGSVRRNSTANSRGGGLSANHRITDRDYLGWMDFGRRSAEEYEYSS
>CCK2|Nothobranchius_furzeri
MTVGLCVCVVLVVLCSSCLGLPFSSQPLDGHRSISAPSRALLEADLHSLGETHFRHSRSGPQMKALPLAEEDADSRANLSELLARLISRKGSVRRNSMANRSGGLSPSHQLSDRDYLGWMDFGRRSAEEYEYSS
>CCK2|Amphiprion_sebae
MTAGLCVCVVLAVLCTSCLGLPFSYQPLDEGQRSISAPSQALLEAGTHTLGEPHLRHRRSAPQLKALPLAEEDADSRANLSELLARLISSRKGSVRRNSTANSRGGGLSANHRITDRDYLGWMDFGRRSAEEYEYSS
>CCK2|Chromis_chromis
MTAGLCVCVVLAVLCTSCLGLPFSYQPFDEGQRSISAPSQALLEADTHTLGEPHLRHRRSAPQLKALAEEDADSRANLSELLARLISSRKGSVRRNSTANSRGGGLSANHRIADRDYLGWMDFGRRSAEEYEYSS
>CCK2|Amphiprion_frenatus
MTAGLCVCVVLAVLCTSCLGLPFSYQPIDEGQRSISAPSQALLEPGTHTLGEPHLRHRRSAPQLKALPLAEEDADSRANLSELLARLISSRKGSVRRNSTANSRGGGLSANHRITDRDYLGWMDFGRRSAEEYEYSS
>CCK2|Acanthochromis_polyacanthus
MTAGLCVCVVLAVLCTSCLGLPFSYQPFDEGQRSISAPSQALLEAGTHTLGEPHLRHRRSAPQLKALPLAEEDADSRANLSELLARLISSRKGSVRRNSTANSRGGGLSANHRITDRDYLGWMDFGRRSAEEYEYSS
>CCK2|Amphiprion_ocellaris_Denovo
MTAGLCVCVVLAVLCTSCLGLPFSYQPLDEGQRSISAPSQALLEAGTHTLGEPHLRHRRSAPQLKALPLAEEDADSRANLSELLARLISSRKGSVRRNSTANSRGGGLSANHRITDRDYLGWMDFGRRSAEEYEYSS
>CCK2|Pomacentrus_moluccensis_Marc
MTAGLCVCVVLAVLCTSCLGLPFSYQPFDEGQRSISAPSQALLEAGTHTLGEPHLRHRRSAPQLKALPLAEEDADSRANLSELLARLISSRKGSVRRNSTANSRGGGLSANHRITDRDYLGWMDFGRRSAEEYEYSS
>CCK2|Amphiprion_ocellaris_RNA
MTAGLCVCVVLAVLCTSCLGLPFSYQPLDEGQRSISAPSQALLEAGTHTLGEPHLRHRRSAPQLKALPLAEEDADSRANLSELLARLISSRKGSVRRNSTANSRGGGLSANHRITDRDYLGWMDFGRRSAEEYEYSS
>CCK2|Amphiprion_akallopisos_Marc
MTAGLCVCVVLAVLCTSCLGLPFSYQPLDEGQRSISAPSQALLEAGTHTLGEPHLRHRRSAPQLKALPLAEEDADSRANLSELLARLISSRKGSVRRNSTANSRGGGLSANHRITDRDYLGWMDFGRRSAEEYEYSS
>CCK2|Amphiprion_nigripes_Marc
MTAGLCVCVVLAVLCTSCLGLPFSYQPLDEGRRSISAPSQALLEAGTHTLGEPHLRHRRSAPQLKALPLAEEDADSRANLSELLARLISSRKGSVRRNSTANSRGGGLSANHRITDRDYLGWMDFGRRSAEEYEYSS
>CCK2|Larimichthys_crocea
MTAGLCVCVVLAVLCTSCLGLPFSSQLLDEGQRSISAPSEALLEAGTHTLGEPNLQHSHSAPQLRALPLAEEDADSRANLSELLARLISSRKGSVRRNSTANSRGNGLSANHRIADRDYVGWMDFGRRSAGEYEYSS
>CCK2|Astatotilapia_burtoni
MNAGLCVCVVLAVLCASCLGLPFSSQPLDEGQRPISALSEALLEADTHTLGDLHLRHRRSAPQLKALPLAEEDADSRANLSELLARLISSRKGSVRRNSTANSKGVGPSANHRIADRDYLGWMDFGRRSAEEYEYSS
>CCK2|Stegastes_partitus
MSAGLSVCVVLTVLCTSCLGLPFSYQPFDEGQRSISAPSQALLEADTHTLGEPHLRHRRSAPQLKALPLAEEDADSRANLSELLARLISSRKGSVRRNSTANSRGGANHRIADRDYLGWMDFGRRSAEEYEYPS
>CCK2|Amphiprion_bicinctus
MTAGLCVCVVLAVLCTSCLGLPFSYQPLDEGQRSISAPSQALLEADTHTLGEPHLRHRRSAPQLKALPLAEEDADSRANLSELLARLISSRKGSVRRNSTANSRGGGLSANHRITDRDYLGWMDFGRRSAEEYEYSS
>CCK2|Premnas_biaculeatus_Marc
MTAGLCVCVVLAVLCTSCLGLPFSYQPFDEGQRSISAPSQALLEAGTHTLGEPHLRHRRSAPQLKALPLAEEDADSRADLRELLARLISTRKGSVRRNSTANSRGGGLSANHRITDRDYLGWMDFGRRSAEEYEYSS
>CCK2|Amphiprion_ocellaris
MTAGLCVCVVLAVLCTSCLGLPFSYQPLDEGQRSISAPSQALLEAGTHTLGEPHLRHRRSAPQLKALPLAEEDADSRANLSELLARLISSRKGSVRRNSTANSRGGGLSANHRITDRDYLGWMDFGRRSAEEYEYSS
>CHGA|Amphiprion_melanopus
MIGGLMMLTALSSCVLSLPVTPSQLENEDVKVMKCIVEALADVLSRQQHVPVSQDCLGTLKTDDRLVTILRHHNFLKELQEIAVQGDQERAQLQKDDETPTTQSLQTTDEAADRSMLEALGGPGERSILAQKKKDESLEETEDDVKRMEEESDEKRANSGEASEEEESKGGERRDAPRNKSKEKRVNEEHEEEENKRSDVFSHKQQEEGEESPRRWTKRTKALQVKKKAVQQHEVPHHSKELTEEEEEEEQKKKKRGVNHKSPEEKELQMIARRPPEERRAMEEEGSASRKSEDPEIESLAAIESELENVAQKLHELRRG
>CHGA|Lates_calcarifer
MIGRGLFVLTIMSNCVLSLPVTPSQLENEDVKVMKCIVEALADVLSRPHPMPVSQECLVILKTDDRLVTILRHHNFLKELQEIAVEGGQERAQLQSDAATPDPATQTPQATDDAADRSMLEALGGPGERSILSQKRRTGNGDEEGEKDESLRDGESQEDDDITEEMQVKRGDEESPGSHVSESVHEWSEGKAEKREEGEEEEGEYEEKRANSEENSEEENMTKDKKGAASDERRDAHRNRPKEKKFDEEDEEEEKDKRSALISHKQEEEEGETKRGSNEGLKRWTKRAKGLQLRKKAGEEEVQQLSTQHEAPHHSKEVTEDEEEKKKRRDTQRSPEEKELQMIARRAPEERRGSEEEGSASRKSEEPEIESLAAIESELENVAQKLHELRRG
>CHGA|Amphiprion_clarkii
MIGGLMMLTALSSCVLSLPVTPSQLENEDVKVMKCIVEALADVLSRQQHVPVSQDCLGTLKTDDRLVTILRHHNFLKELQEIAVQGDQERAQLQKDDETPTTQSLQTTDEAADRSMLEALGGPGERSILAQKKKDECLEEAEDDVKRMEEESDEKRANSGEASEEEESKGGERRDAPRNKSKEKRVNEEHEEEENKRSDVFSHKQQEEGEESPRRWTKRTKAFQVKKKAVQQHEVPHHSKELTEEEEEEEQKKKKRGVNHKSPEEKELQMIARRPPEERRAMEEEGSASRKSEDPEIESLAAIESELENVAQKLHELRRG
>CHGA|Amphiprion_bicinctus_Marc
MIGGLMMLTALSSCVLSLPVTPSQLENEDVKVMKCIVEALADVLSRQQHVPVSQDCLGTLKTDDRLVTILRHHNFLKELQEIAVQGDQERAQLQKDDETPTTQSLQTTDEAADRSMLEALGGSGERSILAQKKKDESLEEGEDDVKRMEEESDEKRANSGEASEEEESKGGERRDAPRNKSKEKRVNEEHEEENKRSDVSHKQQEEGGESPRWWTKRTKALQVKKKAVQQHEVPHHSKELTEEEEEEEQKKKKRGVNHKSPEEKELQMIARRPPEERRAMEEEGSASRKSEDPEIESLAAIESELENVAQKLHELRRG
>CHGA|Pseudochromis_fuscus
MIGRGLFLLTILSNCVLSLPLTPSQLENEDVKVMKCVVEVLAEVLSRPHLVTVSQDCLVTLKTDDRLVTILRHHNFLRELQEIAVEGESRITGKSISSTKLNSCSSLFSDRSMLEALGGPGERSILSQEKRTEKDESIEDGESQEDNEAEEVRRENDESPGSDRSDEKRDARRNKSKEKKSDDKEEEEKDKRSALFSHKHKDVEEEVKRGSRESLKQWTKRAKPLKKKAIGKEGQQLNDPQEVPHHSKEVVEDGEEEEEVEEKKDAQRSPEEKELQMIAHRTPEERRGLEEEGSASRKSEEPEIESLAAIESELENVAQKLHELRRG
>CHGA|Amphiprion_perideraion_Marc
MIGGLMMLTALSSCVLSLPVTPSQLENEDVKVMKCIVEALADVLSRQQHVPVSQDCLGTLKTDDRLITILRHHNFLKELQEIAVQGDQERAQLQKDDETPTTQSLQTTDEAADRSMLEALGGPGERSILAQKKKDESLEEAEDDVKRMEEESDEKLANSGEASEEEESKGGERRDAPRNKSKEKRVNEEHEEEENKRSDVSHKQQEEGEESLRRWTKRTKALQVKKKAVQQHEVPHHSKELTEEEEEEEQKKKKRGVNHKSPEEKELQMIARRPPEERRAMEEEGSASRKSEDPEIESLAAIESELENVAQKLHELRRG
>CHGA|Amphiprion_sebae_Marc
MIGVLMMLTALSSCVLSLPVTPSQLENEDVKVMKCIVEALADVLSRQQHVPVSQDCLGTLKTDDRLVTILRRHNFLKELQEIAVQGDQERAQLQKDDETPTTQSLQTTDEAADRSMLEALGGPGERSILAQKKKDESLEEGEDDVKRMEEESDEKRANSGEASEEEESKGGERRDAPRNKSKEKRVNEEHEEEENKRSDVSHKQQEEGGESPRRWTKRTKALQVKKKAVQQHEVPHHSKELTEEEEEEEQKKKKRGVNHKSPEEKELQMIARRLPEERRAMEEEGSASRKSEDPEIESLAAIESELENVAQKLHELRRG
>CHGA|Chromis_viridis
MMRGLMMLTALSSYVLSLPVTPSQLENEDVKVMKCIVEALADVLSRQHHVPVSQDCLETMKTDDRLVTILRHRNFLKELQEIAIQGDQERVQLQKKAETPTTTQSLQTTDEAADRSMLEALGGPGERSILAQKKKDESVEEAEDEVKRMEAESEEKRANSGEDSEEEEGKGGEKRDASRNRSKEKRVNEEAEEEDKRSAHKQEEEEMKRGSLESPRRWTKRTKALQVKKKEVQQNEVPHHSKELTEEEEQEEEEQKKKKRGVNHKSPEEKELQMIARRPPEERRAMEEEGSASRKSEDPEIESLAAIESELENVAQKLHELRRG
>CHGA|Amphiprion_percula_RNA
MIGGLMMLTALSSCVLSLPVTPSQLENEDVKVMKCIVEALADVLSRQQHVPVSQDCLETLKTDDRLVTILRHHNFLKELQEIAVQGDQERAQLQKDDETPTAQSLQTTDEAADRSMLEALGGPGERSILAQKKNDESLEEAEDDVKRMEEESDEKRANSGEASEEEESKGGERRDAPRNKSKEKRVNEEHEEEENKRSDVFSHKQQEKGEESPRRWTKRTKALQVKKKTVQQHEVPHHSKELTEEEEEEEQKKKKRGVNHKSPEEKELQMIARRPPEERRAMEEEGSASRKSEDPEIESLAAIESELENVAQKLHELRRG
>CHGA|Amphiprion_melanopus_Marc
MIGGLMMLTALSSCVLSLPVTPSQLENEDVKVMKCIVEALADVLSRQQHVPVSQDCLGTLKTDDRLVTILRHHNFLKELQEIAVQGDQERAQLQKDDETPTTQSLQTTDEAADRSMLEALGGPGERSILAQKKKDESLEEAEDDVKRMEEESDEKRANSGEASEEEESKGGERRDAPRNKSKEKRVNEEHEEEENKRSDVSHKQQEEGEESPRRWTKRTKALQVKKKAVQQHEVPHHSKELTEEEEEEEQKKKKRGVNHKSPEEKELQMIARRPPEERRAMEEEGSASRKSEDPEIESLAVIESELENVAQKLHELRRG
>CHGA|Amphiprion_polymnus_Marc
MIGGLMMLTALSSCVLSLPVTPSQLENEDVKVMKCIVEALADVLSRQQHVPVSQDCLGTLKTDDRLVTILRLHNFLKELQEIAVQGDQERAQLQKDDETPTTQSLQTTDEAADRSMLEALGGPGERSILAQKKKDESLEEGEDDVKRMEEESDEKRANSGEASEEEESKGGERRDAPRNKSKEKRVNEEHEEEENKRSDVSHKQQEEGGESPRRWTKRTKALQVKKKAVQQHEVPHHSKELTEEEEEEEQKKKKRGVNHKSPEEKELQMIARRLPEERRAMEEEGSASRKSEDPEIESLAAIESELENVAQKLHELRRG
>CHGA|Amphiprion_percula
MIGGLMMLTALSSVCLSLPVTPSQLENEDVKVMKCIVEALADVLSRQQHVPVSQDCLETLKTDDRLVTILRHHNFLKELQEIAVQGDQERAQLQKDDETPTTQSLQTTDEAADRSMLEALGGPGERSILAQKKKDESLEEAEDDVKRMEEESDEKRANSGEASEEEESKGGERRDAPRNKSKEKRVNEEHEEEENKRSDVFSHKQQEEGEESPRRWTKRTKALQVKKKTVQQHEVPHHSKELTEEEEEEEQKKKKRGVNHKSPEEKELQMIARRPPEERRAMEEEGSASRKSEDPEIESLAAIESELENVAQKLHELRRG
>CHGA|Amphiprion_ocellaris_Marc
MIGGLMMLTALSSCVLSLPVTPSQLENEDVKVMKCIVEALADVLSRQQHVPVSQDCLETLKTDDRLVMILRHHNFLKELQEIAVQGDQERAQLQKDDETPTSQSLQTTDEAADRSMLEALGGPGERSILAQKKKDESLEEAEDDVNRMEEESDEKRANSGEASEEEESKGGERRDAPRNNSKEKRVNEEHEEEENKRSDVSHKQQEECEESPRRWTKRTKALQVKKKTVQQHEVPHHSKELTEEEEEEEQKKKKRGVNHKSPEEKELQMIARRPPEERRAMEEEGSASRKSEDPEIESLAAIESELENVAQKLHELRRG
>CHGA|Nothobranchius_furzeri
MMIGRGLFLLTVLSNCVLSLPLTSSQLENDDVQVMKCIVEALADVLSRPRLIPISQECLVTLKTDGRLLTILRHHNFLKELQEIAVGGGQERALLQRLADDPTPTTKALHTTDDNADRSMLDALGDPGERSVPSQRKRARDGRAGKDESREDDTSKEDSETEEVEVERGNDEAEKEEEEGFDSMQANSEEKSEEEKEATDQRGDGSDETRAPSRNKSTERMYKVADGGESNRSVLLSQKHNSKEEEHGRKRGGQEDRRLKKRVIRKEEQEEKMPHHSKVVKEAEEKKKRDAERSPEEKELQMIAQRSPEEKTEMEEEGSGSRKSEEPEIESLAAIESELENVAKKLHGLRRG
>CHGA|Amphiprion_sebae
MIGGLMMLTALSSCVLSLPVTPSQLENEDVKVMKCIVEALADVLSRQQHVPVSQDCLGTLKTDDRLVTILRRHNFLKELQEIAVQGDQERAQLQKDDETPTTQSLQTTDEAADRSMLEALGGPGERSILAQKKKDESLEEGEDDVKRMEEESDEKRANSGEASEEEESKGGERRDAPRNKSKEKRVNEEHEEEENKRSDVFSHKQQEEGGESPRRWTKRTKALQVKKKAVQQHEVPHHSKELTEEEEEEQKKKKRGVNHKSPEEKELQMIARRLPEERRAMEEEGSASRKSEDPEIESLAAIESELENVAQKLHELRRG
>CHGA|Chromis_chromis
MMRGLVMLTALSSCSAVSLPVLSLPVTPSQLVMKCIVEALADVLSRPLHVPVSQDCLETLKTDDRLVTILRRHNFLKELQEIAVQGDEERAQLQREAQTPTQSLQTTDEAADRSMLEALGGPGERSILAQKKRDEDVMEEAEEGVKRMEEASEEKRANSGEDSEEENNKNALFLMLPGGEKKDAPRNKSKEKRVNEEDEEDKRSAHKQQQEEEEEEEMKRGSKESPRRWTKRTKALQVKKKEVPHHSKELTEEEEREEEEEEQEKKKKRGANHRSPEEKELQMIARRPPEERRAMEEEGSASRKSEDPEIESLAAIESELENVAQKLHELRRG
>CHGA|Amphiprion_frenatus
MIGGLMMLTALSSCVLSLPVTPSQLENEDVKVMKCIVEALADVLSRQQHVPVSQDCLGTLKTDDRLVTILRHHNFLKELQEIAVQGDQERAQLQKDDETPTTQSLQTTDEAADRSMLEALGGPGERSILAQKKKDESLEEAEDDVKRMEEESDEKRANSGEASEEEESKGGERRDAPRNKSKEKRVNEEHEEEESKRSDVSHNQQEEGEESPRRWTKRTKALQVKKKAVQQHEVPHHSKELTEEEEEEEQKKKKRGVNHKSPEEKELQMIARRPPEERRAMEEEGSASRKSEDPEIESLAAIESELENVAQKLHELRRG
>CHGA|Acanthochromis_polyacanthus
MIGGLMMLTALSSCVLSLPVTPSQLENEDVKVMKCIVEVLADVLSRQQHVPVSQDCLEKLKTDDRLVTILRHHNFLKELQEIAVQGDQERAQLQKETPTTQSLQTTDEAADRSMLEALGGPGERSILAQKKTDESLEEAEDDMKRMEEESDEKRANSGEASEEEESKGEQIFLSFACGEKRDAPRNKSKEKRVHEEHEEEEDKRSDVFSHKQREEGEEGPRRWTKRTKALQGKKKAVQQHEVPHHSKELTEEEEEEEEEQRKKKRGVNHRSPEEKELQMIARRPPEERRAMEEEGSASRKSEDPEIESLAAIESELENVAQKLHELRRG
>CHGA|Amphiprion_ocellaris_Denovo
LQVMKCIVEALADVLSRQQHVPVSQDCLETLKTDDRLVTILRHHNFLKELQEIAVQGDQERAQLQKDDETPTAQSLQTTDEAADRSMLEALGGPGERSILAQKKKDESLEEAEDDVKRMEEESDEKRANSGEASEEEESKGGERRDAPRNKSKEKRVNEEHEEEENKRSDVFSHKQQEEREESPRRWTKRTKALQVKKTVQQHEVPHHSKELTEEEEEEEQKKKKRGVNHKSPEEKELQMIARRPPEERRAMEEEGSASRKSEDPEIESLAAIESELENVAQKLHELRRG
>CHGA|Pomacentrus_moluccensis_Marc
MIGGLMMLTALSSCVLSLPVTPSQLENEDVKVMKCIVEALADVLSRQQHVPVSQDCLGTLKTDDRLVTILRHHNFLKELQEIAVQGDQERAQLQKDDETPTTQSLQTTGEAADRSMLEALGGPGERSILAQKKKDESLEEAEDDVKRMEEESDEKRANSGEASEEEESKGGVERRGAPRNKSKEKRVNEEHEEEENKRSDVSHKQQEEGEESPRRWTKRTKALQVKKKTVQQHEVPHHSKELTEEEEEEEQKKKKRRVNHKSPEEMELQMIARRPPEERRAMEEEGSASRKSEDPEIESLAAIESELENVAQKLHELRRG
>CHGA|Amphiprion_ocellaris_RNA
MIGGLMMLTALSSCVLSLPVTPSQLENEDVKVMKCIVEALADVLSRQQHVPVSQDCLETLKTDDRLVTILRHHNFLKELQEIAVQGDQERAQLQKDDETPTAQSLQTTDEAADRSMLEALGGPGERSILAQKKNDESLEEAEDDVKRMEEESDEKRANSGEASEEEESKGGERRDAPRNKSKEKRVNEEHEEEENKRSDVFSHKQQEKGEESPRRWTKRTKALQVKKKTVQQHEVPHHSKELTEEEEEEEQKKKKRGVNHKSPEEKELQMIARRPPEERRAMEEEGSASRKSEDPEIESLAAIESELENVAQKLHELRRG
>CHGA|Amphiprion_akallopisos_Marc
MIGGLMMLTALSSCVLSLPVTPSQLENEDVKVMKCIVEALADVLSRQQHVPVSQDCLGTLKTDDRLITILRHHNFLKELQEIAVQGDQERAQLQKDDETPTTQSLQTTDEAADRSMLEALGGPGERSILAQKKKDESLEEAEDDVKRMEEESDEKQANSGEASEEEESKGEQIFLRDAPRNKSKEKRVNEEHEEEENKRSDVSHKQQEEGEESPRRWTKRTKALQVKKKAVQQHEVPHHSKELTEEEEEEEQKKKKRGVNHKSPEEKELQMIARRPPEERRAMEEEGSASRKSEDPEIESLAAIESELENVAQKLHELRRG
>CHGA|Amphiprion_nigripes_Marc
MIGGLMMLTALSSCVLSLPVTPSQLENEDVKVMKCIVEALADVLSRLQHVPVSQDCLGTLKTDDRLITILRHHNFLKELQEIAVQGDQERQLQKDDETPTTQSLQTTDEAADRSMLEALGGPGERSILAQKKKDESLEEGEDDVKRMEEESDEKRANSGEASEEEESKGGERRDAPRNKSKEKRVNEEHEEEENKTSDVSHKLQEEGGESPRRWTKRTKAFQVKKKAVQQHEVPHHSKELTEEEEEEEQKKKKRGVNHKSPEEKELQMIARRPPEERRAMEEEGSASRKSEDPEIESLAAIESELENVAQKLHELRRG
>CHGA|Larimichthys_crocea
MIGRGLFVLTILSNCALSLPLTPSQLENEDVKVMKCIVEALADVLSRPHPTPVSQECLVTLKTDDRLVSILRHHNFLKELQAIAVQGGQDRAQLQREAVTLDPMTQTPRPTGDIADRSMLEALGGPGERSILSEKRGTGNGDGDEEKDESMGDEESQEEKDAAEEVLVKTKNEERPRSHVSESVDEKKEEEEDEEEEEYEDKRGRSEDISEENMTKDKKGVGSEERRDEPRNKSKEKKFDEEDEGGKDKRSSAFSHKQEEKQAEEEDEEETKRGSRESLKRWTKRGKALALKKKAVGKDVQQLDNQQDVPHHSKEVTEEEDEEEEEKKRGMLRSPEEKELQMIARRGPEERRVSEEEGSASRKSEEPEIESLAAIESELENVAQKLHELRRG
>CHGA|Astatotilapia_burtoni
MIGRGLFLLTILSSCVLSLPVTSSQLENEDVKVMKCIVEALADVLSRPHPMPVSQECLATLKTDDRLVTILRHQNFLKEMQEIAAQGGRGRADTPTAAAPTLQATDDVPDRSMLEALGGPGERSILSKRTGAGKDEKEAGMEDGELQGDNEAEEVQVKRESDESPGSHVSESAEEWREGEDEKREEDEEGYDKKRAEEISEEESKDDGSDEKRDARRKKSKDETFDEEEETTKRLSLFHKNKGKEEGHKEETKRGNRESLQRWTKATKPLLLKKKAATKEEQHEVPHHSKEIAEEKEVEKKRNAQKSPEEKELQMIARRAPEERRGLEEEGSASRKSEEPEIESLAAIESELENVAQKLHELRRG
>CHGA|Stegastes_partitus
MIGRGLMVLTALSSCVLSLPVTPSQLENEDVKVMKCIVEALADVLSRQQHVPVSQDCLETLKTDDRLVTILRHHSFLKELQEIAVQGDQERAQQQRDADTPTPTQSVPTTDEAADRSMLEALGGPGERSILSQQRETGMGEAAGEEEEEEEKRANSGEEEQSKGGEQRDALRNKSKEKRVHVEEEEEEEKRSGVVSHKQDEDEEEEEEEVKRGSRENPRRWSKRTKALQVKRKEVQQQHEVPHHSKKLTEEEEEQEEEQKKKKRGANHRSPEEKELQMIAQRPPEEEGSASRKSEDPEIESLAAIESELENVAQKLHELRRG
>CHGA|Amphiprion_bicinctus
MIGGLMMLTALSSCVLSLPVTPSQLENEDVKVMKCIVEALADVLSRQQHVPVSQDCLGTLKTDDRLVTILRHHNFLKELQEIAVQGDQERAQLQKDDETPTTQSLQTTDEAADRSMLEALGGPGERSILAQKKKDESLEEGEDDVKRMEEESDEKRANSGEASEEEESKGGERRDAPRNKSKEKRVNEEHEEEENKRSDVFSHKQQEEGGESPRRWTKRTKALQVKKKAVQQHEVPHHSKELTEEEEEEEEQKKKKRGVNHKSPEEKELQMIARRPPEERRAMEEEGSASRKSEDPEIESLAAIESELENVAQKLHELRRG
>CHGA|Premnas_biaculeatus_Marc
MIGGLMMLTALSSCVLSLPVTPSQLENEDVKVMKCVVEALADVLSKQQHVPVSQDCLETLKTDDRLVTILRHRNFLKELQEIAVQGDQERAQLQKDDETPTTPSLQTTDEAADRSMLEALGGPGERSILAQKKKDESMEEAEDDVKRMEEESDEKRANSGEASEEEESKGGEKRDAPRNKSKKRVNEDHEEEENSRSDVSHKQQEEGEESPRRWTKRTKALQVKKKAVQQHEVPHHSKELTEEEEEEEQKKKKRGVNHRSPEEKELQMIARRAPEERRVMEEEGSASRKSEDPEIESLAAIESELENVAQKLHELRRG
>CHGA|Amphiprion_ocellaris
MIGGLMMLTALSSCVLSLPVTPSQLENEDVKVMKCIVEALADVLSRQQHVPVSQDCLETLKTDDRLVTILRHHNFLKELQEIAVQGDQERAQVQKDDETPTAQSLQTTDEAADRSMLEALGGPGERSILAQKKNDESLEEAEDDVKRMEEESDEKRANSGEASEEEESKGGERRDAPRNKSKEKRVNEEHEEEENKRSDVFSHKQQEKGEESPRRWTKRTKALQVKKKTVQQHEVPHHSKELTEEEEEEEQKKKKRGVNHKSPEEKELQMIARRPPEERRAMEEEGSASRKSEDPEIESLAAIESELENVAQKLHELRRG
>CHGB_v1|Amphiprion_melanopus
MRLFCAVVAVAALLTENLALPVVKEGQREDVVTRCLVEVLSKALSKPDSQLDQECKDIIQAGVKHAPLDKKSSEGTINHEEVLKGHTVEPEAKAADVKDIEALLKSVEEKRETPEDERSQESWSFGDDKEKRHDNEVEEEREKRSGWRPGRYHQRKSKRGDEEEDNERSQESWGLEDKRSDDEEEEEDEEEREKRNWRPGRYHQRKHKRNEEEEPEEERSQESWDVDKRAWKPTHRYHHKKKLHKRSDEPSEGDGYEERSQESWGLDDERYKREWRPGRHHQRRHKRDEELSEEAREEPEEERSQESWDFDTGREKREWRAGRYHQRRHKRAEELAEEEREEPDEERSQESWDFDGGREKREWRAGRYHQRRHKRDEELSEEARDEPDEERSQEYWDFDTGSYKRNWRPGRYHQRKHKRDEELSEEVREEPEEERSQESWSFDKRHGKEEGEIEKRIWKPTHRYHHKKKLHKRGGGSSEEEEEQRGDSEESMEEGKDRDEALRYLAEKRNPWIFRGYYHPAWYKRDSDEHAATSNKMDELAKLLSYKINQLANHSNQEEAKRSTNQRTLTPQEEKELENLAAMDMELQKIAAKMHENTT
>CHGB_v1|Amphiprion_clarkii
MRLFCAVVAVAALLTENLALPVVKEGQREDVVTRCLVEVLSKALSKPDSQLDQECKDIIQAGVKHAPLDKKSSEGTINHEEVLKGHTVEPEAKAADVKDIEALLKSVEEKRETPEDERSQESWSFGDDKEKRHDNEVEEEREKRSGWRPGRYHQRKSKRGDEEEDNERSQESWGLEDKRSDDEEEEEDEEEREKRNWRPGRYHQRKHKRNEEEEEPEEERSQESWDVDKRAWKPTHRYHHKKKLHKRSDEPSEGDEYEERSQESWGLDDERYKREWRPGRHHQRRHKRDEELSEEAREEPEEERSQESWDFDTGREKREWRAGRYHQRRHKRDEELAEEKREEPDEERSQESWDFDGGREKREWRAGRYHQRRHKRDEELSEEARDEPDEERSQEYWDFDTGSYKRNWRPGRYHQRKHKRDEELSEEVREEPEEERSQESWSFDKRHGKEEGEIEKRIWKPTHRYHHKKKLHKRGGGSSEEVEEQRGDSEENMEEGKDRDEALRYLAEKRNPWIFRGYYHPAWYKRDSDEHAATSNKMDELAKLLSYKINQLANHSNQEEAKRSTNQRTLTPQEEKELENLAAMDMELQKIAAKMHENTT
>CHGB_v1|Amphiprion_bicinctus_Marc
MRLFCAVVAVAALLTENLALPVVKEGQREDVVTRCLVEVLSKALSKPDSQLDQECKDIIQAGVKHAPLDKKSSEGTINHEEVLKGHTVEPEAKAADVKDIEALLKSVEEKRETPEDERSQESWSFGDDKEKRHDNEVEEEREKRSGWRPGRYHQRKSKRGDEEEDNERSQESWGLEDKRSDDEEEEEDEEEREKRNWRPGRYHQRKHKRTEEEEPEEERSQESWDVDKRAWKPTHRYHHKKKLHKRSDEPSEGNEYEERSQESWGLDDERYKREWRPGRHHQRRHKRDEELSEEAREEPEEERSQESWDFDTGREKREWRAGRYHQRRHKRDEELAEEEREEPDEERSQESWDFDGGREKREWRAGRYQQRRHKRDEELSEEARDEPDEERSQEWDFDTGRNKRNWRPGRNQQRKHKRDEELSEEVREEPEEERSQESWSFDKRHGKEEGEIEKRIWKPTHRYHHKKKLHKRGGGSSEEVEEQRGDSEENMEEGKDRDEALRYLAEKRNPWIFRSYYHPAWYKRDSDEHAATSNKMDELAKLLSYKINQLANHSNQEEAKRSTNQRTLTPQEEKELENLAAMDMELQKIAAKMHENTT
>CHGB_v1|Pseudochromis_fuscus
VTRCLVEVLSKALSKPDSQLDPECKEILQAGVKHAQLDKKTGEGISTHEEVIKGHAEEPGAKAADVKDIEALLKSVEEKRENPEGERSQESWSLGDEKEKRHENEGEEEEREKRSSWRPGRHHQKKHKRGEEEEDGERSQESWGVEEKRSEDDEEEGDEREKRSSWRPGRYHQRKHKRDEEPLGDEKEEPEEERSQEYWDVAKRHGNEDEEERYKRTWKPIHRYHHKKKLSKRGDEGEEDEDRSQESWGLDDERDKREWRPGRYHQRRHKRDEELSEEARDNPEEERSQEYWDFDTGREKREWRAGRHHQRRHKRDEELSEEARDEPEEERSQEYWDFDTGREKREWRPGRYHQRRHKRDEELSEETRDEPEEERSQEYWDFDTGRDKREWRAGRHHQRRHKRDEELSEEARDEPEEERSQEYWDFDTGRDKREWRAGRHHQRRHKRGEELSEETRDDPEEERSQEYWDFDTGREKKSWRPGRHHQKKHKRDEELAEEERDEPEGERSQEYWGFDKRQENEDKRNPWIFRGFYHPAWYKRDSDETSATSNKMDELAKLLSYKINQLANHSTPEEAKRSPHQRAMTPQEEKELENLAAMDMELQKIAAKLHENAA
>CHGB_v1|Amphiprion_perideraion_Marc
MRLFCAVVAVAALLTENLALPVVKEGQREDVVTRCLVEVLSKALSKPDSQLDQECKDIIQAGVKHAPLDKKSSEGTINHEEVLKGHTVEPEAKAADVKDIEALLKSVEEKRETPEDERSQESWSFGDDKEKRHDNKVEEEREKRSGWRPGRYHQRKSKRGDEEEDNERSQESWGLEDKRSDDEEEEEDEEEREKRNWRPGRYHQRKHKRNEEEEPEEERSQESWDVDKRAWKPTHRYHHKKKLHKRSDEPSEGDEYEERSQESGLDDERYKREWRPGRHHQRRHKRDEELSEEAQEEPEEERSQESWDFDTGREKREWRAGRYHQRRHKRDEELAEEEREEPDEERSQESWDFDGGREKREWRAGRYQQRRHKRDEELSEEARDEPDEERSQEYWDFETGRNKRNWRPGRNQQRKQKRDEELSEEVREEPEKERSQESWSFDKRHGKEEGEIEKRIWKPTHRYHHKKKLHKRGGGSSEEEEEQRGDSEESMEEGKDRDEALRYLAEKRNPWIFRGYYHPAWYKRDSDEHAATSNKMDELAKLLSYKINQLANHSNQEEAKRSTNQRTLTPQEEKELENLAAMDMELQKIAAKMHENTT
>CHGB_v1|Amphiprion_sebae_Marc
MRLFCAVVAVAALLTENLALPVVKEGQREEVVTRCLVEVLSKALSKPESQLDQECKDIIQAGVKHAPLDKKSSEGTINHEEVLKGHTVEPEAKAADVKDIEALLKSVEEKRETPEDERSQESWSFGDDKEKRHDNEVEEEREKRSGWRPGRYHQRKSKRGDEEEDNERSQESWGLEDKRSDDEEEEEDEEEREKRNWRPGRYHQRKHKRNEEEEPEEERSQESWDVDKRAWKPTHRYHHKKKLHKRSDEPSEGDEYEERSQESWGLDDERYKREWRPGRHHQRRHKRDEELSEEAREEPEEERSQEWDFDTGREKREWRAGRYHQRRHKRDEELAEEEREEPDEERSQESWDFDGGREKREWRAGRYQQRRHKRDEELSEEARDEPDEERSQEWDFDTGRNKRNWRPGRNQQRKQKRDEELSEEVREEPEEERSQESWSFDKRHGKEEGEIEKRIWKPTHRYHHKKKLHKRGGGSSEEVEEQRGDSEENMEEGKDRDEALRYLAEKRNPWIFRGYYHPAWYKRDSDEHAATSNKMDELAKLLSYKINQLANHSNQEEAKRSTNQRTLTPQEEKELENLAAMDMELQKIAAKMHENTT
>CHGB_v1|Chromis_viridis
MRLFLAVIAVAALLTDNLALPVVKEGQREDVVTRCLVEVLSKALSKPDSQLDQECKDIIQAGVKHAPLDKKSTEGTANHEEILKGHTAEPEAKAADVKDIEALLKSVEEKRETPEDERSQESWSFGDDKEKRHDNEVEEEREKRSGWRPGRYHQRRSKRGDEEEDDERSQESWGLEEKRSDEEEEENDDEREKRNWRPGRYHQRRTKRGDEEEPEEERSQESWDVDKRAWRPRHRYHHKKKLYKRSDEPSEGDEYEERSQESWGLDDERYKRDWRPGRHHQRRHKRDEELSEEAREEPEEERSQESWDFDAGREKREWRSGRHHQRRHKRDEELAEEQRDEPDEERSQESWDFDAGREKREWRSGRHHQRRHKRDEELSEEARDEPEEERSQEYWDFDAGRDKREWRSGRHHQRRHKRDEELSEEARDEPDEERSQEYWDFDTGRDKREWRSGRHHQRRHKRDEELTEEERDEPEGERSQEYWGLDKRHGKEEGERDGKDRDEALRYLAEKRNPWIFRGYYHPAWYKRDSDGHATTSNKMNELAKLLSYKINQLANHSNQEEAKRSTNQKALSPQEEKELESLAAMDMELQKIAAKLHENNA
>CHGB_v1|Amphiprion_percula_RNA
MRLFCVVVAVAALLTENLALPVVKEGQREDVVTRCLVEVLSKALSKPDSQLDQECKDIIQAGVKHAPLDKKSSEGTINHEEVLKGHTVEPEAKAADVKDIEALLKSVEEKRETPEDERSQESWSFGDDKEKRHDNEVEEEREKRSGWRPGRYHQRKSKRGDEEEDNERSQESWGLEEKRSDDEEEEDDEEEREKRNWRPGRYHQRKQKRNEEEEPEEERSQESWDVDKRAWKPTHRYHHKKKLHKRSDEPSEGDEFEERSQESWGLDDERFKRDWRPGRHHQRRHKRDEELSEEAREEPEEERSQESWDFDTGREKREWRAGRYHQRRHKRDEELAEEEREEPDEERSQESWDFDGGREKREWRARRYHQRRHKRDEELSEEAQDEPDEERSQEYWDFDTGSYKRNWKPGRYHQRKHKRDEELSEEVREEPEEERSQESWSFDERHGKEEGEIEKRIWKPTHRYHHKKKLHKRGGGSSEEEEEQRGDSEENMEEGKDRDEALRYLAEKRNPWIFRGYYHPAWYKRDSDEHAATSNKMDELAKLLSYKINQLANHSNQEEAKRSTNQRTLTPQEEKELENLAAMDMELQKIAAKLHENTA
>CHGB_v1|Amphiprion_melanopus_Marc
MRLFCAVVAVAALLTENLALPVVKEGQREDMVTRCLVEVLSKALSKPDSQLDQECKDIIQAGVKHAPLDKKSSEGTINHEEVLKGHTVEPEAKAADVKDIEALLKSVEEKRETPEDERSQESWSFGDDKEKRHDKEVEEEREKRSGWRPGRYHQRKSKRGDEEEDKERSQESWGLEEKRSDDQEEEEDEEEREKRNWRPGRYHQRKHKRNEEEEPEEERSQESWDVDKRAWKPTHRYHHKKKLHKRSDEPSEGDEYEERSQESWGLDDERYKREWRPERHHQRRHKRDEELSEEAREEPEEERSQESWDFDTGREKREWRAGRYHQRRHKRDEELAEEEREEPDEERSQESWDFDGGREKREWRAGRYQQRRHKRDEEISEEARDEPDEERSQEYWDFDTGRNKRNWRPGRNQQRKQKRDEELSEEVREEPEEERSQESWSFDKRHGKEEGEIEKRIWKPTHRYHHKKKLHKRGGGSSEEEEEQRGDSEENMEEGKDRDEALRYLAEKRNPWIFRGYYHPAWYKRDSDEHAATSNKMDELAKLLSYKINQLANHSNQEEAKRSTNQRTLTPQEEKELENLAAMDMELQKIAAKMHENTT
>CHGB_v1|Amphiprion_polymnus_Marc
MRLFCAVVAVAALLTENLALPVVKEGQREDVVTRCLVEVLSKALSKPDSQLDQECKDIIQAGVKHAPLDKKSSEGTINHEEVLKGHTVEPEAKAADVKDIEALLKSVEEKRETPEDERSQESWSFGDDKEKRHDNEVEEEREKRSGWRPGRYHQRKSKRGDEEEDNERSQESWGLEDKRSDDEEEEEDEEEREKRNWRPGRYHQRKHKRNEEEEPEEERSQESWDVDKRAWKPTHRYHHKKKLHKRSDEPSEGDEYEERSQESWGLDDERYKREWRPGRHHQRRHKRDEELSEEAREEPEEERSQELWDFDTGREKREWRAGRYHQRRHKRDEELAEEEREEPDEERSQESWDFDGGREKREWRAGRNQQRRHKRDEELSEEARDEPDEERSQEWDFDTGRNKRNWRPGRNQQRKQKRDEELSEEVREEPEEERSQESWSFDKRHGKEEGEIEKRIWKPTHRYHHKKKLHKRGGGSSEEVEEQRGDSEENMEEGKDRDEALRYLAEKRNPWIFRGYYHPAWYKRDSDEHAATSNKMDELAKLLSYKINQLANHSNQEEAKRSTNQRTLTPQEEKELENLAAMDMELQKIAAKMHENTT
>CHGB_v1|Amphiprion_percula
MRLFCTVVAVAALLTENLALPVVKEGQREDVVTRCLVEVLSKALSKPDSQLDQECKDIIQAGVKHAPLDKKSSEGTINHEEVLKGHTVEPEAKAADVKDIEALLKSVEEKRETPEDERSQESWSFGDDKEKRHDNEVEEEREKRSGWRPGRYHQRKSKRGDEEEDNERSQESWGLEEKRSDDEEEEEDEEEREKRNWRPGRYHQRKQKRNEEEEPEEERSQESWDVDKRAWKPTHRYHHKKKLHKRSDEPSEGDEFEERSQESWGLDDERFKRDWRPGRHHQRRHKRDEELSEEAREEPEEERSQESWDFDTGREKREWRAGRYHQRRHKRDEELAEEEREEPDEERSQESWDFDGGREKREWRARRHHQRRHKRDEELSEEARDEPDEERSQEYWDFDTGSYKRNWKPGRYHQRKHKRDEELSEEVREEPEEERSQESWSFDKRHGKEEGEIEKRIWKPTHRYHHKKKLHKRGGGSSEEEEEQRGDSEENMEEGKDRDEALRYLAEKRNPWIFRGYYHPAWYKRDSDEHAATSNKMDELAKLLSYKINQLANHSNQEEAKRSTNQRTLTPQEEKELENLAAMDMELQKIAAKLHENTA
>CHGB_v1|Amphiprion_ocellaris_Marc
MRLFCNVVAVAALLTENLALPVVKEGQREDVVTRCLVEVLSKALSKPESQLDQECKDIIQAGVKHAPLDKKSSEGTINHEEVLKGHTVEPEAKAADVKDIEALLKSVEEKRETPEDERSQESWSFGDDKEKRHDNEVEEEREKRSGWRPGRYHQRKSKRGDEEEDNERSQESWGLEEKRSDDEEEEEDEEEREKRNWRPGRYHQRKQKRNEEEEPEEERSQESWDVDKRAWKPTHRYHHKKKLHKRSDEPSEGDEFEERSQESWGLDDERFKRDWRPGRHHQRRHKRDEELSEEAREEPEEERSQESWDFDTGREKREWRAGRYHQRRHKRDEELAEEEREEPDEERSQESWDFDGGREKREWRTRRNQQRRHKREEELSEEARDEPDEERSQEWDLDTGRNKRNWKPGRNQQRKHKRDEELSEEVREEPEEKRSQESWSFDKRHGKEEGEIEKRIWKPTHRYHHKKKLHKRSGGSSEEEEEQRGDSEENMEEGKDRDEALRYLAEKRNPWIFRGYYHPAWYKRDSDEHAATSNKMDELAKLLSYKINQLANHSNQEEAKRSTNQRTLTPQEEKELENLAAMDMELQKIAAKLHENTA
>CHGB_v1|Nothobranchius_furzeri
MRPILVVVTCLLTESLALPLSQEGQREDVVTRCLAEVLSKALSTPDAQLDQECRDIIKAGVNHASLSKKSSDGLVTQEEASKGHTEEPAAKAADVKDIEALLKSVEEERANLEDEHNQQSWSLGDRTSENGDGGERVKRSSWRLGRYRQRKSKRGEEEDFERSQESWGGTEKRSEDEEVAEESEEKEKRSWRPGRYHQRRHKRDDGEEEEPEEERSQESWDVNKRYEDEEERDKRIWKPTHRYHHKSRLHKRSDDPLEGEVDEDRSQESWSVDKKNWRPGRYHQRRHKRDEEPLENAREEPDEERSQEYWDVDTGVEKRNWRPGRIHQRRHKRDEEPSEGNREEPDEERSQEYWDVDTGVEKRNWRPGRFHQRRHKPKHAQTKHPCVHTASRLDHFRYLAEKRNPWISRGYYHPAWYKRDSEEPAAASNKMDQLAQLLSYRINQLAHHSAQEEAKTTRALTPPEENELENLAAMDTELRKIAAKLHDKPA
>CHGB_v1|Amphiprion_sebae
MRLFCAVVAVAALLTENLALPVVKEGQREDVVTRCLVEVLSKALSKPDSQLDQECKDIIQGVKHAPLDKKSSEGTINHEEVLKGHTVEPEAKAADVKDIEALLKSVEEKRETPEDERSQSWSFGDDKEKRHDNEVEEEREKRSGWRPGRYHQRKSKRGDEEEDNERSQESWGLEDKRSDEEEEEEEEEREKRNWRPGRYHQRKHKRNEEEEPEEERSQESWDVDKRAWKPTHRYHHKKLHKRSDEPSEGDEYEERSQESWGLDDERYKREWRPGRHHQRRHKRDEELSEEAREEPEEERSQESWDFDGGREKREWRAGRYHQRRHKRDEELAEEEREEPDEERSQESWDDGGREKREWRAGRYHQRRHKRDEELSEEARDEPDEERSQEYWDFDTGSYKRNWRPGRYHRKHKRDEELSEEVREEPEEERSQESWSFDKRHGKEEGEIEKRIWKPTHRYHHKKKLHKRGGSSEEVEEQRGDSEENMEEGKDRDEALRYLAEKRNPWIFRGYYHPAWYKRDSDEHAATNKMDELAKLLSYKINQLANHSNQEEAKRSTNQRTLTPQEEKELENLAAMDMELQKIAAKHENTT
>CHGB_v1|Chromis_chromis
MRLFFAVVAVASLLTENLALPVVKEGQREDVVTRCLVEVLSKALSKPDSQLDQECKDIIQAGVKHAPLDKKSTEGTANHEEVLKGHTAEPEAKAADVKDIEALLKSVEEKRETPEDERSQESWSFGDDKEKRHDNEVEEERQKRSGSWRPRYHHGKSKRGDEEEDNERSQESWGLEKKRYDEEEEDDEDREKRSGYRPRYHQGRSKRGDEEEPEEERSQESWDVDKRAWRPSHRYHHKKKLQRRSDEPSEGDGYEERSQESWGLDDERYKRNWRPGRTHQRRHKRDEELSEEAREEPEEERSQESWDFDTGREKREWRSGRHHQRRHKRDEELSEEAREEPEEERSQESWDFDTGREKRDWRAGRHHQRRHKRDEELAEEEREEPEEERSQESWDFDSGRDKREWRSGRHHQRRHKRDEELSEEARDEPDEERSQEYWDFDTGRDKREWRAGRHHQRKHKRDEELAEEERDEPEGERSQEDWGIDKRHGKEEGEVEKRVWRPSHRYHHKKKLHKRGGGSSEEEEEQRGDSEENVEEGKDTDEALRYLAEKRNPWIFRGYYHPAWYKRNSDEHATTSNKMDELAKLLSYKINQLANHSNQEEAKRSTNQRALSPQEEKELENLAAMDVELQKIAAKLHENNA
>CHGB_v1|Amphiprion_frenatus
MRLFCAVVAVAALLTENLALPVVKEGQREDVVTRCLVEVLSKALSKPDSQLDQECKDIIQAGVKHAPLDKKSSEGTINHEEVLKGHTVEPEAKAADVKDIEALLKSVEEKRETPEDERSQESWSFGDDKEKRHDNEVEEEREKRSGWRPGRYHQRKSKRGDEEEDNERSQESWGLEEKRSDDQEEEEDEEEREKRNWRPGRYHQRKHKRNEEEEPEEERSQESWDVDKRAWKPTHRYHHKKKLHKRSDEPSEGDEYEERSQESWGLDDERYKREWRPGRHHQRRHKRDEELSEEAREEPEEERSQESWDFDTGREKREWRAGRYHQRRHKRDEELAEEEREEPDEERSQESWDFDGGREKREWRAGRYHQRRHKRAEELSEEARDEPDEERSQEYWDFDTGSYKRNWRPGRYHQRKHKRDEELSEEVREEPEEERSQESWSFDKRHGKEEGEIEKRIWKPTHRYHHKKKLHKRGGGSSEEEEEQRGDSEESMEEGKDRDEALRYLAEKRNPWIFRGYYHPAWYKRDSDEHAATSNKMDELAKLLSYKINQLANHSNQEEAKRSTNQRTLTPQEEKELENLAAMDMELQKIAAKMHENTT
>CHGB_v1|Acanthochromis_polyacanthus
MRLFCAVVAVAALLTENLALPVVKEGQREDVVTRCLVEVLSKALSKPNSQLDQECKDIIQAGVKHTPLDKKSSEGTINHEEVLKGHAVEPEAKAADVKDIEALLKSVEEKRETPEDERNQESWSFGDDKEKRHNNEVEEEREKRGSWRQGRYHQRKIKRGDEEEDNERSQESWGLEEKRSDDDEEEDDEEEREKRAWRHGRYHQRKYKRNEEEEPEEERSQESWDVDKRAWKPTHRYHHKKKLHKRSDEPSEANEYEERSQESWGLDDERYKRDWRPGRHHQRRHKRDEELSEEIREEPEEERSQESWDFDTGREKRDWRAGRFHQRRHKRDEELAEEEREEPDEERSQDQEYWDFDTGRDKRDWRPGRHHQRRHKRDEDLSEEARDEPDEERSQEYWDFDTGIYKRDWRPGRYHQRKHKRDEELSEEVREEPEEERSQESWSLDKRHGKEEGEIEKRIWKPTHRYHHKKKLHKRGGGSSEEEEEQRGDSEENVEEGKDRDEALRYLAEKRNPWIFRGHYHPAWYKRDSDEHSATSNKMDELAKLLSYKINQLANHSNQEEAKRSTNQKTLTPQEEKELENLAAMDMELQKIAAKLHENAA
>CHGB_v1|Amphiprion_ocellaris_Denovo
VTRCLVEVLSKALSKPDSQLDQECKDIIQAGVKHAPLDKKSSEGTINHEEVLKGHTVEPEAKAADVKDIEALLKSVEEKRETPEDERSQESWSFGDDKEKRHDNEVEEEREKRSGWRPGRYHQRKSKRGDEEEDNERSQESWGLEKRNWRPGRYHQRKQKRNEEEEPEEERSQESWDVDKRAWKPTHRYHHKKKLHKRSDEPSEGDEFEERSQESWGLDDERFKRDWRPGRHHQRRHKRDEELSEEAREEPEEERSQESWDFDTGREKREWRAGRYHQRRHKRDEELAEEEREEPDEERSQESWDFDGGREKREWRARRYHQRRHKRDEELSEEARDEPDEERSQEYWDFDTGSYKRNWKPGRYHQRKHKRDEELSEEVREEPEEERSQESWSFDKRHGKEEGEIEKRIWKPTHRYHHKKKLHKRSGGSSEEEEEQRGDSEENMEEGKDRDEALRYLAEKRNPWIFRGYYHPAWYKRDSDEHAATSNKMDELAKLLSYKINQLANHSNQEEAKRSTNQRTLTPQEEKELENLAAMDMELQKIAAKLHENTA
>CHGB_v1|Pomacentrus_moluccensis_Marc
MRLFCAVVAVAALLTVNLALPVVKEGQREDVVTRCLVEVLSKALSKPDSQLDQECKDIIQAGVKHAPLDKKSSEGTINHEEVLKGHTVEPEAKAADVKDIEALLKSVEEKRETPEDERSQESWSFGNDKEKRHDNEVEEEREKRSGWRPGRYHQRKSKRGDEEEDNERSQESWGLEDKRSDDEEEEEDEEEREKRNWRPGRYHQRKHKRNEEEEPEEERSQESWDVDKRAWKPTHRYHHKKKLHKRSDEPSEGNEYEERSQESWGLDDERYKRDWRPGRHHQRRHKRDEELSEEAREEPEEERSQESWDFDTGREKREWRAGRYHQRRHKRDEELAEEEREEPDEERSQESWDFDGGREKREWRAGRYQQRRHKREEELSEEDREEPDEERSQEWDLDTGKNKRNWRPGRNQQRKRDEELSEEVREEPEEERSQESWSFDKRHGKEEGEIEKRIWKPTHRYHHKKKLHKRGGGSSEEEEEQRGDSEENMEEGKDRDEALRYLAEKRNPWIFRGYYHPAWYKRDSDEHAATSNKMDELAKLLSYKINQLANHSNQEEAKRSTNQRTLTPQEEKELENLAAMDMELQKIAAKMHENTT
>CHGB_v1|Amphiprion_ocellaris_RNA
MRLFCVVVAVAALLTENLALPVVKEGQREDVVTRCLVEVLSKALSKPDSQLDQECKDIIQAGVKHAPLDKKSSEGTINHEEVLKGHTVEPEAKAADVKDIEALLKSVEEKRETPEDERSQESWSFGDDKEKRHDNEVEEEREKRSGWRPGRYHQRKSKRGDEEEDNERSQESWGLEEKRSDDEEEEDDEEEREKRNWRPGRYHQRKQKRNEEEEPEEERSQESWDVDKRAWKPTHRYHHKKKLHKRSDEPSEGDEFEERSQESWGLDDERFKRDWRPGRHHQRRHKRDEELSEEAREEPEEERSQESWDFDTGREKREWRAGRYHQRRHKRDEELAEEEREEPDEERSQESWDFDGGREKREWRARRYHQRRHKRDEELSEEARDEPDEERSQEYWDFDTGSYKRNWKPGRYHQRKHKRDEELSEEVREEPEEERSQESWSFDERHGKEEGEIEKRIWKPTHRYHHKKKLHKRGGGSSEEEEEQRGDSEENMEEGKDRDEALRYLAEKRNPWIFRGYYHPAWYKRDSDEHAATSNKMDELAKLLSYKINQLANHSNQEEAKRSTNQRTLTPQEEKELENLAAMDMELQKIAAKLHENTA
>CHGB_v1|Amphiprion_akallopisos_Marc
MRLFCAVVAVAALLTENLALPVVKEGQREDVVTRCLVEVLSKALSKPDSQLDQECKDIIQAGVKHAPLDKKSSEGTINHEEVLKGHTVEPEAKAADVKDIEALLKSVEEKRETPEDERSQESWSFGDDKEKRHDNEVEEEREKRSGWRPGRYHQRKSKRGDEEEDNERSQESWGLEDKRSDDEEEEEDEEEREKRNWRPGRYHQRKHKRNEEEEPEEERSQESWDVDKRAWKPTHRYHHKKKLHKRSDEPSEGDEYEERSQESWGLDDERYKREWRPGRHHQRRHKRDEELSEEAREEPEEERSQESWDFDTGREKREWRAGRYHQRRHKRDEELAEEEREEPDEERSQESWDFDGGREKREWRAGRYQQRRHKREEELSEEARDEPDEERSQEWDFNTGRNKRNWRPGRNQQRKHKRDEELSEEVREEPEEERSQESWSFDKRHGKEEGEIEKRIWKPTHRYHHKKKLHKRGGGSSEEEEEQRGDSEENMEEGKDRDEALRYLAEKRNPWIFRGYYHPAWYKRDSDEHAATSNKMDELAKLLSYKINQLANHSNQEEAKRSTNQRTLTPQEEKEMENLAAMDMELQKIAAKMHENTT
>CHGB_v1|Amphiprion_nigripes_Marc
MRLFCAVVAVAALLTENLALPVVKEGQREDVVTRCLVEVLSKALSKPDSQLDQECKDIIQAGVKHAPLDKKSSEGTINHEEVLKGHTMEPEAKAADLKDIEALLKSVEEKRETPEDERSQESWSFGDDKEKRHDNEVEEEREKRSGWRPGRYHQRKSKRGDEEEDNERSQESWGLEDKRSDDEEEEEDEEEREKRNWRPGRYHQRKHKRNEEEEPEEERSQESWDVDKRAWKPTHRYHHKKKLHKRSDEPSEGDEYEERSQESWGLDDERYKREWRPGRHHQRRHKRDEELSEEAREEPEEERSQESWDFDTGREKREWRAGRYHQRRHKRDEELAEEEREEPDEERSQESWDFDGGREKREWRAGRYQQRRHKRDEELSEEARDEPDEERSQEWDFDTGRNKRNWRPGRNQQRKQKRDEELSEEVREEPEEERSQESWSFDKRHGKEEGEIEKRIWKPTHRYHHKKKLHKRGGGSSEEVEEQRGDSEENMEEGKDRDEALRYLAEKRNPWIFRGYYHPAWYKRDSDEHAATSNKMDELAKLLSYKINQLANHSNQEEAKRSTNQRTLTPQEEKELENLAAMDMELQKIAAKMHENTT
>CHGB_v1|Astatotilapia_burtoni
MRLVPVVLAVTALLTGNLALPVGKEEQREDVVTRCLVEVLSKALSKPDSQVDQQCKDIIQAGIIHAPLDKKSGDGSVTHEEIVKVHAEPVAKAADVKDIEELLKSVEEKRENPEDERSQESWSLGDEKDKRHENDVEEEREKRSSWRPGRFHQRRHKRGEEEEDGERSQESWGVDEKRSDDEEEEDEDREKRNWRPGRYHQRKHKRDEEPLGENEVDEERSQERWEADKRHGDENEEERYKRIWKPTHRYHHKKTLHKRSDEPSEGEEDGERSQEYWDFDAGRDKRDWRPGRYHQRRHKRDEELSEEAKEEPEEERSQEDWDFDTGREKREWRPGRYHQRRHKRDEELSDEARDEPDDERSQEDWDFDTGRERRNWRPGRYHQRRHKRDEELSDEARDEPDEERSQEYWGFDTGRDKRDWRPGRYHQRRHKRDEELSEEAREEPDEERSQEYFDFDTGREKRNWRPGRYHQKKHKRDEELTEEDAEAAKDRDAALRYLAEKRNPWIYRGFYHPAWFKRDSEEHTATSNKMDELTKLLSYKINQLANHSPQEEAMRSSQQRALTPQEEKELQNLAAMDMELQKIAAKLHENTA
>CHGB_v1|Stegastes_partitus
MRLFFAVLAVAALLTENLALPVVKEGQREDVVTRCLVEVLSKALSKPDSQLDQECKDIIQAGVKHAPLDKKSSEGTVAHDEVLKGHTVEPEAKAADVKDIEALLKSVEEKRETPEDERSQESWSFGDEKDKRHENEVEEEREKRSGWRPGRFHQRKSKRGDEEEDNERSQESWGIDEKRSEEDEEEDEREKRNWRPGRYHQRKSKRGDEEEPEEERSQESWDVDKRHGSEDEEERYKRIWKPTHRYHHKKGLRKRSDEPSEGDEYEDRSQESWGFDDERYKRDWRPGRHHQRRHKRDEELSEEAREEPDEERSQESWDFDTGREKREWRSRRPQQRRHKRDEELAEEEREEPDEERSQESWDFDTGREKREWRSRRPQQRRHKRDEELAEEEREEPDEERSQESWDFDSGRDKRDWRAGRYHQRRHKRDEELSEEARDEPDEERSQEYWDFDTGREKREWRAGRHHQRRHKRDEELAEEERDEPEGERSQEYWGFDKRHGKEEGEVEKRIWKPTHRYHHKKKLHKRGGGSSEEEEEQRGDSEETVEDRDEALRYLAEKRNPWIFRGYYHPAWYKRDSDEHAATSSKMDELAKLLSYKINHLANHSTQEEAKRSTNQRTLTPQEEKELENLAAMDMELQKIAAKLHDNTA
>CHGB_v1|Amphiprion_bicinctus
MRLFCAVVAVAALLTENLALPVVKEGQREDVVTRCLVEVLSKALSKPDSQLDQECKDIIQAGVKHAPLDKKSSEGTINHEEVLKGHTVEPEAKAADVKDIEALLKSVEEKRETPEDERSQESWSFGDDKEKRHDNEVEEEREKRSGWRPGRYHQRKSKRGDEEEDNERSQESWGLEDKRSDDEEEEEDEEEREKRNWRPGRYHQRKHKRTEEEEPEEERSQESWDVDKRAWKPTHRYHHKKKLHKRSDEPSEGDEYEERSQESWGLDDERYKREWRPGRHHQRRHKRDEELSEEAREEPEEERSQESWDFDTGREKREWRAGRYHQRRHKRDEELSEEARDEPDEERSQEYWDFDTGRDKRDWRPGRHHQRRHKRDEELSEEARDEPDEERSQEYWDFDTGSYKRNWRPGRYHQRKHKRDEELSEEVREEPEEERSQESWSFDKRHGKEEGEIEKRIWKPTHRYHHKKKLHKRGGGSSEEVEEQRGDSEENMEEGKDRDEALRYLAEKRNPWIFRGYYHPAWYKRDSDEHAATSNKMDELAKLLSYKINQLANHSNQEEAKRSTNQRTLTPQEEKELENLAAMDMELQKIAAKMHENTT
>CHGB_v1|Premnas_biaculeatus_Marc
MRLFCVVVAVAALLTENLALPVVKEGQRENVVTRCLVEVLSKALSKPDSQLDQECKDIIEAGVKHAPLDKKSSEGTINHEEVLKGHTVEPEAKAADVKDIEALLKSVEEKRETPEDERSQESWSFGEDKEKRHDNEVEEEREKRSSYRPGRYHHRKSKRGDEEEDNERSQESWGLEEKRSDDEEEEDDEEEREKRNWRPGRYHQRKHKRNEEEEPEEERSQESWDVDKRAWKPTHRYHHKKKLHKRSDEPSEGDEYEERSQESWGLDDERYKRDWRPGRHHQRRHKREEELSEEAREEPEEERSQESWDFDNGREKREWRAGRYHQRRHKRDEELAEEEREEPDEERSQESWDFDGGREKREWRAGRYHQRRHKREEELSEEARDEPDEERSQEYWDFDTGRDKRNWRPSRNQQRKQKREEELSEEAREEPEEERSQESWSLDKRHGKDEGEIEKRFWKPTHWYHHKKKLHKRGGGSSEEDEEQRGDSEENVEEGKDKDEALRYLAEKRNPWIFRGYYHPAWYKRDSDEHATTSNKMDELAKLLSYKINQLANHSNQEEAKRSTNQRTLTPQEEKDLQNLAAMDVELQKIAAKLHENAA
>CHGB_v1|Amphiprion_ocellaris
MRLFCVVVAVAALLTENLALPVVKEGQREDVVTRCLVEVLSKALSKPDSQLDQECKDIIQAGVKHAPLDKKSSEGTINHEEVLKGHTVEPEAKAADVKDIEALLKSVEEKRETPEDERSQESWSFGDDKEKRHDNEVEEEREKRSGWRPGRYHQRKSKRGDEEEDNERSQESWGLEEKRSDDEEEEDDEEEREKRNWRPGRYHQRKQKRNEEEEPEEERSQESWDVDKRAWKPTHRYHHKKKLHKRSDEPSEGDEFEERSQESWGLDDERFKRDWRPGRHHQRRHKRDEELSEEAREEPEEERSQESWDFDTGREKREWRAGRYHQRRHKRDEELAEEEREEPDEERSQESWDFDGGREKREWRARRYHQRRHKRDEELSEEARDEPDEERSQEYWDFDTGSYKRNWKPGRYHQRKHKRDEELSEEVREEPEEERSQESWSFDERHGKEEGEIEKRIWKPTHRYHHKKKLHKRGGGSSEEEEEQRGDSEENMEEGKDRDEALRYLAEKRNPWIFRGYYHPAWYKRDSDEHAATSNKMDELAKLLSYKINQLANHSNQEEAKRSTNQRTLTPQEEKELENLAAMDMELQKIAAKLHENTA
>CHGB_v2|Lates_calcarifer
MRLVFVVAAVAALLTENLALPVGKEGQREDVVTRCLVEVLSKALSKPDSQLDQECKDILQAGVKHAPLDKKSEEGTVTQEVVKGHPEAKTADVKDIEALLNPVEEKRENPEDERSQESWSLGDDKEKRRENEEEEEREKRSSWRPRYQQRKHKRGEEEDNERSQESWGVEEKRSEEEEEEEGEDREKRNWRPGRYHQRKHKRDEEPLGEEREEPEEERSQESWDVDKRHGNEDEEERYKRIWKPTHRYHHKKKLHKRGDEPTEEEENGDRSQESWGLDDERDKRGWRPGRYHQRRQKRDEELSEEAREEPDEERSQEYWDFDTGRDKRDWRPGRYHQRRHKRDEELSEEAREEPDEERSQEYWDFDTGRDKRDWRPGRYHQRRHKRDEELSEEAREEPDEERSQEYWDFDTGRDKRDWRPGRYHQRRHKRDEELSEEKREEADGERSQEYWGFDKRHGKEEGEIEKRVWKPTHRYHHKKKFHKRGGGSSEEEDEQRGDSEEYEEAAKDRNEALRYLAEKRNPWIYRGYYHPAWFKRDSDEHAATSNKMDELAKLLSYKINQLANHSNQEEAKRSTHQRPLTPQEEKELENLAAMDLELQKIAAKLHDNSA
>CHGB_v2|Amphiprion_clarkii
MRLFCAVVAVAALLTENLALPVVKEGQREDVVTRCLVEVLSKALSKPDSQLDQECKDIIQAGVKHAPLDKKSSEGTINHEEVLKGHTVEPEAKAADVKDIEALLKSVEEKRETPEDERSQESWSFGDDKEKRHDNEVEEEREKRSGWRPGRYHQRKSKRGDEEEDNERSQESWGLEDKRSDDEEEEEDEEEREKRNWRPGRYHQRKHKRNEEEEPEEERSQESWDVDKRAWKPTHRYHHKKKLHKRSDEPSEGDEYEERSQESWGLDDERYKREWRPGRHHQRRHKRDEELSEEAREEPEEERSQESWDFDTGREKREWRAGRYHQRRHKRDEELPEEEREEPDEERSQESWDFDGGREKREWRAGRYHQRRHKRDEELSEEARDEPDEERSQEYWDFDTGRDKRDWRPGRHHQRRHKRDEELSEEARDEPDEERSQEYWDFDTGSYKRNWRPGRYHQRKHKRDEELSEEVREEPEEERSQESWSFDKRHGKEEGEIEKRIWKPTHRYHHKKKLHKRGGGSSEELEEQRGDSEENMEEGKDRDEALRYLAEKRNPWIFRGYYHPAWYKRDSDEHAATSNKMDELAKLLSYKINQLANHSNQEEAKRSTNQSTLTPQEEKELENLAAMDMELQKIAAKMHENTT
>CHGB_v2|Pseudochromis_fuscus
VTRCLVEVLSKALSKPDSQLDPECKEILQAGVKHAQLDKKTGEGISTHEEVIKGHAEEPGAKAADVKDIEALLKSVEEKRENPEGERSQESWSLGDEKEKRHENEGEEEEREKRSSWRPGRHHQKKHKRGEEEEDGERSQESWGVEEKRSEDDEEEGDEREKRSSWRPGRYHQRKHKRDEEPLGDEKEEPEEERSQEYWDVAKRHGNEDEEERYKRTWKPIHRYHHKKKLSKRGDEGEEDEDRSQESWGLDDERDKREWRPGRYHQRRHKRDEELSEEARDNPEEERSQEYWDFDTGREKREWRAGRHHQRRHKRDEELSEEARDEPEEERSQEYWDFDTGREKREWRPGRYHQRRHKRDEELSEETRDEPEEERSQDQEYWGFDKRQENEDKRNPWIFRGFYHPAWYKRDSDETSATSNKMDELAKLLSYKINQLANHSTPEEAKRSPHQRAMTPQEEKELENLAAMDMELQKIAAKLHENAA
>CHGB_v2|Amphiprion_percula_RNA
MRLFCVVVAVAALLTENLALPVVKEGQREDVVTRCLVEVLSKALSKPDSQLDQECKDIIQAGVKHAPLDKKSSEGTINHEEVLKGHTVEPEAKAADVKDIEALLKSVEEKRETPEDERSQESWSFGDDKEKRHDNEVEEEREKRSGWRPGRYHQRKSKRGDEEEDNERSQESWGLEEKRSDDEEEEDDEEEREKRNWRPGRYHQRKQKRNEEEEPEEERSQESWDVDKRAWKPTHRYHHKKKLHKRSDEPSEGDEFEERSQESWGLDDERFKRDWRPGRHHQRRHKRDEELSEEAREEPEEERSQESWDFDTGREKREWRAGRYHQRRHKRDEELAEEEREEPDEERSQESWDFDGGREKREWRARRYHQRRHKRDEELSEEAQDEPDEERSQEYWDFDTGRDKRDWRPGRHHQRRHKRDEELSEEARDEPDEERSQEYWDFDTGSYKRNWKPGRYHQRKHKRDEELSEEVREEPEEERSQESWSFDKRHGKEEGEIEKRIWKPTHRYHHKKKLHKRSGGSSEEEEEQRGDSEENMEEGKDRDEALRYLAEKRNPWIFRGYYHPAWYKRDSDEHAATSNKMDELAKLLSYKINQLANHSNQEEAKRSTNQRTLTPQEEKELENLAAMDMELQKIAAKLHENTA
>CHGB_v2|Amphiprion_percula
MRLFCTVVAVAALLTENLALPVVKEGQREDVVTRCLVEVLSKALSKPDSQLDQECKDIIQAGVKHAPLDKKSSEGTINHEEVLKGHTVEPEAKAADVKDIEALLKSVEEKRETPEDERSQESWSFGDDKEKRHDNEVEEEREKRSGWRPGRYHQRKSKRGDEEEDNERSQESWGLEEKRSDDEEEEEDEEEREKRNWRPGRYHQRKQKRNEEEEPEEERSQESWDVDKRAWKPTHRYHHKKKLHKRSDEPSEGDEFEERSQESWGLDDERFKRDWRPGRHHQRRHKRDEELSEEAREEPEEERSQESWDFDTGREKREWRAGRYHQRRHKRDEELAEEEREEPDEERSQESWDFDGGREKREWRARRYHQRRHKRDEELSEEARDEPDEERSQEYWDFDTGRDKRDWRPGRHHQRRHKRDEELSEEARDEPDEERSQEYWDFDTGSYKRNWKPGRYHQRKHKRDEELSEEVREEPEEERSQESWSFDKRHGKEEGEIEKRIWKPTHRYHHKKKLHKRGGGSSEEEEEQRGDSEENMEEGKDRDEALRYLAEKRNPWIFRGYYHPAWYKRDSDEHAATSNKMDELAKLLSYKINQLANHSNQEEAKRSTNQRTLTPQEEKELENLAAMDMELQKIAAKLHENTA
>CHGB_v2|Nothobranchius_furzeri
MRPILVVVTCLLTESLALPLSQEGQREDVVTRCLAEVLSKALSTPDAQLDQECRDIIKAGVNHASLSKKSSDGLVTQEEASKGHTEEPAAKAADVKDIEALLKSVEEERANLEDEHNQQSWSLGDRTSENGDGGERVKRSSWRLGRYRQRKSKRGEEEDFERSQESWGGTEKRSEDEEVAEESEEKEKRSWRPGRYHQRRHKRDDGEEEEPEEERSQESWDVNKRYEDEEERDKRIWKPTHRYHHKSRLHKRSDDPLEGEVDEDRSQESWSVDKKNWRPGRYHQRRHKRDEEPLENAREEPDEERSQEYWDVDTGVEKRNWRPGRIHQRRHKRDEEPSEGNREEPDEERSQEYWDVDTGVEKRNWRPGRFHQRRHKRDEEPSEGNMEEPEEERSQEYWDFDTGVEKRNWRPGRFHQRRQRRDEEPSEGNREEPDEERSQEYWDFDTGMEKRNWRPGRFHQRRQRRDEELPEEAREEPEGGRSQEDWGYEKRQETEEGEIEKRIWKPTHRYHHKQRLNKRAGGPSEEEQRGTSDEYTEDEKDRDEALRYLAEKRNPWISRGYYHPAWYKRDSEEPAAASNKMDQLAQLLSYRINQLAHHSAQEEAKTTRALTPPEENELENLAAMDTELRKIAAKLHDKPA
>CHGB_v2|Chromis_chromis
MRLFFAVVAVASLLTENLALPVVKEGQREDVVTRCLVEVLSKALSKPDSQLDQECKDIIQAGVKHAPLDKKSTEGTANHEEVLKGHTAEPEAKAADVKDIEALLKSVEEKRETPEDERSQESWSFGDDKEKRHDNEVEEERQKRSGYRPRYHQGKSKRGDEEEDNERSQESWGLEKKRYDEEEEDDEDREKRSGSWRPRYHHGKSKRGDEEEDNERSQESWGLEKKRYDEEEEDDEDREKRNKRAWRPSHRYHHKKKLQRRSDEPSEGDGYEERSQESWGLDDERYKRNWRPGRTHQRRHKRDEELSEEAREEPEEERSQESWDFDTGREKREWRSGRHHQRRHKRDEELSEEAREEPEEERSQESWDFDTGREKRDWRAGRHHQRRHKRDEELAEEEREEPEEERSQEYLAEKRNPWIFRGYYHPAWYKRNSDEHATTSNKMDELAKLLSYKINQLANHSNQEEAKRSTNQRALSPQEEKELENLAAMDVELQKIAAKLHENNA
>CHGB_v2|Acanthochromis_polyacanthus
MRLFCAVVAVAALLTENLALPVVKEGQREDVVTRCLVEVLSKALSKPNSQLDQECKDIIQAGVKHTPLDKKSSEGTINHEEVLKGHAVEPEAKAADVKDIEALLKSVEEKRETPEDERNQESWSFGDDKEKRHNNEVEEEREKRGSWRQGRYHQRKIKRGDEEEDNERSQESWGLEEKRSDDDEEEDDEEEREKRAWRHGRYHQRKYKRNEEEEPEEERSQESWDVDKRAWKPTHRYHHKKKLHKRSDEPSEANEYEERSQESWGLDDERYKRDWRPGRHHQRRHKRDEELSEEIREEPEEERSQESWDFDTGREKRDWRAGRFHQRRHKRDEELAEEEREEPDEERSQESWDFDGGREKREWRAGRHHQRRHKRDEELSEEARDEPDEERSQEYWDFDTGRDKRDWRPGRHHQRRHKRDEDLSEEARDEPDEERSQEYWDFDTGIYKRDWRPGRYHQRKHKRDEELSEEVREEPEEERSQESWSLDKRHGKEEGEIEKRIWKPTHRYHHKKKLHKRGGGSSEEEEEQRGDSEENVEEGKDRDEALRYLAEKRNPWIFRGHYHPAWYKRDSDEHSATSNKMDELAKLLSYKINQLANHSNQEEAKRSTNQKTLTPQEEKELENLAAMDMELQKIAAKLHENAA
>CHGB_v2|Amphiprion_ocellaris_RNA
MRLFCVVVAVAALLTENLALPVVKEGQREDVVTRCLVEVLSKALSKPDSQLDQECKDIIQAGVKHAPLDKKSSEGTINHEEVLKGHTVEPEAKAADVKDIEALLKSVEEKRETPEDERSQESWSFGDDKEKRHDNEVEEEREKRSGWRPGRYHQRKSKRGDEEEDNERSQESWGLEEKRSDDEEEEDDEEEREKRNWRPGRYHQRKQKRNEEEEPEEERSQESWDVDKRAWKPTHRYHHKKKLHKRSDEPSEGDEFEERSQESWGLDDERFKRDWRPGRHHQRRHKRDEELSEEAREEPEEERSQESWDFDTGREKREWRAGRYHQRRHKRDEELAEEEREEPDEERSQESWDFDGGREKREWRARRYHQRRHKRDEELSEEAQDEPDEERSQEYWDFDTGRDKRDWRPGRHHQRRHKRDEELSEEARDEPDEERSQEYWDFDTGSYKRNWKPGRYHQRKHKRDEELSEEVREEPEEERSQESWSFDERHGKEEGEIEKRIWKPTHRYHHKKKLHKRGGGSSEEEEEQRGDSEENMEEGKDRDEALRYLAEKRNPWIFRGYYHPAWYKRDSDEHAATSNKMDELAKLLSYKINQLANHSNQEEAKRSTNQRTLTPQEEKELENLAAMDMELQKIAAKLHENTA
>CHGB_v2|Larimichthys_crocea
MRLIFVVVAALLTESLALPVGKEGQREDVVTRCLVEVLSKALSKPDSQLDEECKDILQAGVKHAPLDKKSTEEITVKGQPEEPEAKGADVKDIEALLKSVEEKREIPEDERSQESWSLGDEKEKRHENEEEEEREKRTSWRPRYQQRKYKRGEEEDYERSQETWGVEEKRSESEEEGEDKEKRNWRPGRFHQRKHKRDEEPLGEEGEEPEEERSQEYWDVDKRHGNEDEEERDKRIWKPTHRYHHKKKLHKRGDEEVDGDRSLEYWDFDTGREKRDWRAGRYHQRRHKRDEELSEEAREEPDEERSQEYWDFDTGREKRDWRAGRYHQRRHKRDEELSEEAREDADEERSQEYWAFDTGREKRDWRAGRYHQRRHKRDEELSEQEREEPDGERSQESWDLDKRSGKEEEEIEKRIWKPTHRYHHKKKLHKRGGDSSEEEEGQRGDSEEYEDEAKDRDEALRYLAQGEKRNPWIFRGYYHPAWFKRDLNEHTATSNKMDEVTKLLNYKMNQLANHSNQEETKRSTHQRALTAQEEKDLENLAAMDMELQKIAAKLHDNST
>CHGB_v2|Astatotilapia_burtoni
MRLVPVVLAVTALLTGNLALPVGKEEQREDVVTRCLVEVLSKALSKPDSQVDQQCKDIIQAGIIHAPLDKKSGDGSVTHEEIVKVHAEPVAKAADVKDIEELLKSVEEKRENPEDERSQESWSLGDEKDKRHENDVEEEREKRSSWRPGRFHQRRHKRGEEEEDGERSQESWGVDEKRSDDEEEEDEDREKRNWRPGRYHQRKHKRDEEPLGENEVDEERSQERWEADKRHGDENEEERYKRIWKPTHRYHHKKTLHKRSDEPSEGEEDGERSQEYWDFDAGRDKRDWRPGRYHQRRHKRDEELSDEARDEPDEERSQEYWGFDTGRDKRDWRPGRYHQRRHKRDEELSEEAREEPDEERSQEYFDFDTGREKRNWRPGRYHQKKHKRDEELTEEDAEAAKDRDAALRYLAEKRNPWIYRGFYHPAWFKRDSEEHTATSNKMDELTKLLSYKINQLANHSPQEEAMRSSQQRALTPQEEKELQNLAAMDMELQKIAAKLHENTA
>CHGB_v2|Stegastes_partitus
MRLFFAVLAVAALLTENLALPVVKEGQREDVVTRCLVEVLSKALSKPDSQLDQECKDIIQAGVKHAPLDKKSSEGTVAHDEVLKGHTVEPEAKAADVKDIEALLKSVEEKRETPEDERSQESWSFGDEKDKRHENEVEEEREKRSGWRPGRFHQRKSKRGDEEEDNERSQESWGIDEKRSEEDEEEDEREKRNWRPGRYHQRKSKRGDEEEPEEERSQESWDVDKRHGSEDEEERYKRIWKPTHRYHHKKGLRKRSDEPSEGDEYEDRSQESWGFDDERYKRDWRPGRHHQRRHKRDEELSEEAREEPDEERSQESWDFDTGREKREWRSRRPQQRRHKRDEELAEEEREEPDEERSQESWDFDTGREKREWRSRRPQQRRHKRDEELAEEEREEPDEERSQESYLAEKRNPWIFRGYYHPAWYKRDSDEHAATSSKMDELAKLLSYKINHLANHSTQEEAKRSTNQRTLTPQEEKELENLAAMDMELQKIAAKLHDNTA
>CHGB_v2|Amphiprion_ocellaris
MRLFCVVVAVAALLTENLALPVVKEGQREDVVTRCLVEVLSKALSKPDSQLDQECKDIIQAGVKHAPLDKKSSEGTINHEEVLKGHTVEPEAKAADVKDIEALLKSVEEKRETPEDERSQESWSFGDDKEKRHDNEVEEEREKRSGWRPGRYHQRKSKRGDEEEDNERSQESWGLEEKRSDDEEEEDDEEEREKRNWRPGRYHQRKQKRNEEEEPEEERSQESWDVDKRAWKPTHRYHHKKKLHKRSDEPSEGDEFEERSQESWGLDDERFKRDWRPGRHHQRRHKRDEELSEEAREEPEEERSQESWDFDTGREKREWRAGRYHQRRHKRDEELAEEEREEPDEERSQESWDFDGGREKREWRARRYHQRRHKRDEELSEEAQDEPDEERSQEYWDFDTGRDKRDWRPGRHHQRRHKRDEELSEEARDEPDEERSQEYWDFDTGSYKRNWKPGRYHQRKHKREELSEEVREEPEEERSQESWSFDERHGKEEGEIEKRIWKPTHRYHHKKKLHKRGGGSSEEEEEQRGDSEENMEEGKDRDEALRYLAEKRNPWIFRGYYHPAWYKRDSDEHAATSNKMDELAKLLSYKINQLANHSNQEEAKRSTNQRTLTPQEEKELENLAAMDMELQKIAAKLHENTA
>CRH1A|Amphiprion_melanopus
MKLNLLGTTVILLVAFLPRYECRAIESPGGTLRVPATQTQNSQQQQQSGPILERLGEEYFIRLGNGDSNSFPSTSMYPGGSPAIYNRALQLQLKVGNIRALISGFGDRGDESMERGRRSEDPPISLDLTFHLLREMMEMSRAEQLAQQAQNNRRMMELFGK
>CRH1A|Lates_calcarifer
MKLNLLGTTVILLVAFLPRYECRAIESPGGALRVPAPQTQNSQQQQQQQQSGPILERLGEEYFIRLGNGDSNSFPSSSMYPGGSPAIYNRALQLQLTRRLLQGKVGNIRALISGFGDRGDESMERGRRSEDPPISLDLTFHLLREMMEMSRAEQLAQQAQNNRRMMELFGK
>CRH1A|Amphiprion_clarkii
MKLNLLGTTVILLVAFLPRYECRAIESPGGTLRVPAPQTQNSQQQQQSGPILERLGEEYFIRLGNGDSNSFPSTSMYPGGSPAIYNRALQLQLTRRLLQGKVGNIRALISGFGDRGDESMERGRRSEDPPISLDLTFHLLREMMEMSRAEQLAQQAQNNRRMMELFGK
>CRH1A|Amphiprion_bicinctus_Marc
MKLNLLGTTVILLVAFLPRYECRAIESPGGTLRVPAPQTQNSQQQQQSGPILERLGEEYFIRLGNGDSNSFPSTPMYPGGSPAIYNRALQLQLTRRLLQGKVGNIRALISGFGDRGDESMERGRRSEDPPISLDLTFHLLREMMEMSRAEQLAQQAQNNRRMMELFGK
>CRH1A|Pseudochromis_fuscus
MKLNLLGTTVILLVAFLPRYECRAIESPGGTLRVPAPQTQNSQQQLSGPILERLGEEYFIRLGNGDSNSFPSTSMYPGGSPAIYNRALQLQLTRRLLQGKVGNIRALISGFGDRGEESMERGRRSEDPPISLDLTFHLLREMMEMSRAEQLAQQAQNNRRMMELFGK
>CRH1A|Amphiprion_perideraion_Marc
MKLNLLGTTVILLVAFLPRYECRAIESPGGTLRVPAPQTQNSQQQQQSGPILERLGEEYFIRLGNGDSNSFPSTSMYPGGSPAIYNRALQLQLTRRLLQGKVGNIRALISGFGDRGDESMERGRRSEDPPISLDLTFHLLREMMEMSRAEQLAQQAQNNRRMMELFGK
>CRH1A|Amphiprion_sebae_Marc
MKLNLLGTTVILLVAFLPRYECRAIESPGGTLRVPAPQTQNSQQQQQSGPILERLGEEYFIRLGNGDSNSFPSTSMYPGGSPAIYNRALQLQLTRRLLQGKVGNIRALISGFGDRGDESMERGRRSEDPPISLDLTFHLLREMMEMSRAEQLAQQAQNNRRMMELFGK
>CRH1A|Chromis_viridis
MKLNLLGTTVILLVAFLPRYECRAIESPGGTLRVPAPQTQNSQQQQQSGPILERLGEEYFIRLGNGDSNSFPSTSMYPGGSPAIYNRALQLQLTRRLLQGKVGNIRALISGFGDRGDDSMERGRRSEDPPISLDLTFHLLREMMEMSRAEQLAQQAQNNRRMMELFGK
>CRH1A|Amphiprion_percula_RNA
MKLNLLGTTVILLVAFLPRYECRAIESPGGTLRVPAPQTQNSQQQQQSGPILERLGEEYFIRLDNGDSNSFPSTSMYPGGSPAIYNRALQLQLTRRLLQGKVGNIRALISGFGDRGDESMERGRRSEDPPISLDLTFHLLREMMEMSRAEQLAQQAQNNRRMMELFGK
>CRH1A|Amphiprion_melanopus_Marc
MKLNLLGTTVILLVAFLPRYECRAIESPGGTLRVPAPQTQNSQQQQQSGPILERLGEEYFIRLGNGDSNSFPSTSMYPGGSPAIYNRALQLQLTRRLLQGKVGNIRALISGFGDRGDESMERGRRSEDPPISLDLTFHLLREMMEMSRAEQLAQQAQNNRRMMELFGK
>CRH1A|Amphiprion_polymnus_Marc
MKLNLLGTTVILLVAFLPRYECRAIESPGGTLRVPAPQTQNSQQQQQSGPILERLGEEYFIRLGNGDSNSFPSTSMYPGGSPAIYNRALQLQLTRRLLQGKVGNIRALISGFGDRGDESMERGRRSEDPPISLDLTFHLLREMMEMSRAEQLAQQAQNNRRMMELFGK
>CRH1A|Amphiprion_percula
MKLNLLGTTVILLVAFLPRYECRAIESPGGTLRVPAPQTQNSQQQQQSGPILERLGEEYFIRLGNGDSNSFPSTSMYPGGSPAIYNRALQLQLTRRLLQGKVGNIRALISGFGDRGDESMERGRRSEDPPISLDLTFHLLREMMEMSRAEQLAQQAQNNRRMMELFGK
>CRH1A|Amphiprion_ocellaris_Marc
MKLNLLGTTVILLVAFLPRYECRAIESPGGTLRVPAPQTQNSQQQQQSGPILERLGEEYFIRLDNGDSNSFPSTSMYPGGSPAIYNRALQLQLTRRLLQGKVGNIRALISGFGDRGDESMERGRRSEDPPISLDLTFHLLREMMEMSRAEQLAQQAQNNRRMMELFGK
>CRH1A|Nothobranchius_furzeri
MKLNLFGTTVILLVAFLPRHECRAIESPGGTLRVPAPQAQNSQQQPQHQSGPILERLGEEYFIRLGNGDSNSFPATSLYPGGSSSIFNRALQLQLTRRLLQGKVGNIRALISGFAGPGDESMERGRRSEDPPISLDLTFHLLREMMEMSRAEQLAQQAQNNRRMMELFGK
>CRH1A|Amphiprion_sebae
MKLNLLGTTVILLVAFLPRYECRAIESPGGTLRVPAPQTQNSQQQQQSGPILERLGEEYFIRLGNGDSNSFPSTSMYPGGSPAIYNRALQLQLTRRLLQGKVGNIRALISGFGDRGDESMERGRRSEDPPISLDLTFHLLREMMEMSRAEQLAQQAQNNRRMMELFGK
>CRH1A|Chromis_chromis
MKLNLLGTTVILLVAFLPRYECRAIESPGGTLRVPAPQTQNSQQQQQSGPILERLGEEYFIRLGNGDSNSFPSTSMYPGGSPAIYNRALQLQLTRRLLQGKVGNIRALISGFGDRGDDSMERGRRSEDPPISLDLTFHLLREMMEMSRAEQLAQQAQNNRRMMELFGK
>CRH1A|Amphiprion_frenatus
MKLNLLGTTVILLVAFLPRYECRAIESPGGTLRVPAPQTQNSQQQQQSGPILERLGEEYFIRLGNGDSNSFPSTSMYPGGSPAIYNRALQLQLTRRLLQGKVGNIRALISGFGDRGDESMERGRRSEDPPISLDLTFHLLREMMEMSRAEQLAQQAQNNRRMMELFGK
>CRH1A|Acanthochromis_polyacanthus
MKLNLLGTTVILLVAFLPRYECRAIESPGGTLRVPAPQTQNSQQQQQSGPILERLGEEYFIRLGNGDSNSFPSTSMYPGGSPAIYNRALQLQLTRRLLQGKVGNIRALISGFGDRGDESMERGRRSEDPPISLDLTFHLLREMMEMSRAEQLAQQAQNNRRMMELFGK
>CRH1A|Amphiprion_ocellaris_Denovo
MKLNLLGTTVILLVAFLPRYECRAIESPGGTLRVPAPQTQNSQQQQQSGPILERLGEEYFIRLDNGDSNSFPSTSMYPGGSPAIYNRALQLQLTRRLLQGKVGNIRALISGFGDRGDESMERGRRSEDPPISLDLTFHLLREMMEMSRAEQLAQQAQNNRRMMELFGK
>CRH1A|Pomacentrus_moluccensis_Marc
MKLNLLGTTVILLVAFLPRYECRAIESPGGTLRVPAPQTQNSQQQQQSGPILERLGEEYFIRLGNGDSNSFPSTSMYPGGSPAFYNRALQLQLTRRLLQGKVGNIRALISGFGDRGDESMERGRRSEDPPISLDLTFHLLREMMEMSRAEQLAQQAQNNRRMMELFGK
>CRH1A|Amphiprion_ocellaris_RNA
MKLNLLGTTVILLVAFLPRYECRAIESPGGTLRVPAPQTQNSQQQQQSGPILERLGEEYFIRLGNGDSNSFPSTSMYPGGSPAIYNRALQLQLTRRLLQGKVGNIRALISGFGDRGDESMERGRRSEDPPISLDLTFHLLREMMEMSRAEQLAQQAQNNRRMMELFGK
>CRH1A|Amphiprion_akallopisos_Marc
MKLNLLGTTVILLVAFLPRYECRAIESPGGTLRVPAPQTQNSQQQQQSGPILERLGEEYFIRLGNGDSNSFPSTSMYPGGSPAIYNRALQLQLTRRLLQGKVGNIRALISGFGDRGDESMERGRRSEDPPISLDLTFHLLREMMEMSRAEQLAQQAQNNRRMMELFGK
>CRH1A|Amphiprion_nigripes_Marc
MKLNLLGTTVILLVAFLPRYECRAIESPGGTLRVPAPQTQNSQQQQQSGPILERLGEEYFIRLGNGDSNSFPSTSMYPGGSPAIYNRALQLQLTRRLLQGKVGNIRALISGFGDRGDESMERGRRSEDPPISLDLTFHLLREMMEMSRAEQLAQQAQNNRRMMELFGK
>CRH1A|Larimichthys_crocea
MKLNLLGTTVILLVAFLPRYECRAIESPGGALRVPAPQTQNSQQQQQSGPILERLGEEYFIRLGNGDSNSFPSSSMYPGGSPAIYNRALQLQLTRRLLQGKVGNIRALISGFGDREDESMERGRRSEDPPISLDLTFHLLREMMEMSRAEQLAQQAQNNRRMMELFGK
>CRH1A|Astatotilapia_burtoni
MKLNLFGTAVILLVAFLPRYECRAIESPGSTLRVPALQTQNSQQLQSGPILERLGEEYFIRLGNGDSNSFPSTSMYPGGSPSIFNRALQLQLTRRLLQGKVGNIRALISGFGDRGDDSMERGRRSEDPPISLDLTFHLLREMMEMSRAEQLAQQAQNNRRMMELFGK
>CRH1A|Stegastes_partitus
MKLNLLGTTVILLVAFLPRYECRAIESPGGTLRVPAPQTQNSQQQQQQQSGPILERLGEEYFIRLGNGDSNSFPSTSMYPGGSPAVYNRALQLQLTRRLLQGKVGNIRALISGFGDRGDESMERGRRSEDPPISLDLTFHLLREMMEMSRAEQLAQQAQNNRRMMELFGK
>CRH1A|Amphiprion_bicinctus
MKLNLLGTTVILLVAFLPRYECRAIESPGGTLRVPAPQTQNSQQQQQSGPILERLGEEYFIRLGNGDSNSFPSTPMYPGGSPAIYNRALQLQLTRRLLQGKVGNIRALISGFGDRGDESMERGRRSEDPPISLDLTFHLLREMMEMSRAEQLAQQAQNNRRMMELFGK
>CRH1A|Premnas_biaculeatus_Marc
MKLNLLGTTVILLVAFLPRYECRAIESPGGTLRVPAPQTQNSQQQQQSGPILERLGEEYFIRLGNGDSNSFPSSSMYPGGSPAIYNRALQLQLTRRLLQGKVGNIRALISGFGDRGDESMERGRRSEDPPISLDLTFHLLREMMEMSRAEQLAQQAQNNRRMMELFGK
>CRH1A|Amphiprion_ocellaris
MKLNLLGTTVILLVAFLPRYECRAIESPGGTLRVPAPQTQNSQQQQQSGPILERLGEEYFIRLGNGDSNSFPSTSMYPGGSPAIYNRALQLQLTRRLLQGKVGNIRALISGFGDRGDESMERGRRSEDPPISLDLTFHLLREMMEMSRAEQLAQQAQNNRRMMELFGK
>CRH1B|Lates_calcarifer
MKLNVLLWVVALLALLLPRSADCRPSIAPTAHRLLPQPLLLRLGEEFSLRLGGAGLSSSSSAVNRVLLEGEEKGKRSEEPPISLDLTFHLLREVLEMARAEQIAQQADSNRRMMDTFGK
>CRH1B|Amphiprion_bicinctus_Marc
MKLNVFLWVVVLVGSFLPRCADSRPFNGSTGRLLGPLLLLGEKFSLLGGGGAVPRFLPASSADNRVLLRAEQKVRRSEESPISLDLTFHLLREVLEMARAEQMAQQADSNRRMMDTFGRRRNVL
>CRH1B|Pseudochromis_fuscus
MKLNMMLFAVLLGSFLARVANSRPDDTADSRRLPLPRPLLLHLGEEFSLRLGGGAAAPEPLPSSSFSSSSAVNQALLQLTQRLLQARAEQQEVEEKGKRSEEPPISLDLTFHLLREVLEMARAEQLAQQADSNRRMMDALGK
>CRH1B|Amphiprion_perideraion_Marc
MKLNVFLWVVVLVGSFLPRCADGRPFNGSAGHLLGPLLLLGEKFSLLGGGGAVPRFLPASSADNRVLLRAEQKVRRSEEPPISLDLTFHLLREVLEMARAEQMAQQADSNRRMMDTFGRRRNVL
>CRH1B|Amphiprion_sebae_Marc
MKLNVFLWVVVLVGSFLPRCADSRPFNGSTGCLLGPLLLLGEKFSLLGGGGAVPRFLSASSADNRVLLRAEQKVRRSEEPPISLDLTFHLLREVLEMARAEQMAQQADSNRMMMDTFGRRRNVL
>CRH1B|Chromis_viridis
FGSSIGSSFGSSGGSSGLLPGPLLLLGEKFSLRLLPPSEEQKARRSEEAPISLDLTFHLLREVLEMARAEQLAQQADSNRRMMEALGK
>CRH1B|Amphiprion_percula_RNA
MKLNVFLWVVVLVGSFLPRCADGRPFNGSTGRLLGPLLLLGEKFSLLGGGGAVPRFLPASSAENRVLLRAEQKVRRSEEPPISLDLTFHLLREVLEMARAEQMVQQADSNRRMMDTFGRRRNVL
>CRH1B|Amphiprion_melanopus_Marc
MKLNVFLWVVVLVGSFLPRCADGRPFNGSAGRLLGPLLLLGEKFSLLGGGGAVPRFLPASSADNRVLLRAEQKVRRSEEPPISLDLTFHLLREVLEMARAEQMAQQADSNRRMMDTFGRRRNVL
>CRH1B|Amphiprion_polymnus_Marc
MKLNVFLWVVVLVGSFLPRCADSRPFNGSTGCLLGPLLLLGEKFSLLGGGGAVPRFLSASSADNRVLLRAEQKVRRSEEPPISLDLTFHLLREVLEMARAEQMAQQADSNRMMMDTFGRRRNVL
>CRH1B|Amphiprion_percula
MKLNVFLWVVVLVGSFLPRCADGRPFNGSTGRLLGPLLLLGEKFSLLGGGGAVPRFLPASSAENRVLLRAEQKVRRSEEPPISLDLTFHLLREVLEMARAEQMVQQADSNRRMMDTFGRRRNVL
>CRH1B|Amphiprion_ocellaris_Marc
MKLNVFLWVVVLVGSFLPRCADGRPFNGSTGRLLGPLLLLGEKFSLLGGGGAVPRFLPASSAENRVLLRAEQKVRRSEEPPISLDLTFHLLREVLEMARAEQMVQQADSNRRMMDTFGRRRNVL
>CRH1B|Chromis_chromis
MKVNVFFWVVVLFGSFLPRCADGRPTAGSAGRRSEEPPISLDLTFHLLREVLEMARAEQQAQQADSNRRMMDTFGK
>CRH1B|Amphiprion_frenatus
MKLNVFLWVVVLVGSFLPRCADGRPFNGSAGRLLGPLLLLGEKFSLLGGGGAVPRFLPASSADNRVLLRAEQKVRRSEEPPISLDLTFHLLREVLEMARAEQMAQQADSNRRMMDTFGRRRNVL
>CRH1B|Acanthochromis_polyacanthus
MKLNVFLWVVVLLGSFLPRCADSRPSIGSSGCLLGPLLLLGEKFSLRLGEGGAAPRFLPSAENRVLLEAEQKVRRSEEPPISLDLTFHLLREVLEMARAEQIAQQADSNRRMMDTFGR
>CRH1B|Amphiprion_ocellaris_Denovo
MKLNVFLWVVVLVGSFLPRCADGRPFNGSTGRLLGPLLLLGEKFSLLGGGGAVPRFLPASSAENRVLLRAEQKVRRSEEPPISLDLTFHLLREVLEMARAEQMVQQADSNRRMMDTFGRRRNVL
>CRH1B|Pomacentrus_moluccensis_Marc
MKLNVFLWVVVLLGSFLPRCADGRPFNGSPGHLLGPLLLLGEKFSLLGGGGAVPRFLPASSADNRVLLQAEQKVRRSEEPPISLDLTFHLLREVLEMARAEQMAQQADSNRRMMDTFGRRRNVL
>CRH1B|Amphiprion_akallopisos_Marc
MKLNVFLWVVVLVGSFLPRCADGRPFNGSAGHLLGPLLLLGEKFSLLGGGGAVPRFLPASSADNRVLLRAEQKVRRSEEPPISLDLTFHLLREVLEMARAEQMAQQADSNRRMMDTFGRRRNVL
>CRH1B|Amphiprion_nigripes_Marc
MKLNVFLWVVVLVGSFLPRCADSRPFNGSTGRLLGPLLLLGEKFSLLGGGGAVSRFLPASSADNRVLLRAEQKVRRSEEPPISLDLTFHLLREVLEMARAEQMAQQADSNRRMMDTFGRRRNVL
>CRH1B|Larimichthys_crocea
MKLDMMIWVMVLFGTVLLCSADCRPVNAPAGRRLLLHLGEEFSLRLGGGAAARAEQQEEPEEKEEKEEKEEKGKRSDEPPISLDLTFHLLREVLEMARAEQVAQQADSNRRMMDSFGK
>CRH1B|Astatotilapia_burtoni
MKLNVLLWLVSLLGAVLPRSADAQPAAAPADRRLFPRPLLLHLGQELSLRMGGGSGASELLARAEQQQDEEAGEKGKRSDEPPISLDLTFHLLREVLEMARAEQIAQQANSNRMIMDTLGK
>CRH1B|Stegastes_partitus
MKLNVLLWVVVLLGSFLPRCADGRPTDGSAGRLHGPLLLLGEEFSLWLGAAPRFLSSSAGNRVLLQAEQKVRRSDEPPISLDLTFHLLREVLEMARAEQMAQQADSNRKMMDTFGK
>CRH1B|Premnas_biaculeatus_Marc
MKLNVFLWVVVLLGSFLPRCADCRPSSGSSGRLLGPLLLLGEKFSLLGGGGAAPRFFPASSAENRVLLEAEQKVRRSEEPPISLDLTFHLLREVLEMARAEQLAQQADSNRRMMDSFGRRRNVL
>CRH1B|Amphiprion_ocellaris
MKLNVFLWVVVLVGSFLPRCADGRPFNGSTGRLLGPLLLLGEKFSLLGGGGAVPRFLPASSAENRVLLRAEQKVRRSEEPPISLDLTFHLLREVLEMARAEQMVQQADSNRRMMDTFGRRRNVL
>CST3A|Amphiprion_melanopus
MMWKIVVFTVLASVFAVGLGGMVGGFSDVDVNDEGLQNALNFAVVQHNRGTNDLYLSQVEEVVKAQRQVVAGMKYVITVKLAKSTCRKDSANEVCAIQTDLEKTRSYQCKFTVWSRPWINDIRVTKEEC
>CST3A|Lates_calcarifer
MMWKIVFSLLAAVFVVGQGATMPGGRIDIDISDAGAQNALNFAVVQHNKGTNDLFLSQVAEVVKVQSQVVAGTLYTITVKMGKTSCRKGSANEVCPVHEDPELARPYQCTFTVWSRPWLNEISLQKEICQS
>CST3A|Amphiprion_clarkii
MMWKIVVFTVLASVFAVGLGGMVGGFSDVEVNDEGLQNALNFAVVQHNRGTNDLYLSQVEEVVKAQRQVVAGMKYIITVKLAKSTCRKDSTNEVCAIQTDPEKTRSYQCKFTVWSRPWMNDIRVTKEEC
>CST3A|Amphiprion_bicinctus_Marc
MMWKFVVFTVLASVFAVGLGGMVGGFSDVDVNDEGLQNALNFAVVEHNRGTNDLYLSQVEEVVKAQRQVVTGMKYVITVKLAKSTCRKDSANEVCAIQTDPEKTRSYQCKFTVWSRPWMNDIRVTKEEC
>CST3A|Pseudochromis_fuscus
MWKIVIPVFAALFAVGLSAMVGGFSDIDISNSEGAQNALNFAVVEHNKGSNDMFLRQVAQVIKTESQVVSGMKYRITVQLGRTPCRNNASEQVCEVHQDPEKAQIRQCVFTVWSQAWLSKITLLSDTC
>CST3A|Amphiprion_perideraion_Marc
MMWKFVVFTVLASVFAVGLGGMVGGFSDVDVNDEGLQNALNFAVVQHNRGTNDLYLSQVEEVVKAQRQVVAGMKYVITVKLAKSTCRKDSANEVCAIQTDPEKTRSYQCKFTVWSRPWINDIRVTKEEC
>CST3A|Amphiprion_sebae_Marc
MMWKLVVFTVLASVFAVGLGGMVGGFSDVDVNDEGLQNALNFAVVQHNRGTNDLYLSQVEEVVKAQRQVVAGMNYVITVKLAKSTCRKDSANEVCAIQTDPEKTRSYQCKFTVWSRPWMNDIRVTKEEC
>CST3A|Chromis_viridis
MWKIVVFTVLAAVFGVGVSTMVGGFSDVNADDEGVQNALNFAVVQHNRRTDDTFLSQATKVVRAQRQVVAGMKYLITVKMARSTCRKNQANEECAIHEDPEMARTYLCKFTVWSRPWMNEIRLLDEKC
>CST3A|Amphiprion_percula_RNA
MMWKIVVFTVLASVFAVGLGGMVGGFSDVDVNDEGLQNALNFAVVQHNRGTNDLYLSQVEEVVKAQRQLVAGMKYVITVKLAKSTCRKDSANEVCAIQTDPEKTRSYQCKFTVWSRPWINDIRVTKEEC
>CST3A|Amphiprion_melanopus_Marc
MMWKIVVFTVLASVFAVGLGGMVGGFSDVDVNDEGLQNALNFAVVQHNRGTNDLYLSQVEEVVKAQRQVVAGMKYVITVKLAKSTCRKDSANEVCAIQTDLEKTRSYQCKFTVWSRPWINDIRVTKEDC
>CST3A|Amphiprion_polymnus_Marc
MMWKFVVFTVLASVFAVGLGGMVGGFSDVDVNDEGLQNALNFAVVQHNRGTNDLYLSQVEEVVKAQRQVVAGMKYVITVKLAKSTCRKDSANEVCAIQTDPEKTRSYQCKFTVWSRPWMNDIRVTKEEC
>CST3A|Amphiprion_percula
MMWKIVVFTVLASVFAVGLGGMVGGFSDVDVNDEGLQNALNFAVVQHNRGTNDLYLSQVEEVVKAQRQVVAGMKYVITVKLAKSTCRKDSANEVCAIQTDQEKTRSYQCKFTVWSRPWINDIRVTKEEC
>CST3A|Amphiprion_ocellaris_Marc
MMWKIVVFTVLASVFAVGLGGMVGGFSDVDVNDEGLQNALNFAVVQHNRGTNDLYLSQVEEVVKAQRQVVAGMKYVITVKLAKSTCRKDSANEVCAIQTDQEKTRSYQCKFTVWSRPWINDIRVTKEEC
>CST3A|Nothobranchius_furzeri
MWKIGFPLVVLFAVGLGSLVGGPQDIDPNDDGVQNALNFAVAQYNRGSNDVYQHGVVGVIKAQSQVVAGVKYIITVKMARTSCRKSSVNDLCPIQTDSKHYTCTFAVWSRVWLNDIQLLETKCQ
>CST3A|Amphiprion_sebae
MMWKLVVFTVLASVFAVGLGGMVGGFSDVDVNDEGLQNALNFAVVQHNRGTNDLYLSQVEEVVKAQRQVVAGMKYVITVKLAKSTCRKDSANEVCAIQTDPEKTRSYQCKFTVWSRPWMNDIRVTKEEC
>CST3A|Chromis_chromis
MMWKIVVFTVLAAVFAVGAGGKIGVMVGGLSDVDVNDEGVQNALSFAVAHHNRGSNNMYLSQVSEVVKVRRQVVAGMKYFITVKMARTNCRKDGTNEVCPNPTDEEKAQAYQCEFTVWSRPWMNDISVSKETC
>CST3A|Amphiprion_frenatus
MMWKIVVFTVLASVFAVGLGGMNALNFAVVQHNRGTNDLYLSQVEEVVKAQRQVVAGMKYVITVKLAKSTCRKDSANEVCAIQTDLEKTRSYQCKFTVWSRPWINDIRVTKEEC
>CST3A|Acanthochromis_polyacanthus
MWKIVVFTVLASVFTVGLGAIVGGFRNLEVDDEGMLNALNYAVVQHNRGTNDIYLSQAAEVLSARSQVVAGMNYVITVRMARTTCKKNSVNEVCAIQTDAEKAHSYQCTFTVWTRLWMSDIKLTKQEC
>CST3A|Amphiprion_ocellaris_Denovo
MMWKIVVFTVLASVFAVGLGGMVGGFSDVDVNDEGLQNALNFAVVQHNRGTNDLYLSQVEEVVKAQRQVVAGMKYVITVKLAKSTCRKDSANEVCAIQTDQEKTRSYQCKFTVWSRPWINDIRVTKEEC
>CST3A|Pomacentrus_moluccensis_Marc
MMWKIVVFTVLASVFAVGLGGMVGGLSDVDVNDEGLQNALNFAVVQHNRGTNDLYLSQVEEVVKAQKQVVAGMKYIITVKLAKSTCRKDSANEVCAIQTDPEKTRSYQCKFTVWSRPWINDIRVTKEEC
>CST3A|Amphiprion_ocellaris_RNA
MMWKIVVFTVLASVFAVGLGGMVGGFSDVDVNDEGLQNALNFAVVQHNRGTNDLYLSQVEEVVKAQRQLVAGMKYVITVKLAKSTCRKDSANEVCAIQTDPEKTRSYQCKFTVWSRPWINDIRVTKEEC
>CST3A|Amphiprion_akallopisos_Marc
MMWKFVFFTVLASVFAVGLGGMVGGFSDVDVNDEGLQNALNFAVVQHNRGTNDLYLSQVEEVVKAQRQVVAGMKYVITVKLAKSTCRKDSANEVCAIQTDPEKTRSYQCKFTVWSRPWINDIRVTKEEC
>CST3A|Amphiprion_nigripes_Marc
MMWKIVVFTVLASVFAVGLGGMVGGFSDVDVNDEGLQNALNFAVVQHNRGTNDLYLSQVEEVVKAQRQVVAGMKYVITVKLAKSTCRKDSANEVCAIQTDPEKTRSYQCKFTVWSRPWMDDIRVTKEEC
>CST3A|Larimichthys_crocea
MSVMWKIVLAVFAALLAVSSAGLIGGFQDIDVNDEGVQNALNVAVVKHNRESNALCPSEVARVVKARRQLVAGYNYHITTKMVRTACRGTSANAPYECEFTVWSRPWLNEITVTSVKC
>CST3A|Astatotilapia_burtoni
MWKVALTVLAAALAVGYGAMVGGLTDADINDENVQNALHFAVVQHNRRSNDLYLSQVAEVIKVQSQVVAGIKYVITVKMAKTPCRKDGVEEVCAIHTDQAKAKPYQCTFEVWSRPWLNSIELLKNECQH
>CST3A|Stegastes_partitus
MLKLVVFTVLAGVFAVGLGGLVGGPSDVDVNDAGVQNALNFAVVQHNRGTNDLYLSQVAQVVKAERQVVAGMKYFITVRLAKSTCKKNSTNEVCSIHTDPEKARPYQCKFTVWSRPWISDIQLVEERC
>CST3A|Amphiprion_bicinctus
MMWKLVVFTVLASVFAVGLGGMVGGFSDVDVNDEGLQNALNFAVVEHNRGTNDLYLSQVEEVVKAQRQVVTGMKYVITVKLAKSTCRKDSANEVCAIQTDPEKTRSYQCKFTVWSRPWMNDIRVTKEEC
>CST3A|Amphiprion_ocellaris
MMWKIVVFTVLASVFAVGLGGMVGGFSDVDVNDEGLQNALNFAVVQHNRGTNDLYLSQVEEVVKAQRQLVAGMKYVITVKLAKSTCRKDSANEVCAIQTDPEKTRSYQCKFTVWSRPWINDIRVTKEEC
>CST3B|Lates_calcarifer
MPLGLIFATNVNCSRAAEGKVLLTTTETLNKEPHEIPANSTKVVTVARFAVVEFNKANTEDQFSYKIVNITSAKIQVVAGINYILDVQLGRTVCKKSDTADGEPCDFHSESKELQCNFIITEVPWEDSRILTRKKCHEHKC
>CST3B|Amphiprion_clarkii
NSEVLTAARFAVVEFNKANTQERFAYKIMNITS
>CST3B|Amphiprion_bicinctus_Marc
MFVCFCFLVCASFTGWLVTVGQFMTGEPHSVPVNNSQVLTAARFAVVEFNKANTQERFAYKIMNITSAKMQIVAGINYILEVRLGRTVCKRNDTADSEPCALHPEPKERLCHFIVTDVPWENSRVLTRNECHPNKN
>CST3B|Pseudochromis_fuscus
MLVWLCVFVCLHFPNAGQVMTGQPHQVPVNTLTAARFAVAEFNKANDEERPTHSLYNKIDANRCIFVAGMNYILDMLLGRTVCRRSDTPDRAPCALHAEPKASSRFQELQCHFIVIEIPWEKIHILTQKQCHQKKKNN
>CST3B|Amphiprion_perideraion_Marc
MFVCFCFLVCASFTGWLVTVGQFMTGEPHSVPVNNSQVLTAARFAVVEFNKANTQERFAYKIMNITSAKMQIVAGINYILEVRLGRTVCKRNDTADSEPCALHPEPKERLCHFIVTDVPWENSRVLTRNECHPNKN
>CST3B|Amphiprion_sebae_Marc
MFVCFCFLVCASFTGWLVTVGQFMTGEPHSVPVNNSQVLTAARFAVVEFNKANTQERFAYKIMNITSAKMQIVAGINYILEVRLGRTVCKRNDTADSEPCALHPEPKERLCHFIVTDVPWENSRVLTRNECHPNKN
>CST3B|Chromis_viridis
MCVWVCFLVCVSVTGWFLTAEQIMTGEPHTVPVNNCQVLKEARFAVAEFNKANVQEQFAYKVLNITSAKMQIVAGINYILEVWLGRTVCKKSHTADSEPCALHPEPKECQCHFIVTDVPWENSRALTLNKCHPN
>CST3B|Amphiprion_percula_RNA
MFVWFCFLVCASFTGWLVTVGQFMTGEPHSIPVNNSQVLTAARFAVVEFNKANTKERFAYKIMNITSAKMQIVAGINYILEVRLGRTVCKRNDTADSEPCALHPEPKEVLCHFIVTDVPWENSRVLTRNECHPNKN
>CST3B|Amphiprion_melanopus_Marc
MFVCFCFLVCASFTGWLATVGQFMTGEPHSVPVNNSEVLTAARFAVVEFNKANTQERFAYKIMNITSAKMQIVAGINYILEVRLGRTVCKRNDTADSEPCALHPEPKERLCHFIVTDVPWENSRVLTRNKCHPNKN
>CST3B|Amphiprion_polymnus_Marc
MFVCFCFLVCASFTGWLVTVGQFMTGEPHSVPVNNSQVLTAARFAVVEFNKANTQERFAYKIMNITSAKMQIVAGINYILEVRLGRTVCKRNDTADSEPCALHPEPKERLCHFIVTDVPWENSRVLTRNECHPNKN
>CST3B|Amphiprion_percula
MFVWFCFLVCASFTGWLVTVGQFMTGEPHSIPVNNSQVLTAARFAVVEFNKANTKERFAYKIMNITSAKMQIVAGINYILEVRLGRTVCKRNDTADSEPCALHPEPKEVLCHFIVTDVPWENSRVLTRNECHPNKN
>CST3B|Amphiprion_ocellaris_Marc
MFVWFCFLVCASFTGWLVTVGQFMTGEPHSIPVNNSQVLTAARFAVVEFNKANTKERFAYKIMNITSAKMQIVAGINYILEVRLGRTVCKRNDTADSEPCALHPEPKEVLCHFIVTDVPWENSRVLTRNECHPNKN
>CST3B|Amphiprion_sebae
CFLVCASFTGWLVTVGQFMTGEPHSVPVNNSQVLTAARFAVVEFNKANTQERFAYKIMNITSAKMQIVAGINYILEVRLGRTVCKRNDTADSEPCALHPEPK
>CST3B|Chromis_chromis
MFVWFCFFVCASVTGGFVYAGQIMTGEPRSVPVDNCGVLTAARFAVVEFNKANVQEPFAYKIMKITSAKMQVVAGINYILEVRLGRTVCKRNDTADGEPCALHPEPKATETLICHLFQERQCDFTVRDIPWENSRELTCKKCHPNEN
>CST3B|Amphiprion_frenatus
MFVCFCFLVCASFTGWLATVGQFMTGEPHSVPVNNSEVLTAARFAVVEFNKANTQERFAYKIMNITSAKMQIVAGINYILEVRLGRTVCKRNDTADSEPCALHPEPKERLCHFIVTDVPWENSRVLTRNKCHPNKN
>CST3B|Acanthochromis_polyacanthus
MFVWLCFLVCASFTGWLVTVGQFMTGEPHSVPVNNCQVLTAARFAVVEFNKANTQERFAYKIMNITSAKMQVVAGINYILEVLLGRTVCIRNDTDDSESCALHPEPKASSRFQVRLCHFIVTDVPWENSRVLTRNQCHPNKN
>CST3B|Amphiprion_ocellaris_Denovo
MFVWFCFLVCASFTGWLVTVGQFMTGEPHSIPVNNSQVLTAARFAVVEFNKANTKERFAYKIMNITSAKMQIVAGINYILEVRLGRTVCKRNDTADSEPCALHPEPKEVLCHFIVTDVPWENSRVLTRNECHPNKN
>CST3B|Pomacentrus_moluccensis_Marc
MFGWFCFLVFASFTGWLVTVGQFMTGEPHSVPVNNSQVLTAARFAVVEFNKANTQERFAYKIMNITSAKMQIVAGINYILEVRLGRTVCKRNDTADSEPCALHSEPKERLCHFIVTDVPWENSRVLTRNECHPNKN
>CST3B|Amphiprion_ocellaris_RNA
MFVWFCFLVCASFTGWLVTVGQFMTGEPHSVPVNNSQVLTAARFAVVEFNKANTQERFAYKIMNITSAKMQIVAGINYILEVRLGRTVCKRNDTADSEPCALHPEPKERLCHFIVTDVPWENSRVLTRNECHPNKN
>CST3B|Amphiprion_akallopisos_Marc
MFVCFCFLVCASFTGWLATVGQFMTGEPHSVPVNNSQVLTAARFAVVEFNKANTQERFAYKIMNITSAKIQIVAGINYILEVRLGRTVCKRNDTADSEPCALHPEPKERLCHFIVTDVPWENSRVLIRNECHPNKN
>CST3B|Amphiprion_nigripes_Marc
MFVCFCFLVCTSFTGWLVTVGQFMTGEPHSVPVNNSQVLTAARFAVVEFNKANTQERFAYKIMNITSAKMQIVAGINYILEVRLGRTVCKRNDTADSEPCALHPEPKERLCHFIVTDVPWENSRVLTRNECHPNKN
>CST3B|Larimichthys_crocea
MFFWFCIVLCALAGCFVTTRDVMTGEPREVAVNGTRVVNAARFAVVEFNKANAEDVFAYKLSNISSAKIQVVAGINYILEVKISRTMCKTSVTTDGEPCIYHSEPKASSRFELQCHFIVTEVPWEDSRALTQNKCRLHNNCK
>CST3B|Astatotilapia_burtoni
MFAWFFVFVCASAAEQTMTGEPRRVPVNDTRVLTAAHFAVAEFNKVNAGEMFAYKTVAITSAKIQVVAGIKYILDMLLGQTVCSRNHAAADSEPCAFQSRRKEYQCHFVVVEVPWEKSRVLSKNECHQNKS
>CST3B|Stegastes_partitus
MCVWVCFLVCVSVTGWFLTAEQIMTGEPHTVPVNNCQVLKEARFAVAEFNKANVQEQFAYKVLNITSAKMQIVAGINYILEVWLGRTVCKKSHTADSEPCALHPEPKECQCHFIVTDVPWENSRALTLNKCHPN
>CST3B|Amphiprion_bicinctus
MFVCFCFLVCASFTGWLVTVGQFMTGEPHSVPVNNSQVLTAARFAVVEFNKANTQERFAYKIMNITSAKMQIVAGINYILEVRLGRTVCKRNDTADSEPCALHPEPKERLCHFIVTDVPWENSRVLTRNECHPNKN
>CST3B|Premnas_biaculeatus_Marc
MFFWFCFLVWASFTGWLVTVGQIMTGEPRSVPVNDSHVLAAARFAVVEFNKANTQERFAYKIVNITSAKMQLVAGINYILELRLGRTVCNRNDTADGEPCALHPEPKERLCHFIVTDVPWENSRVLTRNECHPNKN
>CST3B|Amphiprion_ocellaris
MFVWFCFLVCASFTGWLVTVGQFMTGEPHSVPVNNSQVLTAARFAVVEFNKANTQERFAYKIMNITSAKMQIVAGINYILEVRLGRTVCKRNDTADSEPCALHPEPKEVLCHFIVTDVPWENSRVLTRNECHPNKN
>EDN1A|Lates_calcarifer
MDMYYFISVLSVTYSWILCTVLSAPAAETSTASTVIQGRHVRTKRCSCATFLDKECVYFCHLDIIWVNTPERVVSYGLGNAPRTKRAVVDSMATGSGPRCQCLRENDNTCRNFCRLENHLRYPSLDTVIRSAEGDGCAETQCKHKLAADTGRIKRMKNGKKRQVSPLALRAAVRTRLLLEKWRVRQRHRARAWEGESSASLKTTDNLHTL
>EDN1A|Amphiprion_clarkii
MDLYVFISVLSVMFPWISCTALPAPVADAPTASTGNLRHRVRNKRCSCATFLDKECVYFCHLDIIWVNTPERVVSYGLGNAPRTRRALADSMATSGAPRCRCLRENDATCGTFCGKRNLRRYDSTEIRSPEGRQQPAADSIRRLDGNRVSTVAQKTRLLLEEWRARLRHRVRAWEGHGSAS
>EDN1A|Amphiprion_bicinctus_Marc
MDLYVFISVLSVMFPWISCTALPAPVADAPTASTGNLRHRVRNKRCSCATFLDKECVYFCHLDIIWVNTPERVVSYGLGNAPRTRRALADSMATSGAPRCRCLRENDATCGTFCGKRNLRRYDSTEIRSPEGRQQPAADSIRRLAGNRVSPVAQKTRLLLEEWRARQRHRVRAWEGHGSAS
>EDN1A|Pseudochromis_fuscus
MDLTVLFSVVSVMFSWMFCTAPATDAPTVSSDTQGRHVRTKRCSCATFLDKECVYFCHLDIIWVNTPERVVSYGLGNAPRTRRALADSMATRSGPRCRCLRENDNTCRNFCQLE
>EDN1A|Amphiprion_perideraion_Marc
MDLYVFISVLSVMFPWISCTALPAPVADAPTASTGNLRHRVRNKRCSCATFLDKECVYFCHLDIIWVNTPERVVSYGLGNAPRTRRALADSMATSGAPRCRCLRENDATCGTFCRKRNLRRYDSTEIRSPEGRQQPAADSIRRLAGNRVSPVAQKTRLLLEEWRARQRHRVRAWEGHGSAS
>EDN1A|Amphiprion_sebae_Marc
MDLYVFISVLSVMFPWISCTALPAPVADAPTASTGNLRHRVRNKRCSCATFLDKECVYFCHLDIIWVNTPERVVSYGLGNAPRTRRALADSMATSGAPRCRCLRENDATCGTFCGKRNLRRYDSTEIRSPEGRQQPAADSIRRLAGNGVSPVAQKTRLLLEEWRARQRHRVRAWEGHGSAS
>EDN1A|Chromis_viridis
MDLYVLISVLSVRHSWIFCTALPAPAPRCRCLRENDAKCGSFCGLENLRRYEAPVIRSPEGQQLAAGRIRRVISNRVSPVALRSALKTRLLLEKWRARQRHRARVWEGESSAS
>EDN1A|Amphiprion_percula_RNA
MDLYVFISVLSVMFPWISCTALPAPVADAPTASTGNLRHRVRNKRCSCATFLDKECVYFCHLDIIWVNTPERVVSYGLGNAPRTRRALADSMATSGAPRCRCLRGNDATCGTFCGNRRYDSTEIRSPEGRQQPAADSIRRLAGNRVSPVAQKTRLLLEKWRVRQRHRVRAWEGHGSAS
>EDN1A|Amphiprion_melanopus_Marc
MDLYVFISVLSVMFPWISCKALPAPVADAPTASTGNLRHRVRNKRCSCATFLDKECVYFCHLDIIWVNTPERVVSYGLGNAPRTRRALADSMATSGAPRCRCLRENDATCGTFCGKRNVRRYDSTEIRSSEGRQQPAADSIRRLAGNRVSPVAQKTRLLLEEWRARQRHRVRAWEGHGSAS
>EDN1A|Amphiprion_polymnus_Marc
MDLYVFLSVLSVMFPWISCTALPAPVADAPTASTGNLRHRVRNKRCSCATFLDKECVYFCHLDIIWINTPERVVSYGLGNAPRTRRALADSMATSGAPRCRCLRENDATCGTFCGNRNPRRYDSTEIRSPEGRQQSAADSIRRLAGNRVSPVAQKTRLLLEEWRARQRHRVRAWEGHGSAS
>EDN1A|Amphiprion_percula
MDLYVFISVLSVMFPWISCTALPAPVADAPTASTGNLRHRVRNKRCSCATFLDKECVYFCHLDIIWVNTPERVVSYGLGNAPRTRRALADSMATSGAPRCRCLRENDATCGTFCGNRVTLRYDSTEIRSPEGRQQPAADSIYRLAGNRVSPVAQKTRLLLEKWRVRQRHRVRAWEGHGSAS
>EDN1A|Amphiprion_ocellaris_Marc
MDLYVFISVLSVMYPWISCTALPAPVADAPTASTGNLRHRVRNKRCSCATFLDKECVYFCHLDIIWVNTPERVVSYGLGNAPRTRRALADSMATSGAPRCRCLRENDATCGTFCGSRVTLRYDSTEIRSPEGRQQPAADSIRRLAGNRVSPVAQKTRLLLEKWRVRQRHRVRAWEGHGSAS
>EDN1A|Nothobranchius_furzeri
MDFRLWISVISVTFSWIFCSVLSAPAAETSAVSAQRHVRNKRCSCANFLDKECVYFCHLDIIWVNTPERVVSYGLGYAPRAKRAVLDSPGTGGGSRCRCIRENDQSCTNFCFRLELAADARMSPTRDDKHAHRRNTGATERSETVNNHQAWPRAALRTRTLLEKWAVRRHHRARPWKGESTAS
>EDN1A|Amphiprion_sebae
MDLYVFISVLSVMFPWISCTALPAPVADAPTASTGNLRHRVRNKRCSCATFLDKECVYFCHLDIIWVNTPERVVSYGLGNAPRTRRALADSMATSGAPRCRCLRENDATCGTFCGKRNLRRYDSTEIRSPEGRQQPAADSIRRLAGNRVSPVAQKTRLLLEEWRARQRHRVRA
>EDN1A|Chromis_chromis
MDLYILISVLSVMYSWSFCTALSAPAGDAPTASTGNLRHRVRNKRCSCATFLDKECVYFCHLDIIWVNTPERVVSYGLGNAPRTRRALADSMATTGAPRCRCLRENDATCGSFCGLENLRRIRPPEGYCQPAADSIYRVNSNRESPVALRAALKTRLLLEKWRARQRHRARAWEGESSAS
>EDN1A|Amphiprion_frenatus
MDLYVFISVLSVMFPWISCTALPAPVADAPTASTGNLRHRVRNKRCSCATFLDKECVYFCHLDIIWVNTPERVVSYGLGNAPRTRRALADSMATSGAPRCRCLRENDATCGTFCGKRNVRRYDSTEIRSPEGRQQPAADSIRRLAGNRVSPVAQKTRLLLEEWRARQRHRVRAWEGHGSAS
>EDN1A|Acanthochromis_polyacanthus
MDLYVFISVLSAMFSWISCTALPAPVTDAPTASTGSLRPRVRNKRCSCATFLDKECVYFCHLDIIWVNTPERVVSYGLGNAPRTRRALVDSMATSGAPRCRCLRENDATCGSFCGNRNLRRYDSTEIRSPEGRQQPAADSIRRLAGNQVSPVALRAALKTRLLLEKWRARQRRRVRAWEGHGSAS
>EDN1A|Amphiprion_ocellaris_Denovo
ALPAPVADAPTASTGNLRHRVRNKRCSCATFLDKECVYFCHLDIIWVNTPERVVSYGLGNAPRTRRALADSMATSGAPRCRCLRENDATCGTFCGNRVTLRYDSTEIRSPEGRQQPAADSIRLAGNRVSPVAQKTRLLLEKWRVRQRHRVRAWEGHGSAS
>EDN1A|Pomacentrus_moluccensis_Marc
MDLYVFLSVLSVMFPWISCTALPAPVADAPTASTGNLRHRVRNKRCSCATFLDKECVYFCHLDIIWINTPERVVSYGLGNAPRTRRALADSMATSGAPRCRCLRENDATCGTFCGNRNPRRYDSTEIRSPEGRQQSAADSIRRLAGNRVSPVAQKTRLLLDKWRARQRRRVRAWEGHGSAS
>EDN1A|Amphiprion_ocellaris_RNA
MDLYVFISVLSVMFPWISCTALPAPVADAPTASTGNLRHRVRNKRCSCATFLDKECVYFCHLDIIWVNTPERVVSYGLGNAPRTRRALADSMATSGAPRCRCLRGNDATCGTFCGNRNLRRYDSTEIRSPEGRQQPAADSITRLAGNRVSPVAQKTRLLLEKWRVRQRHRVRAWEGHGSAS
>EDN1A|Amphiprion_akallopisos_Marc
MDLYVFISVLSVMFPWISCTALPAPVADAPTASTGNLRHRVRNKRCSCATFLDKECVYFCHLDIIWVNTPERVVSYGLGNAPRTRRALADSMATSGAPRCRCLRENDATCGTFCGKRNLRRYDSTEIRSPEGRQQPAADSIRRLAGNRVSPVAQKTRLLLEEWRARQRHRVRAWEGHGSAS
>EDN1A|Amphiprion_nigripes_Marc
MDLYVFISVLSVMFPWISCTAPPAPVADAPTASTGNLRHRVRNKRCSCATFLDKECVYFCHLDIIWVNTPERVVSYGLGNAPRTRRALADSMATSGAPRCRCLRENDATCGTFCGKRNLRRYDSTEIRSPEGRQQPAADSIRRLAGNRVSPVAQKTRLLLEEWRARQRHRVRAWEGHGSAS
>EDN1A|Larimichthys_crocea
MEIYMLISVLSAMYSWILCTVLSAPTEETSTASTATPGRHVRTKRCSCANFLDKECVYFCHLDIIWVNTPERVVSYGLGSEPRTRRAVADSMVTSSGPRCQCFRLNDNTCRNFCRLEDLRYEAVPDLVILSAEGDACVEAQCKHKRPLTPKKDKE
>EDN1A|Astatotilapia_burtoni
MDIYVWISVLSVMYSWISSTVLSAPAGDALTASTVKEGRHVRTKRCSCASFQDKECVYFCHLDIIWVNTPERVVSYGLGNAPRTRRALADSSAPRSVPRCQCVRENDNTCLNFCRPENRLRYETTADVVIRSPGGDDGAGAQRKHKLAADTDRIKRLKNNSDKRAPPPALRAALKTRLFLEKWRVRQHHRARAWEGESVAS
>EDN1A|Stegastes_partitus
MDLYSLISVVSVMCSWIFCTALSAPTASTGNLRHRVRNKRCSCATFLDKECVYFCHLDIIWVNTPERVVSYGLGNAPRTRRALADSMATSSSSSSSSAAPRCRCLRENDATCGSFCGLETLRRYETPVIRSPEGSADEPRRTQQLAAGGIKRRNSNRVSPAALRAALKTRLLLEKWRARLRHRARAS
>EDN1A|Amphiprion_bicinctus
MDLYVFISVLSVMFPWISCTALPAPVADAPTASTGNLRHRVRNKRCSCATFLDKECVYFCHLDIIWVNTPERVVSYGLGNAPRTRRALADSMATSGAPRCRCLRENDATCGTFCGKRNLRRYDSTEIRSPEGRQQPAADSIRRLAGNRVSPVAQKTRLLLEEWRARQRHRVRAWEGHGSAS
>EDN1A|Premnas_biaculeatus_Marc
MDLYVFLSVLSVMFPWISCAALPAPVGHAPAASTGSLRFCHLDIIWVNTPERVVSYGLGNAPRTRRALADSMATSGAPRCRCLRENDAACGTFCGKRNLRRFDSTEIRSTEDRQQPAADSSRRQRHRVRAWEGHGSAS
>EDN1A|Amphiprion_ocellaris
RLAGNRVSPVAQKTRLLLEKWRVRQRHRVRAWEGHGSAS
>EDN1B|Lates_calcarifer
MDFTYCWLLTTTLMLFHQYQASTLSVTSPAEEEGPLAQLTHTAHRREKRCSCENQKDKECIFFCHIGIVWVNTPSHVVPYGFGSVRLRRELGRCVCTDTQDAKCMNFCSVPTQTEGENAVVKRTTDKQLKRYRAAFWEKRSRHALKHQT
>EDN1B|Amphiprion_clarkii
MDFTYLWLLATTLMLIQQNQASSISEGPAEEEGLLVQLTHTAHRQKDKECIFFCHIGIVWVNTPSHVVPYGFGSVRLRRELSRCRCTDSQDAECLSFCSVQTQPQGENALMKRKTDKRLKRYRAAFWEKRSRHELKHQ
>EDN1B|Amphiprion_bicinctus_Marc
MDFTYLWLLATTLMLIQQNQASSISEGPAEEEGLLVQLTHTAHRRDKRCSCENQKDKECIFFCHIGIVWVNTPSHVVPYGFGSVRLRRELSRCRCTDSQDAECLSFCSVQTQPQGENALMKRKTDKRLKRYRAAFWEKRSHELKHQT
>EDN1B|Pseudochromis_fuscus
MDFTYFCLLAVTLTLIHQHEGDPTAEEGPTVEEGPLVQLSHTTHRREKRCSCENQKDKECIFFCHIGIVWVNTPSHVVPYGFGSVRLRRELQRCLCQNSQDSKCMSFCSVQTQPQKRYRGALWEKRSRHELDRQT
>EDN1B|Amphiprion_perideraion_Marc
MDFTYLWLLATTLMLIHQNQASSISEGPAEEEGLLVQLTHTAHRRDKRCSCENQKDKECIFFCHIGIVWVNTPSHVVPYGFGSVRLRRELSRCRCTDSQDAECLSFCSVQTQPQGENALMKRKTDKRLKRYRAAFWEKRSRHALKHQT
>EDN1B|Amphiprion_sebae_Marc
MDFTYLWLLATTLMLIQQNQASSISEGPAEEEGLLVQLTHTAHRRDKRCSCENQKDKECIFFCHIGIVWVNTPSHVVPYGFGSVRLRRELSRCRCTDSQDAECLSFCSVQTQPQGENALMKRKTDKRLKRYRAAFWEKRSRHELKHQT
>EDN1B|Chromis_viridis
MDFTYLWLLATTLMLIKQNQASSFSVTGPAAEEGPLVQLTHTAHRREKRCSCENQSQDAECLSFCSVQTQPQGENALVKRTTDKRLKRYRAAFWEKRSRHALKHQT
>EDN1B|Amphiprion_percula_RNA
DFTYLWLLATTLMLIHQNQASSISEGPAEEEGPLKECIFFCHIGIVWVNTPSHVVPYGLGSVRLRRELSRCRCTDSLSFCSVQTQPQGENALMKRKTDKRLKRYRAAFWEKRSRHALKHQT
>EDN1B|Amphiprion_melanopus_Marc
MDFTYLWLLATTLMLIHQNQASSISEGPAEEEGLLVQLTHTAHRRDKRCSCENQKDKECIFFCHIGIVWVNTPSHVVPYGFGSVRLRRELSRCRCTDSQDAECLSFCSVQTQPQGENALMKRKTDKRLKRYRAAFWEKRSRHALKHQT
>EDN1B|Amphiprion_polymnus_Marc
MDFTYLWLLATTLMLIQQNQASSISEGPAEEEGLLVQLTHTAHRRDKRCSCENQKDKECIFFCHIGIVWVNTPSHVVPYGFGSVRLRRELSRCRCTDSQDAECLSFCSVQTQPQGENALMKRKTDKRLKRYRAAFWEKRSRHVLKHQT
>EDN1B|Amphiprion_percula
MDFTYLWLLATTLMLIHQNQASSISEGPAEEEGPLVQLTHTAHRREKRCSCENQKDKECIFFCHIGIVWVNTPSHVVPYGFGSVRLRRELSRCRCTDSQDAECLSFCSVQTQPQGENALMKRKTDKRLKRYRAAFWEKRSRHELKHQT
>EDN1B|Amphiprion_ocellaris_Marc
MDFTYLWLLATTLMLIHQNQASSISEGPAEEEGPLVQLTHTAHRREKRCSCENQKDKECIFFCHIGIVWVNTPSHVVPYGFGSVRLRRELSRCRCTDSQDAECLSFCSVQTQPQGENALMKRKTDKRLKRYRAAFWEKRSRHELKHQT
>EDN1B|Nothobranchius_furzeri
MDLAYVWLLANALMLIHQFQAAVMGPVAEEGPLAQLHHTAHRRDKRCSCENQKDKECIFFCHIGIVWVNSPSHVVPYGFGSVRVRRDLQRCSCSQSQDVQCLTFCFGNMQLNDDLKPKKDKLKTYSDAFWDKRSRHALKYQT
>EDN1B|Amphiprion_sebae
LMLIQQNQASSISEGPAEEEGLLVQLTHTAHRRDKRCSCENQKDKECNFFCHIGIVWVNTPSHVVPYGFGSVRLRRELSRCRCTDSQDAECLSFCSVQTQPQGENALMKRKTDKRLKRYRAAFWEKRSRHELKHQT
>EDN1B|Chromis_chromis
MDFTYLWLLATSLMLIQQNQGSSFSVTGPAAEEGPLVQLTHTAHRREKRCSCENQKDKECIFFCHIGIVWVNTPSHVVPYGFGSVRLRRELSRCRCTDSQDAECLSFCSIQTQPQGENALVKRTTDKRLKRYRAAFWEKRSRHALKHQT
>EDN1B|Amphiprion_frenatus
MDFTYLWLLATTLMLIHQNQASSISEGPAEEEGLLVQLTHTAHRRDKRCSCENQKDKECIFFCHIGIVWVNTPSHVVPYGFGSVRLRRELSRCRCTDSQDAECLSFCSVQTQPQGENALMKRKTDKRLKRYRAAFWEKRSRHELKHQT
>EDN1B|Acanthochromis_polyacanthus
MDFTYLWLLATTLMLIHQNQASSISVTGPAAEEGPLVQLTHTAHRREKRCSCENQKDKECIFFCHIGIVWVNTPSHVVPYGFGSVRLRRELSRCRCTDPQDAECLSFCSVQTQPQGENALMKRKTDKRLKRYRDAFWEKRSRHALRHQT
>EDN1B|Amphiprion_ocellaris_Denovo
MDFTYLWLLATTLMLIHQNQASSISEGPAEEEGPLVQLTHTAHRREKRCSCENQKDKECIFFCHIGIVWVNTPSHVVPYGFGSVRLRRELSRCRCTDSQDAECLSFCSVQTQPQGENALMKRKTDKRLKRYRAAFWEKRSRHELKHQT
>EDN1B|Pomacentrus_moluccensis_Marc
MDFTYLWLLTTTLMLIHQNQASSISEGPAEEEGPLVQLTHTAHRRDKRCSCENQKDKECIFFCHIGIVWVNTPSHVVPYGFGSVRLRRELIRCRCTDSQDAECLSFCSVQTQPQGENALMKRKTDKRLKRYRAAFWEKRSRHALKHQT
>EDN1B|Amphiprion_ocellaris_RNA
SSISEGPAEEEGPLVQLTHTAHRREKRCSCENQKDKECIFFCHIGIVWVNTPSHVVPYGFGSVRLRRELSRCRCTDSQDAECLSFCSVQTQPQGENALMKRKTDKRLKRYRAAFWEKRSRHTVKHQT
>EDN1B|Amphiprion_akallopisos_Marc
MDFTYLWLLATTLMLIHQNQASSISECPAEEEGLLVQLTHTAHRRDKRCSCENQKDKECIFFCHIGIVWVNTPSHVVPYGFGSVRLRRELSRCCCTDSQDAECLSFCSVQTQPQGENALMKRKTDKRLKRYRAAFWEKRSRHALKHQT
>EDN1B|Amphiprion_nigripes_Marc
MDFTYLWLLATTLMLIQQNQASSISEGPAEEEGLLVQLTHTAHRRDKRCSCENQKDKECIFFCHIGIVWVNTPSHVVPYGFGSVRLRRELSRCRCTDSQDAECLSFCSVQTQPQGENALMKRKTDKRLKRYRAAFWEKRSRHELKHQT
>EDN1B|Larimichthys_crocea
MDLSYFLFLATTLMLIHQHQASTFSVTSPTAEEGPLVQLTHTAHRREKRCSCENQKDKECIFFCHIGIVWVNTPSHLVPYGFGSVRLRRDLRRCLCTNTQDAECSSFCSVRTQTEAENPAVTRKTDKQLKRYRGAFWEKRSRHTLKHQT
>EDN1B|Astatotilapia_burtoni
MDLTYICLLFTALMLIQHSEALSVSSSVLEDGPPVQLPHMAHRREKRCSCENQKDKECIFFCHIGIVWINTPSQLVPYGFGSVRVRRELSRCRCTDSEDAECMKFCSVQEKPRAENAPVKRKKDKQLRGYKTAFWEKRSRPALRQT
>EDN1B|Stegastes_partitus
MDFTYLWLLATTLMLIHQNQASSLSVSGPAAEDGALVQLSHTAHRREKRCSCENQKDKECIFFCHIGIVWVNTPSHVVPYGFGSVRLRRELSRCHCSDSQDARCLSFCSTETQPQDENALVKRKTDKRMKRYRAAFWEKRSRHALKHQT
>EDN1B|Amphiprion_bicinctus
MDFTYLWLLATTLMSSISEGPAEEEGLLVQLTHTAHRRDKRCSCENQKDKECIFFCHIGIVWVNTPSHVVPYGFGSVRLRRESRCRCTDSQDAECLSFCSVQTQPQGENALMKRKTDKRLKRYRAAFWEKRSRHELKHQT
>EDN1B|Premnas_biaculeatus_Marc
MDFTYLWLLAITLMLIHQNQASSISEGPTAEEGPPVQLTHSAHRREKRCSCENQKDKECIFFCHIGIVWVNTPSHVVPYGFGSVRLRRELSRCRCTDSEDVDCLSFCSVQTQPQSENALMKRKTDKRLKRYRAAFWEKRSRHALKHQT
>EDN1B|Amphiprion_ocellaris
MDFTYLWLLATTLMLIHQNQASSISEGPAEEEGPLVQLTHTAHRREKRCSCENQKDKECIFFCHIGIVWVNTPSHVVPYGFGSVRLRRELSRCRCTDSQDAECLSFCSVQTQPQGENALMKRKTDKRLKRYRAAFWEKRSRHTLKHQT
>EDN2A|Lates_calcarifer
MMMDSFRCKTLTLIIICMALQEGCGLPLSDQAELPAQAPHSRHVRTKRCSCNNWDDKECIYFCHLDIIWVNTPSKLLPYGLGSPPSRRRRSANRCKCLNPADKTCSGFCQESSHDPRNDIVNPLGKSENTNRKKLLASFRSVVKSNMAIAKDTVSSNKNVVGVNRLKSRTRR
>EDN2A|Amphiprion_clarkii
MMASSMCKILAVFTICMALQEGCGLPLSARSELAAQAPHRVRTKRCSCNSWDDKECIYFCHLDIIWVNTPSKLLPYGLGSPPSRRRRSADRCECLNSADKKCHGFCRKSSEDPRIDVMNPLVQPARKNSNKLLASLRSALESNIAIAKGSRSSKKNPSGVTKLKSRTRR
>EDN2A|Amphiprion_bicinctus_Marc
MMASSMCKILAVFTICMALQEGCGLPLSARSELAAQAPHRVRTKRCSCNSWDDKECIYFCHLDIIWVNTPSKLLPYGLGSPPSRRRRSADRCECLNSADKKCHGFCRKSSEDPRIDVMNPLVQPARKNGNKLLASLRSALESNIAIAKGSRSSKKNPSGVTKLKSRTRR
>EDN2A|Pseudochromis_fuscus
MASVVCKTLTLFIICVALQDGCGLPLSGEAELPAQAPHPLRHVRTKRCSCNNWEDKECIYFCHLDIIWVNTPSKLLPYGLGSPPSGRRRRRSVDRCECLNPADKSCHGFCRQSSDDPRTDVTGSLVEPANTHNNKLLASFRSVIKTNVAIAKGIQSATKNRPRVNKLKSRRRQ
>EDN2A|Amphiprion_perideraion_Marc
MMASSMCKILAVFTICMALQEGCGLPLSARSELAAQAPHRIRTKRCSCNSWDDKECIYFCHLDIIWVNTPSKLLPYGLGSPPSRRRRSADRCECLNSADKKCHGFCRKSSEDPRSDVMAALVQPASTNSNKLLTSLRSALESNIAIAKGSRSSKKNPSGVTKLKSRTRR
>EDN2A|Amphiprion_sebae_Marc
MMASSMCKILAVFTICMALQEGCGLPLSARSELAAQAPHRVRTKRCSCNSWDDKECIYFCHLDIIWVNTPSKLLPYGLGSPPSRRRRSADRCECLNSADKKCHGFCRKSSEDPRIDIMNPLVQPARKNSNKLLASLRSALESNIAIAKGSRSSKKNPSGVTKLKSRTRR
>EDN2A|Chromis_viridis
TVFIICMALQEGCGLPLSDRSELSAPHPHRVRTWVNTPSKLLPYGLGSPPSRRRRSADRCECLNSADKTCHRFCRQSSENPRIDSVGTLVQPARTNSKKLLVSFRSAVQTN
>EDN2A|Amphiprion_percula_RNA
MMASSMCKILAVFTICMALQEGCGLPLSARSELAAQAPHRVRTKRCSCNSWDDKECIYFCHLDIIWVNTPSKLLPYGLGSPPSRRRRSADRCECLNSADKKCHGFCRKSSEDPRIDVRGPLVQPARTNSNKLLASLRSALESNIAIAKGSRSSKKNPSGVTKLKSRTRR
>EDN2A|Amphiprion_melanopus_Marc
MMASSMCKILAVFTICMALQEGCGLPLSARSELAAQAPHRVRTKRCSCNSWDDKECIYFCHLDIIWVNTPSKLLPYGLGSPPSRRRRSADRCECLNSADKKCHGFCRKSSEDPRSDVMGPLVQPANTNSNKLLASLRSALESNIAIAKGSRSSKKNPSGVTKLKSRTRR
>EDN2A|Amphiprion_polymnus_Marc
MMASSMCKILAVFTICMALQEGCGLPLSARSELAAQAPHRVRTKRCSCNSWDDKECIYFCHLDIIWVNTPSKLLPYGLGSPPSRRRRSADRCECLNSADKKCHGFCRKSSEDPRIGVMSPLVQPARKNSNKLLASLRSALESNIAIAKGSRSSKKNPSGVTKLKSRTRR
>EDN2A|Amphiprion_percula
MMASSMCKILAVFTICMALQEGCGLPLSARSELAAQAPHRVRTKRCSCNSWDDKECIYFCHLDIIWVNTPSKLLPYGLGSPPSRRRRSADRCECLNSADKKCHGFCRKSSEDPRIDVRGPLVQPARTNSNKLLASLRSALESNIAIAKGSRSSKKNPSGVTKLKSRTRR
>EDN2A|Amphiprion_ocellaris_Marc
MMASSMCKILAVFTICMALQEGCGLPLSARSELAAQAPHRVRTKRCSCNSWDDKECIYFCHLDIIWVNTPSKLLPYGLGSPPSRRRRSADRCECLNSADKKCHGFCRKSSEDPRIDVRGPLVQPARTNSNKLLASLRSALESNIAIAKGSRSSKKNPSGVTKLKSRTRR
>EDN2A|Nothobranchius_furzeri
MTSLLSKILTLLFTCMALREGWGLPLSDRPEAPLQVSHPNHIRTKRCSCNSWYDTECIYFCHLDIIWVNTPSKLLPHGLGGSLSRRRRSANRCQCSDLTDKRCRAFCYESSEDSRAEDSSLVKKSTRANSKQLLASLRSLVQSNMKIAKASQSSRADSSGEAS
>EDN2A|Amphiprion_sebae
MMASSMCKILAVFTICMALQEGCGLPLSARSELAAQAPHRVRTKRCSCNSWDDKECIYFCHLDIIWVNTPSKLLPYGLGSPPSRRRRSADRCECLNSADKKCHGFCRKSSEDPRIGVMSPLVQPARKNSNKLLASLRSALESNIAIAKGSRSSKKNPSGVTKLKSRTR
>EDN2A|Chromis_chromis
MMASSMCKTLTVFIICMALQEGCGLPLSDRSELPAQAPHPHRVRTKRCSCNSWDDKECIYFCHLDIIWVNTPSKLLPYGLGSPPSRRRRSADRCECLNSADKTCHGFCHKSSEDPRTDAMGPLVQPARTSSKELLVSFRSAVKANMAIAKGFLSSKKSPSGVTKLKSLVVEDTEVED
>EDN2A|Amphiprion_frenatus
MMASSMCKILAVFTICMALQEGCGLPLSARSELAAQAPHRVRTKRCSCNSWDDKECIYFCHLDIIWVNTPSKLLPYGLGSPPSRRRRSADRCECLNSADKKCHGFCRKSSEDPRSDVMGPLVQPANTNSNKLLASLRSALESNIAIAKGSRSSKKNPSGVTKLKSRTRR
>EDN2A|Acanthochromis_polyacanthus
MMASSMCKILTVFIICMALQEGCGLPLSDQSELPAQAPHRVRTKRCSCNSWDDKECIYFCHLDIIWVNTPSKLLPYGLGSPPSRRRRSADRCECLNSADKKCHAFCRKSSVDPSTDAMGHLVQPARTNSNKLLASLRSALESNMAIANGFLSSKKNPSGVTKLKSRTRR
>EDN2A|Amphiprion_ocellaris_Denovo
MMASSMCKILAVFTICMALQEGCGLPLSARSELAAQAPHRVRTKRCSCNSWDDKECIYFCHLDIIWVNTPSKLLPYGLGSPPSRRRRSADRCECLNSADKKCHGFCRKSSEDPRIDVRGPLVQPARTNSNKLLASLRSALESNIAIAKGSRSSKKNPSGVTKLKSRTRR
>EDN2A|Pomacentrus_moluccensis_Marc
MMASSMCKILAVFTICMALQEGCGLPLSARSELAAQAPHRVRTKRCSCNSWDDKECIYFCHLDIIWVNTPSKLLPYGLGSPPSRRRRSADRCECLNSADKKCHGFCRKSSEDPRIDVMGPLVQLARTNSNKLLASLRSALESNMAIAKSSRSSKKNLSGVTKLKSRTRR
>EDN2A|Amphiprion_ocellaris_RNA
MMASSMCKILAVFTICMALQEGCGLPLSARSELAAQAPHRVRTKRCSCNSWDDKECIYFCHLDIIWVNTPSKLLPYGLGSPPSRRRRSADRCECLNSADKKCHGFCRKSSEDPRIDVRGPLVQPARTNSNKLLASLRSALESNIAIAKGSRSSKKNPSGVTKLKSRTRR
>EDN2A|Amphiprion_akallopisos_Marc
MMASSMCKILAVFTICMALQEGCGLPLSARSELAAQAPHRVRTKRCSCNSWDDKECIYFCQLDIIWVNTPSKLLPYGLGSPPSRRRRSADRCECLNSADKKCHGFCRKSSEDPRSDVMGPLVQPASTNSNKLLASLRSALESNIAIAKGSRSSKKNPSGVTKLKSRTRR
>EDN2A|Amphiprion_nigripes_Marc
MMASSMCKILAVFTICMALQEGCGLPLSARSELAAQAPHRVRTKRCSCNSWDDKECIYFCHLDIIWVNTPSKLLPYGLGSPPSRRRRSADRCECLNSADKKCHGFCRKSSEDPRIDVMNPLVQPARKNSNKLLASLRSALESNIAIAKVSRSSKKNPSGVTKLKSRTRR
>EDN2A|Larimichthys_crocea
MMMASFMCKTLTLFIICMALHEGCGLPLSDRAELPAQAPQPHRVRTKRCSCNNWDDKECIYFCHLDIIWVNTPSKLLPYGLGSPLSRRRRSTDRCECRNPADKTCSGFCHKSSENPTTNIVDSSVKSASTNSNTLLESFRSLVKSNIAFAKVILSSNESPGGVNRLKSRTRR
>EDN2A|Astatotilapia_burtoni
MRMMASFTCKILTLFIICVALQEGCGLPLPEQPAQAPHLQHIRTKRCSCNNWDDKECIYFCHLDIIWVNTPSKLLPYGLGSSLSRRRRSTERCECLSAADKTCHGFCHKSSEDLRTHVAEPLVESGSMKSNKLLASLRDIIKTNTAKAKEVSSVLESAN
>EDN2A|Stegastes_partitus
MMMASSMCRILTVLIVCMALQESCGLPLSDRSELPAQAPHPHRVRTKRCSCNSWDDKECIYFCHLDIIWVNTPSKLLPYGLGNPPSRRRRSANRCECLDSTDKTCRGFCRQSSEDPTIDTVDPSVQPARTSSKTLLASFRSAVKTNMAIIKGLLGSKKKPPS
>EDN2A|Amphiprion_bicinctus
MMASSMCKILAVFTICMALQEGCGLPLSARSELAAQAPHRVRTKRCSCNSWDDKECIYFCHLDIIWVNTPSKLLPYGLGSPPSRRRRSADRCECLNSADKKCHGFCRKSSEDPRIDVMNPLVQPARKNSNKLLASLRSALESNIAIAKGSRSSKKNPSGVTKLKSRTRR
>EDN2A|Premnas_biaculeatus_Marc
MASSMCKILTVFIICMALQEGCGLPLSDRSELPAKAQHRVRTKRCSCNSWDDKECIYFCHLDIIWVNTPSKLLPYGLGSPPSRRRRSADRCECFNSADKKCHGFCRTSSEETSTDAKGPLVQNARTNSNKLLASLRSALESNKAIAKGSRSKKNPSRVTKLKSRTRR
>EDN2A|Amphiprion_ocellaris
MMASSMCKILAVFTICMALQEGCGLPLSARSELAVQAPHRVRTKRCSCNSWDDKECIYFCHLDIIWVNTPSKLLPYGLGSPPSRRRRSADRCECLNSADKKCHGFCRKSSEDPRIDVRGPLVQPARTNSNKLLASLRSALESNIAIAKGSRSSKKNPSGVTKLKSRTRR
>EDN2B|Lates_calcarifer
MSTHTSILLFITLWASMQDGLGLPMIRQLKAEAGSDGVSTQRMRTKRCACSSLLDSECHYFCHLDIIWVNTPSKTTVYGLGSALSRRRRSTGRCTCAKPDDQSCTNFCHHSPEIKSVKRRQLNILSILRALASRPKKAKDAADSHRDKSSGAQRKNAR
>EDN2B|Amphiprion_clarkii
MTTQSSILLLVTIWASMQDGLGLPVTKQLEVEATDGVPAHKVRTKRCACSNLLDSECHYFCHLDIIWVNTPSKTTVYGLGSALSRSRRSTSRCACANPEAPDSGRDESPAAQRKITR
>EDN2B|Amphiprion_bicinctus_Marc
MTTQSSILLLVTIWASMQDGLGLPVTKQLEELEVEVTDGVPAHKVRTKRCACSNLLDSECHYFCHLDIIWVNTPSKTTVYGLGSALSRSRRSTSRCACANPDDQTCTTFCHLSSEGKSVKRQQLHILDILRAAVKKAPEAPDSGRDESPAAQRKITR
>EDN2B|Pseudochromis_fuscus
MSTHSNILLLVTLWASVQDGLGLPVVKQLEVEAGNSVPTHTVRTKRCACTNQLDSECHYFCHLDIIWVNTPSKTTVYGLGAALSRSRRSTGRCTCANREDHTCTNFCHL
>EDN2B|Amphiprion_perideraion_Marc
MTTQSSILLLVTIWASVQDGLGLPVTKQLEELEVEVTDGVPAHKVRTKRCACSNLLDSECHYFCHLDIIWVNTPSKTTVYGLGSALSRSRRSTSRCACANPDDQTCTTFCHLSSEGKSVKRQQLHILDILRAAVKKAPEAPDSGRDESPAAQRKITR
>EDN2B|Amphiprion_sebae_Marc
MTTQSSILLLVTIWASMQDGLGLPVTKQLEELEVEVTDGVPAHKVRTKRCACSNLLDSECHYFCHLDIIWVNTPSKTTVYGLGNALSRSRRSTSRCACANPDDQTCTTFCHLSSEGKSVKRQQLHILDILRAAVKKAPEAPDSGRDESSAAQRKITR
>EDN2B|Chromis_viridis
TQSSILLLVTIWASMQEGLGLPVTKQLDVEVTDWVNTPSKTTVYGLGGGLSRRRRSTGRCTCANPDDQTCANFCHLSPEVKSVKRRQLHILDILRAAAKK
>EDN2B|Amphiprion_percula_RNA
MTTQSSILLLVTIWASMQRDLGLPVTKQLEVEVTDGVPAHKVRTKRCACSNLLDSECHYFCHLDIIWVNTPSKTTVYGLGSALSRSRRSTSRCACANPDDQTCTTFCHLSFEGKSVKRQQLHILDILRAAVKKAPEAPDSGRDESSAAQRKITR
>EDN2B|Amphiprion_melanopus_Marc
MTTQSSILLLVTIWASMQDGLGLPVTKQLEELEVEVTDGVPAHKVRTKRCACSNLLDSECHYFCHLDIIWVNTPSKTTVYGLGSALSRSRRSTSRCACANPDDQTCTTFCHLSSEGKSVKRQQLHILDILRAAVKKAPEAPDSGRDESPAAQRKITR
>EDN2B|Amphiprion_polymnus_Marc
MTTQSSILLLVTIWASMQDGLGLPVTKQLEELEVEVTDGVPAHKVRTKRCACSNLLDSECHYFCHLDIIWVNTPSKTTVYGLGNALSRSRRSTSRCACANPDDQTCTTFCHLSSEGKSVKRQQLHILDILSRAAVKKAPEAPDSGRDESPAAQSKITR
>EDN2B|Amphiprion_percula
MTTQSSILLLVTIWASMQDGLGLPVTKQLEVEVTDGVPAHKVRTKRCACSNLLDSECHYFCHLDIIWVNTPSKTTVYGLGSALSRSRRSTSRCACANPDDQTCTTFCHLSFEGKSVKRQQLHILDILRAAVKKAPEAPDSGRDESSAAQRKITR
>EDN2B|Amphiprion_ocellaris_Marc
MTTQSSILLLVTIWASMQDGLGLPVTKQLEELEVEVTDGVPAHKVRTKRCACSNLLDSECHYFCHLDIIWVNTPSKTTVYGLGSALSRSRRSTSRCACANPDDQTCTTFCHLSYEGKSVKRQQLHILDILRAAVKKAPEAPDSGRDESSEAQRKITR
>EDN2B|Nothobranchius_furzeri
MATHSYLLLLVTIWTSVQDGLGLPVVKDVPEGIDGGPPVHRARTRRCACSNRLDSECHYFCHLDIIWINTPSKTTLYGLGGALLRRKRSTGRCACSNPDDQTCRRFCCLR
>EDN2B|Amphiprion_sebae
MTTQSSILLLVTIWASMQDGLGLPVTKQLEVEVTDGVPAHKVRTKRCACSNLLDSECHYFCHLDIIWVNTPSKTTVYGLGNALSRSRRSTSRCACANPDDQTCTTFCHLSSEGKSVKRQQLHILDILRAAVKKAPEAPDSGRDESSAAQRKITR
>EDN2B|Chromis_chromis
MTTQSSILLLVTIWASLQDGLGLPVTKQLEVEVTDDAPTHKVRIKRCACSNLLDSECHYFCHLDIIWVNTPSKTTVYGLGSALSRRRRSTGRCTCANPDDQTCTNFCHLSPEVKSVKRRQLNVLDILRAAAKKAPEAPDSNRDKSSAALRKITR
>EDN2B|Amphiprion_frenatus
MTTQSSILLLVTIWASMQDGLGLPVTKQLEVEVTDGVPAHKVRTKRCACSNLLDSECHYFCHLDIIWVNTPSKTTVYGLGSALSRSRRSTSRCACANPDDQTCTTFCHLSSEGKSVKRQQLHILDILRAAVKKAPEAPDSGRDESPAAQRKITR
>EDN2B|Acanthochromis_polyacanthus
MTTQSSILLLVTIWASMQDGLGLPVMKQLEVESTDGVPAHKVRTKRCACSTLLDTECHYFCHLDIIWVNTPSKTTVYGLGSALSRRRRSTSRCACANPDDQTCTTFCHLSSEGKSVKKQQLHILDILRAAVKKAPEAPDSGRDEPPAAQRKITR
>EDN2B|Amphiprion_ocellaris_Denovo
GLGLPVTKQLEVEVTDGVPAHKVRTKRCACSNLLDSECHYFCHLDIIWVNTPSKTTVYGLGSALSRSRRSTSRCACANPDDQTCTTFCHLSFEGKSVKRQQLHILDILRAAVKKAPEAPDSGRDESSAAQRKITR
>EDN2B|Pomacentrus_moluccensis_Marc
MTTQSSILLLVTIWASMQDGLGLPVTKQLEELEVEVTDGVPAHKVRTKRCACSNLLDSECHYFCHLDIIWVNTPSKTTVYGLGSALSRSRRSTSRCACANPDDQTCTTFCHLSSEGKSVKRQQLHILDILSRAAVKKAPKAPDSGRNESSAAQRKITR
>EDN2B|Amphiprion_ocellaris_RNA
MTTQSSILLLVTIWASMQDGLGLPVTKQLEVEVTDGVPAHKVRTKRCACSNLLDSECHYFCHLDIIWVNTPSKTTVYGLGSALSRSRRSTSRCACANPDDQTCTTFCHLSSEGKSVKRQQLHILDILRAAVKKAPEAPDSGRDESSGAQRKITR
>EDN2B|Amphiprion_akallopisos_Marc
MTTQSSILLLVTIWASMQDGLGLPVTKQLEELEVEVTDGVPAHKVRTKRCACSNLLDSECHYFCHLDIIWVNTPSKTTVYGLGSALSRSRRSTSRCACANPDDQTCTTFCHLSSEGKSVKKQQLHILDILRAAVKKAPEAPDSGRDESSAAQRKITR
>EDN2B|Amphiprion_nigripes_Marc
MTTQSSILLLVTIWASMQDGLGLPVTKQLEELEVEVTDGVPAHKVRTKRCACSNLLDSECHYFCHLDIIWVNTPSKTTVYGLGSALSRSRRSTSRCTCANPDDQTCTTFCHLSSEGKSVKRQQLHILDILRAAVKKAPEAPDSGRDESSAAQRKITR
>EDN2B|Larimichthys_crocea
MSTYTSVLILITLWVSMQEGLGLPVVKQLGVEASDSVPAQRQRAKRCACSSPLDSECHYFCHLDIIWVNTPSKTTVYGLGSALSRRRRSTCRCTCPNPDDQTCTNFCNRSPETSVKTRQLNILSILRAVASRSRRDLDELKSNKAQRKNAR
>EDN2B|Astatotilapia_burtoni
MSAQSSVLLLVTLWASVQDGLGLPVMNQMEVEVQERVPTHRFRTKRCACSNPLDSECHYFCHLDIIWINTPSKTTVYGLGGAFSRRRRSTGRCTCANRDDQPCTKFCYLSPEIKSLQRQKRHSVSILSRVKRAQGAHDSDRGKSPWAQVKRAG
>EDN2B|Stegastes_partitus
MTTQSSILLLITLWASVQDGLGFPVTKQLEVEASDGVPVHKVRTKRCACSNLLDSECHYFCHLDIIWVNTPSKTTVYGLGGALSRRRRSTDRCACAKQDDQACTDFCHLSPEVKSVTTRHQLRILDILRAAAKKTPEAPDSDRDESSAAQKKIPR
>EDN2B|Amphiprion_bicinctus
MTTQSSILLLVTIWASMQDGLGLPVTKQLEVEVTDGVPAHKVRTKRCACSNLLDSECHYFCHLDIIWVNTPSKTTVYGLGSALSRSRRSTSRCACANPDDQTCTTFCHLSSEGKSVKRQQLHILDILRAAVKKAPEAPDSGRGESPAAQRKITR
>EDN2B|Premnas_biaculeatus_Marc
MTPQSSILLFITIWASMQDGLGLPVTKQLEELEVEVSDGVPAHKVRTKRCACSNLLDSECHYFCHLDIIWVNTPSKTTVYGLGSAMSRSRRSTSRCACANPNDQTCTTFCHLSSEGKSVKRQQRHILDILRAAVKKAPEAPDSGRDESSAAHGKITR
>EDN2B|Amphiprion_ocellaris
MTTQSSILLLVTIWASMQDGLGLPVTKQLEVEVTDGVPAHKVRTKRCACSNLLDSECHYFCHLDIIWVNTPSKTTVYGLGSALSRSRRSTSRCACANPDDQTCTTFCHLSSEGKSVKRQQLHILDILRAAVKKAPEAPDSGRDESSGAQRKITR
>EDN3A|Lates_calcarifer
MLFKILALILLQGVLTPDVLVKSEVSPGSLPDSSSMFGSGGPTSSHLSETKSRPKRCTCYSYKDKECVYYCHLDIIWINTPERTVPYGMSSYRGPQRIKRDVDGQPAEPEGAKNQRCICVLPDADPECHDFCLS
>EDN3A|Amphiprion_bicinctus_Marc
GVVMSHALVKSEISSGDVTDSKEFVSASSQLSETAKSRQKRCTCYSYKDKECVYYCHLDIIWINTPERTVPYGMSSYRGPQRSRRAVDGQPSGRKSAKTPRCVCAVIGADPECNHFCLSSPLQDLSIKSLHRNPSLG
>EDN3A|Pseudochromis_fuscus
AKSRQKRCTCYSYKDKECVYYCHLDIIWINTPERTVPYGMSSYRGLQRSRRAARGRPSEREGPSTPRCVCIVTDGDPECRDFCLSVPLQDVQIKNLHRQPA
>EDN3A|Amphiprion_perideraion_Marc
GVVMSHALVKSEISSGDVTDSKEFVSASSQLSETAKSRQKRCTCYSYKDKECVYYCHLDIIWINTPERTVPYGMSSYRGPQRSRRAVDGQPSGRKSAKTPRCVCAVIGADPECNHFCLSSPLQDLSIKSLHRNPSLG
>EDN3A|Amphiprion_sebae_Marc
GVVMSHALVKSEISSGDVTDSKEFVSASSQLSETAKSRQKRCTCYSYKDKECVYYCHLDIIWINTPERTVPYGMSSYRGPQRSRRAVDGQPSGRKSAKTPRCVCAVIGADPECNHFCLSSPLQDLSIKSLHRNPSLG
>EDN3A|Chromis_viridis
YCHLDIIWINTPERTVPYGMSSYRGYQRSRRAADGQPSERELANTPRCVCAVIGADPECNSFCLSSPLQGLSIKSLHRNPSLG
>EDN3A|Amphiprion_percula_RNA
RTVPYGMSSYRGPQRSRRAVDGQPSGRESANTPRCVCAVIGADPECNHFCLSSPLQDL
>EDN3A|Amphiprion_melanopus_Marc
GVVMSHALVKSEISSGDVTDSKEFVSASSQLSETAKSRQKRCTCYSYKDKECVYYCHLDIIWINTPERTVPYGMSSYRGPQRSRRAVDGQPSGRKSAKTPRCVCAVIGADPECNHFCLSSPLQDLSIKSLHRNPSLG
>EDN3A|Amphiprion_polymnus_Marc
GVVMSHALVKSEISSGDVTDSKEFVSASSQLSETAKSRQKRCTCYSYKDKECVYYCHLDIIWINTPERTVPYGMSSYRGPQRSRRAVDGQPSGRKSAKTPRCVCAVIGADPECNHFCLSSPLQDLSIKSLHRNPSLG
>EDN3A|Amphiprion_percula
GVMMSHALVKSEISSGDVTDSKEFVSASSQLSETAKSRQKRCTCYSYKDKECVYYCHLDIIWINTPERTVPYGMSSYRGPQRSRRAVDGQPSGRESANTPRCVCAVIGADPECNHFCLSSPLQDLSIKSLHRNPSLG
>EDN3A|Amphiprion_ocellaris_Marc
GVMMSHALVKSEISSGDVTDSKEFVSASSQLSETAKSRQKRCTCYSYKDKECVYYCHLDIIWINTPERTVPYGMSSYRGPQRNRRAVDGQPSGRESANTPRCVCAVIGADPECNHFCLSSPLQDLSIKSLHRNPSLG
>EDN3A|Nothobranchius_furzeri
MLTLTVLQGALISDVKSKSNPRSLPDSGAFGSRESAGSHLPESAKSRQKRCTCYSYTDKECVYYCHLDIIWINTPEHTVPYGMSSYRGQQRRRRAAGRASEGDWLKARRCVCVVADADPECQDFCLQSHRQTLPTTSLHRIPGHG
>EDN3A|Amphiprion_sebae
MLFRILTLILLQGVVMSHALVKSEISSGDVTDSKEFVSASSQLSETAKSRQKRCTCYSYKDKECVYYCHLDIIWINTPERTVPYGMSSYRGPHFCLSSPLQDLSIKSLHRNPSLG
>EDN3A|Chromis_chromis
MLFKIVTLILLQGVLTSHALVKSEISSGDVTDSKDFASASSQQSETAKSRQKRCTCYSYKDKECVYYCHLDIIWINTPERTVPYGMSSYRGPQRSRRAADGQASERESAKMPRCVCAVIGADPECNSFCLSSPLQGLSMKSLHRNPSLG
>EDN3A|Amphiprion_frenatus
MLFIILTLILLQGVVMSHALVKSEISSGDVTDSKEFVSASSQLSETAKSRQKRCTCYSYKDKECVYYCHLDIIWINTPERTVPYGMSSYRGPQRSRRAVDGQPSGRKSAKTPRCVCAVIGADPECNHFCLSSPLQDLSIKSLHRNPSLG
>EDN3A|Acanthochromis_polyacanthus
MLFKILTLILLQGFVMSHALVKSEISSGDVTDSKQFVSASSQPSETARSRQKRCTCYSYKDKECVYYCHLDIIWINTPERTVPYGMSSYRGPQRSRRAVVGQPSGRESAKTPRCVCAVIGADPECNHFCLSSPLQDLSFKSLHRNPSLG
>EDN3A|Amphiprion_ocellaris_Denovo
GVMMSHALVKSEISSGDVTDSKEFVSASSQLSETAKSRQKRCTCYSYKDKECVYYCHLDIIWINTPERAVDGQPSGRESANTPRCVCAVIGADPECNHFCLSSPLQDLSIKSLHRNPSLG
>EDN3A|Pomacentrus_moluccensis_Marc
GVVMSHALVKSEISSGDVTDSKEFVSVSSQLSETAKSRQKRCTCYSYKDKECVYYCHLDIIWINTPERTVPYGMSSYRGPQRSRRAIDGQPSGRKSAKTPRCVCAVIGADTECNHFCLSSPLQDLSIKSLHRNPSLG
>EDN3A|Amphiprion_ocellaris_RNA
MLFIILTLILLQGVMMSHALVKSEISSGDVTDSKEFVSASSQLSETAKSRQKRCTCYSYKDKECVYYCHLDIIWINTPERTVPYGMSSYRGPQRTRRAVDGQPSGRESANTPRCVCAVIGADPECNHFCLSSPLQDLSIKSLHRNPSLG
>EDN3A|Amphiprion_akallopisos_Marc
GVVMSHALVKSEISSGDVTDSKEFVSASSQLSETAKSRQKRCTCYSYKDKECVYYCHLDIIWINTPERTVPYGMSSYRGPQRSRRAVDGQPSGRKSAKTPRCVCAVIGADPECNHFCLSSPLQDLSIKSLHRNPSLG
>EDN3A|Amphiprion_nigripes_Marc
GVVMSHALVKSEISSGDVTDSKEFVSASSQLSETAKSRQKRCTCYSYKDKECVYYCHLDIIWINTPERTVPYGMSSYRGPQRSRRAVDGQPSGRKSEKTPRCVCAVIGADPECNHFCLSSPLQDLSIKSLHRNPSLG
>EDN3A|Larimichthys_crocea
MLFNILSLIVLQGVFDALVLSEVNPGGLPESSRVSEATEAKSRTKRCTCYSYKDKECVYYCHLDIIWINTPEHTVPYGMSSYRGSQRVRRAVGEQATEREEAKTQRCICAMLDTDPECHDFCLSSPLQTVPIRNLHRVPGPG
>EDN3A|Astatotilapia_burtoni
MLSILARVVLFKILAVIVLQAASNNGILASRAMVQLDSKVSGSRGSADSQLSETTEAKSRQKRCTCYSYKDKECVYYCHLDIIWINTPERTVPYGMSNYRGRQRKRRGVQPSQHEGAETPRCRCVVTDADPECRDFCLSSSIQILPTRSRHKIPGLG
>EDN3A|Stegastes_partitus
MLFKILTLILLQGVLTSHALVKSDISSGDVTDSKDFVSASSQLSQTAKSRQKRCTCYSYKDKECVYYCHLDIIWINTPERTVPYGMSSYRGPQRSRRAVDGQPSERESAKTPRCVCAVIADSKCHNFCLSSLLQGPSIKSLHRNPSLG
>EDN3A|Amphiprion_bicinctus
MLFIILTLILLQGVVMSHALVKSEINTPERTVPYGMSSYRGPQRSRRAVDGQPSGRKSAKTPRCVCAVIGADPECNHFCLSSPLQDLSIKSLHRNPSLG
>EDN3A|Premnas_biaculeatus_Marc
GVVMSHALVKSEISSGDVTESKEFVSASSQLSETAKSRQKRCTCYSYKDKECVYYCHLDIIWINTPERTVPYGMSSYRGPQRSRRAVDGQLSGRESAKTPRCVCAVIGADPECNHFCLSSPLQDLSIKSLHRNPSLG
>EDN3A|Amphiprion_ocellaris
MLFIILTLILLQGVMMSHALVKSEISSGDVTDSKEFVSASSQLSETAKSRQKRCTCYSYKDKECVYYCHLDIIWINTPERTVPYGMSSYRGPQRTRRAVDGQPSGRESANTPRCVCAVIGADPECNHFCLSSPLQDLSIKSLHRNPSLG
>EDN3B|Amphiprion_clarkii
KRTKRCTCYTYKDKECVYYCHLDIIWINTPEHTVPYGMSSYQGSLRMKRSAGTE
>EDN3B|Amphiprion_bicinctus_Marc
MANASSVDVGVLFLIVVAASLANGSSSSKDVSQRREVEAVKMPLPGGKKDLNAAPGSHGGEAKPCYTCGPPVARKRTKRCTCYTYKDKECVYYCHLDIIWINTPEHTVPYGMSSYQGSLRMKRSAGTERGTAGVEAQRCVCMRQTDSDCSSFCTNSRKRTSPPAVPKTNKRTRPVRSGPSKE
>EDN3B|Pseudochromis_fuscus
MAHASLVDVGVLFLIMVTASLANGFSLSKDVSQRRAVEAVKLIPLLHGGVDDLDAASHVASRGEEAQQPEPRRRSKRCTCYTYKDKECVYYCHLDIIWINTPEHTVPYGMSSYPGSLRRRRSAGPERGRRGSMEAQRCVCALQTDSTCNSFCMNR
>EDN3B|Amphiprion_perideraion_Marc
MANASSVDVGVLFLIVVAASLANGSSSSKDVSQRREVEAVKMPLPGGKKDLNAAPGSHGGEAKPCYTCGPPVARKRTKRCTCYTYKDKECVYYCHLDIIWINTPEHTVPYGMSSYQGSLRMKRSAGTERGTAGVEAQRCVCMRQTDSDCSSFCTNSRKRTSPPAVPKTNKRTRPVRSGPSKE
>EDN3B|Amphiprion_sebae_Marc
MANASSVDVGVLFLIVVAASLANGSSSSKDVSQRREVEAVKMPLPGGKKDLNAAPGSHGGEAKPCYTCGPPVARKRTKRCTCYTYKDKECVYYCHLDIIWINTPEHTVPYGMSSYQGSLRMKRSAGTERGMAGVEAQRCVCMRQTDSDCSSFCTNSRKRTSPPAVPKTNKRTRPVRSGPSKE
>EDN3B|Chromis_viridis
MANASSVNVGVLFLIVVYCHLDIIWINTPEHTVPYGMSSYQGSLRMKRS
>EDN3B|Amphiprion_percula_RNA
MANASSVDVGVLFLIVVAASLANGSSSSKDVSQRREVEAVKMLLPGGKKDLNAAPGSHGGEAKPCYTCGPPVARKRTKRCTCYTYKDKECVYYCHLDIIWINTPEHKRTSPPAVPKTNKRTRPVRSGPSIK
>EDN3B|Amphiprion_melanopus_Marc
MANASSVDVGVLFLIVVAASLANGSSSSKDVSQRREVEAVKMPLPSGKKDLNAAPGSHGGEAKPCYTCGPPVARKRTKRCTCYTYKDKECVYYCHLDIIWINTPEHTVPYGMSSYQGSLRMKRSAGTERGTAGVEAQRCVCMRQTDSDCSSFCTNSRKRTSPPAVPKTNKRTRPVRSGPSKE
>EDN3B|Amphiprion_polymnus_Marc
MANASSVDVGVLFLIVVAASLANGSSSSKDVSQRREVEAVKMPLPGGKKDLNAAPGSHGGEAKPCYTCGPPVARKRTKRCTCYTYKDKECVYYCHLDIIWINTPEHTVPYGMSSYQGSLRMKRSAGTERGTAGVEAQRCVCMRQTDSDCSSFCTNSRKRTSPPAVPKTNKRTRPVRSGPSKE
>EDN3B|Amphiprion_percula
MANASSVDVGVLFLIVVAASLANGSSSSKDVSQRREVEAVKMLLPGGKKDLNAAPGSHGGEAKPCYTCGPPVARKRTKRCTCYTYKDKECVYYCHLDIIWINTPEHTVPYGMSSYQGSLRMKRSAGTERGTAGVEAQRCVCMRQTDSDCSSFCTNSRKRTSPPAVPKTNKRTRPVRSGPSIK
>EDN3B|Amphiprion_ocellaris_Marc
MANASSVDVGVLFLIVVAASLANGSSSSKDVSQRREVEAVKMLLPGGKKDLNAAPGSHGGEAKPCYTCGPPVARKRTKRCTCYTYKDKECVYYCHLDIIWINTPEHTVPYGMSSYQGSLRMKRSAGTERGTAGVEAQRCVCMRQTDSDCSSFCTNSRKRTSPPAVPKTNKRTRPVRSGPSKE
>EDN3B|Amphiprion_sebae
MANASSVDVGVLFLIVVAASLANGSSSSKDVSQRREVEAVKMPLPGGKKDLNAAPGSHGGEAKPCYTCGPPVARKRTKRCTCYTYKDKECVYYCHLDIIWINTPEHTVPYGMSSYQGSLRMKRSA
>EDN3B|Chromis_chromis
MANASSVNVGVLFLIVVTASLANGSLSSKDVSQRREVEVVKMGEKPLPGGKEDLNAVASSGEEKPCYTCDPPAARKRTKRCTCYTYKDKECVYYCHLDIIWINTPEHTVPYGMSSYQGFPRMKRSAGTGRRTTGVEAQRCACMRQTDSDCSSFCTNSRKRTSPPAVPKTNKRKGPLHSGPSME
>EDN3B|Amphiprion_frenatus
MANASSVDVGVLFLIVVAASLANGSSSSKDVSQRREVEAVKMPLPGGKKDLNAAPGSHGGEAKPCYTCGPPVARKRTKRCTCYTYKDKECVYYCHLDIIWINTPEHTVPYGMSSYQGSLRMKRSAGTERGTAGVEAQRCVCMRQTDSDCSSFCTNSRKRTSPPAVPKTNKRTRPVRSGPSKE
>EDN3B|Acanthochromis_polyacanthus
MANASSVDVGVLFLIVVAASLANGSLSSKDVSQRREVEAVKMLLPGGNKDLNAAAGSHGGEVKPCYICDPPVARKRTKRCTCYTYKDKECVYYCHLDIIWINTPEHTVPYGMSSYQGSLRMKRFAGTERGTTGVEAQRCVCVRQTDSDCSSFCTNSRNRTSPPAVPKINKRTRPVRSGPSVK
>EDN3B|Amphiprion_ocellaris_Denovo
MANASSVDVGVLFLIVVAASLANGSSSSKDVSQRREVEAVKMLLPGGKKDLNAAPGSHGGEAKPCYTCGPPVARKRTKRCTCYTYKDKECVYYCHLDIIWINTPEHTVPYGMSSYQGSLRMKRSAGTERGTAGVEAQRCVCMRQTDSDCSSFCTNSRKRTSPPAVPKTNKRTRPVRSGPSIK
>EDN3B|Pomacentrus_moluccensis_Marc
MANASSVDVGVLFLIVVAASLANGSSSSKDVSQRREVEAVKMLLPGGKKDLNAAPGSHGGEVKPCYTCGPPVARKRTKRCTCYTYKDKECVYYCHLDIIWINTPEHTVPYGMSSYQGSLRMKRSAGTERGTTGVEAQRCVCMRQTDSDCSSFCTNSRKRTSPPAVPKTNKRMRPVRSGPSMK
>EDN3B|Amphiprion_ocellaris_RNA
MANASSVDVGVLFLIVVAASLANGSSSSKDVSQRREVEAVKMLLPGGKKDLNAAPGSHGGEAKPCYTCGPPVARKRTKRCTCYTYKDKECVYYCHLDIIWINTPEHTVPYGMSSYQGSLRMRRSAQRCVCMRQTDSDCSSFCTNRKRTSPPAVPKTNKRTRPVRSGPSMK
>EDN3B|Amphiprion_akallopisos_Marc
MANASSVDVGVLFLIVVAASLANGSSSSKDVSQRREVEAVKMPLPGGKKDLNAAPGSHGGEAKPCYTCGPPVARKRTKRCTCYTYKDKECVYYCHLDIIWINTPEHTVPYGMSSYQGSLRMKRSAGTERGMTGVEAQRCVCMRQTDSDCSSFCTNSRKRTSPPAVPKTNKRTRPVRSGPSKE
>EDN3B|Amphiprion_nigripes_Marc
MANASSVDVGVLFLIVVAASLANGSSSSKDVSQRREVEAVKMPLPGGKKDLNAAPGSHGGEAKPCTCGPPVARKRTKRCTCYTYKDKECVYYCHLDIIWINTPEHTVPYGMSSYQGSLRMKRSAGTERGTAGVEAQRCVCMRQTDSDCSRFCTNSRKRTSPPAVPKTNKRTRPVRSGPSKE
>EDN3B|Larimichthys_crocea
MANMSSVDVGVLFLIMVTTSLANGSLSSKDVNKRKEVEAVKLLPGGVDNLARVASEGEAKLCSTCDPTGARRRAKRCTCYTYKDKECVYYCHLDIIWINTPEHTVPYGMSSYQGSLRMRRSAGTAQRCACSLQSDTDCSSFCMDSRQRRQEIHQRISPPHSEPAMK
>EDN3B|Astatotilapia_burtoni
MANASSSLDVGVLFLIVVTASLTNGSSFKKDVSQRKEVKAFEQSARLPGGVEDLVTVASHVEPCSDCEPPLARRRSKRCTCYTYKDKECVYYCHLDIIWINTPEHTVPFGMSSYQGSLRLRRSTRTERVRIGVEAQRCACSQYSDVDCISFCKISQTRPHTALPKTDERTATQRSGPAVK
>EDN3B|Stegastes_partitus
MANVSSVDVGVLFLIVVAASLANGSSSTKDVSQRREMEVVKLSEKPLPGGEDDLGAGPADSQGGEVKPCSACDPPTAKKRSKRCTCYTYKDKECVYYCHLDIIWINTPEHTVPYGMSSYQGSLRMRRSAGTKRTMTGMEAQRCVCTLQTDSGCSSFCINRQRGSPPEAPKANNRSEPLHNGPAPK
>EDN3B|Amphiprion_bicinctus
MANASSVDVGVLFLIVVAASLANGSSSSKDVSQRREVEAVKMPLPGGKKDLNAAPGSHGGEAKPCYTCGPPVARKRTKRCTCYTYKDKECVYYCHLDIIWINTPEHTVPYGMSSYQGSLRMKRSAGTERGTAGVEAQRCVCMRQTDSDCSSFCTNSRKRTSPPAVPKTNKRTRPVRSGPSKE
>EDN3B|Premnas_biaculeatus_Marc
MANASSVDVGVLFLIVVAASLANGSSSSKDVSQRREVEAVKMLLPGGKKDLNAAPGSHGGEVKPCYTCDPPVARKRTKRCTCYTYKDKECVYYCHLDIIWINTPEHTVPYGMSSYQGSLRMKRSAGTERGTTGVEAQRCVCMRQNDSDCSSFCTNSRKRSSPAAVPKPNKRTRPVRSGPSMK
>EDN3B|Amphiprion_ocellaris
MANASSVDVGVLFLIVVAASLANGSSSSKDVSQRREVEAVKMLLPGGKKDLNAAPGSHGGEAKPCYTCGPPVARKRTKRCTCYTYKDKECVYYCHLDIIWINTPEHTVPYGMSSYQGSLRMRRSAGTERGTAGVEAQRCVCMRQTDSDCSSFCTNSRKRTSPPAVPKTNKRTRPVRSGPSMK
>GAL_v1|Lates_calcarifer
MQRCFGIFCVSLIFCATLSETIGLVIAAKEKRGWTLNSAGYLLGPRRIDHLIQIKDSPSARGRDELVTQYGIDGHRTLGDKPGLAGKRDMGQDEDFRTGALRIANEDIIHTIIDFLSYLKLKEIGALDNLPSSVTSDELANP
>GAL_v1|Amphiprion_clarkii
MQRCVGIFCVSLIFCATLSESIGLVIAAKEKRGWTLNSAGYLLGPRRIDHLIQIKDAPSARGRDELVTQYGIDGHRTLGDKPGLAGKRDMGQEEGFSTGALRIADEDIIHTVIDFLSYLKLKEMGALDSLPSSVTSDELANP
>GAL_v1|Amphiprion_bicinctus_Marc
MQRCVGIFCVSLIFCATLSESIGLVIAAKEKRGWTLNSAGYLLGPRRIDHLIQIKDSPSARGRDELVTQYGIDGHRTLGDKPGLAGKRDMGQEEGFSTGALRIADEDIIHTVIDFLSYLKLKEMGALDSLPSSVTSDELANP
>GAL_v1|Pseudochromis_fuscus
MQRCFGIFCVSLIFCAALSETIGLVIAAKEKRGWTLNSAGYLLGPRRIDHLIQIKDSPSARGRDELVTPYGIDGHRTLGDKPGLAGKRDMGQEEDFRTGALRIADEDIIHTIIDFLSYLKLKEMGALDSLSPSVTSDELANP
>GAL_v1|Amphiprion_perideraion_Marc
MQRCVGIFCVSLIFCATLSESIGLVIAAKEKRGWTLNSAGYLLGPRRIDHLIQIKDSPSARGRDELVTQYGIDGHRTLGDKPGLAGKRDMGQEEGFSTGALRIADEDIIHTVIDFLSYLKLKEMGALDSLPSSVTSDELANP
>GAL_v1|Amphiprion_sebae_Marc
MQRCVGIFCVSLIFCATLSESIGLVIAAKEKRGWTLNSAGYLLGPRRIDHLIQIKDSPSARGRDELVTQYGIDGHRTLGDKPGLAGKRDMGQEEGFSTGALRIADEDIIHTVIDFLSYLKLKEMGALDSLPSSVTSDELANP
>GAL_v1|Chromis_viridis
MQRCFGIFCVSLIFCATLSETIGLVIAAKEKRGWTLNSAGYLLGPRRIDHLIQIKDSPSARGRDELVTQYGIDHRTLGDKPGLAGKRDMGQEEDFRTGALRIADEDIIHTVIDFLSYLKLKEMGALDSLPSSVTSDELANP
>GAL_v1|Amphiprion_percula_RNA
MQRWVGIFCVSLIFCATLSESIGLVIAAKEKRGWTLNSAGYLLGPRRIDHLIQIKDSPSARGRDELVTQYGIDGHRTLGDKPGLAGKRDMGQEEGFSTGALRIADEDIIHTVIDFLSYLKLKEMGALDSLPSSVTSDELANP
>GAL_v1|Amphiprion_melanopus_Marc
MQRCVGIFCVSLIFCATLSESIGLVIAAKEKRGWTLNSAGYLLGPRRIDHLIQIKDSPSARGRDELVTQYGIDGHRTLGDKPGLAGKRDMGQEEGFSTGALRIADEDIIHTVIDFLSYLKLKEMGALDSLPSSVTSDELANP
>GAL_v1|Amphiprion_polymnus_Marc
MQRCVGIFCVSLIFCATLSESIGLVIAAKEKRGWTLNSAGYLLGPRRIDHLIQIKDSPSARGRDELVTQYGIDGHRTLGDKPGLAGKRDMGQEEGFSTGALRIADEDIIHTVIDFLSYLKLKEMGALDSLPSSVTSDELANP
>GAL_v1|Amphiprion_percula
MQRCVGIFCVSLIFCATLSESIGLVIAAKEKRGWTLNSAGYLLGPRRIDHLIQIKDSPSARGRDELVTQYGIDGHRTLGDKPGLAGKRDMGQEEGFSTGALRIADEDIIHTVIDFLSYLKLKEMGALDSLPSSVTSDELANP
>GAL_v1|Amphiprion_ocellaris_Marc
MQRVGIFCVSLIFCATLSESIGLVIAAKEKRGWTLNSAGYLLGPRRIDHLIQIKDSPSARGRDELVTQYGIDGHRTLGDKPGLAGKRDMGQEEGFSTGALRIADEDIIHTVIDFLSYLKLKEMGALDSLPSSVTSDELANP
>GAL_v1|Amphiprion_sebae
MQRCVGIFCVSLIFCATLSESIGLVIAAKEKRGWTLNSAGYLLGPRRIDHLIQIKDSPSARGRDELVTQYGIDGHRTLGDKPGLAGKRDMGQEEGFSTGALRIADEDIIHTVIDFLSYLKLKEMGALDSLPSSVTSDELANP
>GAL_v1|Chromis_chromis
MQRCFGIFCVSLIFCATLSETIGLVIAAKEKRGWTLNSAGYLLGPRRIDHLIQIKDSPSARGRDELVTQYGIDGHRTLGDKPGLAGKRDMEEDFRTGALRIADEDIIHTVIDFLSYLKLKEMGALDSLPSSVTSDELANP
>GAL_v1|Amphiprion_frenatus
MQRCVGIFCVSLIFCATLSESIGLVIAAKEKRGWTLNSAGYLLGPRRIDHLIQIKDSPSARGRDELVTQYGIDGHRTLGDKPGLAGKRDMGQEEGFSTGALRIADEDIIHTVIDFLSYLKLKEMGALDSLPSSVTSDELANP
>GAL_v1|Acanthochromis_polyacanthus
MQRCFGIFCVSLIFCATLSESIGLVIAAKEKRGWTLNSAGYLLGPRRIDHLIQIKDSPSARSRDELVTQYGIDGHRTLGDKPGLAGKRDMGQEEDFRTGALRIADEDIIHTVMDFLSYLKLKEMGALDNLPSSVTSDELANP
>GAL_v1|Amphiprion_ocellaris_Denovo
MQRCVGIFCVSLIFCATLSESIGLVIAAKEKRGWTLNSAGYLLGPRRIDHLIQIKDSPSARGRDELVTQYGIDGHRTLGDKPGLAGKRDMGQEEGFSTGALRIADEDIIHTVIDFLSYLKLKEMGALDSLPSSVTSDELANP
>GAL_v1|Pomacentrus_moluccensis_Marc
MQRCVGIFCVSLIFCATLSESIGLVIAAKEKRGWTLNSAGYLLGPRRIDHLIQIKDSPSARGRDELVTQYGIDGHRTLGDKPGLAGKRDMGQEEGFSTGALRIADEDIIHTVIDFLSYLKLKDMGALDSLPSSVTSDELANP
>GAL_v1|Amphiprion_ocellaris_RNA
MQRWVGIFCVSLIFCATLSESIGLVIAAKEKRGWTLNSAGYLLGPRRIDHLIQIKDSPSARGRDELVTQYGIDGHRTLGDKPGLAGKRDMGQEEGFSTGALRIADEDIIHTVIDFLSYLKLKEMGALDSLPSSVTSDELANP
>GAL_v1|Amphiprion_akallopisos_Marc
MQRCVGIFCVSLIFCATLSESIGLVIAAKEKRGWTLNSAGYLLGPRRIDHLIQIKDAPSARGRDELVTQYGIDGHRTLGDKPGLAGKRDMGQEEGFSTGALRIADEDIIHTVIDFLSYLKLKEMGALDSLPSSVTSDELANP
>GAL_v1|Amphiprion_nigripes_Marc
MQRCVGIFCVSLIFCATLSESIGLVIAAKEKRGWTLNSAGYLLGPRRIDHLIQIKDSPSARGRDELVTQYGIDGHRTLGDKPGLAGKRDMGQEEGFSTGALRIADEDIIHTVIDFLSYLKLKEMGALDSLPSSVTSDELANP
>GAL_v1|Larimichthys_crocea
MQRCFGIFCVSLIFCATLSETIGLVIAAKEKRGWTLNSAGYLLGPRRIDHLIQIKDSPSARAREELVTQYGIDGHRTLGDKSGLAGKRDMGQEEDFRTGALRIADGDIIHTVIDFLSYLKLKEMGALDSLPSSVTSDELANP
>GAL_v1|Astatotilapia_burtoni
MQRGFGIFCMSLIFCATLSETIGLVVAAKEKRGWTMNSAGYLLGPRRIDHLIQIKDSPSARGRDELVTQYGLDGLHGHTRLGDKPGLAGKRDIGQEEDFRTGALRIADEEIIHTVIDFLSYLKLKEMGALDSLPPSVTSDELANP
>GAL_v1|Stegastes_partitus
MQRCFGIFCVSLIFCATLSETIGLVIAAKEKRGWTLNSAGYLLGPRRIDHLIQIKDSPSARGRDELVTQYGIDGHRTLGDKPGLAGKRDMGQEEDFRTGALRIADEDIIHTVIDFLSYLKLKEMGALDSLPSSVTSDELANP
>GAL_v1|Amphiprion_bicinctus
MQRCVGIFCVSLIFCATLSESIGLVIAAKEKRGWTLNSAGYLLGPRRIDHLIQIKDSPSARGRDELVTQYGIDGHRTLGDKPGLAGKRDMGQEEGFSTGALRIADEDIIHTVIDFLSYLKLKEMGALDSLPSSVTSDELANP
>GAL_v1|Premnas_biaculeatus_Marc
MQRCFGIFCVSLIFCATLSESIGLVIAAKEKRGWTLNSAGYLLGPRRIDHLIQIKDSPSARGRDELVTQYGIDGHRTLGDKPGLAGKRDMGQEEDFRTGALRIADEDIIHTVIDFLSYLKLKEMGALDSLPSSVTSDEMANP
>GAL_v1|Amphiprion_ocellaris
MQRWVGIFCVSLIFCATLSESIGLVIAAKEKRGWTLNSAGYLLGPRRIDHLIQIKDSPSARGRDELVTQYGIDGHRTLGDKPGLAGKRDMGQEEGFSTGALRIADEDIIHTVIDFLSYLKLKEMGALDSLPSSVTSDELANP
>GAL_v2|Amphiprion_melanopus
PDGIDGHRTLGDKPGLAGKRDMGQEEGFSTGALRIADEDIIHTVIDFLSYLKLKEMGALDSLPSSVTSDELANP
>GAL_v2|Lates_calcarifer
MQRCFGIFCVSLIFCATLSETIGLVIAAKEKRGWTLNSAGYLLGPHGIDGHRTLGDKPGLAGKRDMGQDEDFRTGALRIANEDIIHTIIDFLSYLKLKEIGALDNLPSSVTSDELANP
>GAL_v2|Amphiprion_clarkii
MQRCVGIFCVSLIFCATLSESIGLVIAAKEKRGWTLNSAGYLLGPHGIDGHRTLGDKPGLAGKRDMGQEEGFSTGALRIADEDIIHTVIDFLSYLKLKEMGALDSLPSSVTSDELANP
>GAL_v2|Amphiprion_bicinctus_Marc
MQRCVGIFCVSLIFCATLSESIGLVIAAKEKRGWTLNSAGYLLGPHGIDGHRTLGDKPGLAGKRDMGQEEGFSTGALRIADEDIIHTVIDFLSYLKLKEMGALDSLPSSVTSDELANP
>GAL_v2|Pseudochromis_fuscus
MQRCFGIFCVSLIFCAALSETIGLVIAAKEKRGWTLNSAGYLLGPHGIDGHRTLGDKPGLAGKRDMGQEEDFRTGALRIADEDIIHTIIDFLSYLKLKEMGALDSLSPSVTSDELANP
>GAL_v2|Amphiprion_perideraion_Marc
MQRCVGIFCVSLIFCATLSESIGLVIAAKEKRGWTLNSAGYLLGPHGIDGHRTLGDKPGLAGKRDMGQEEGFSTGALRIADEDIIHTVIDFLSYLKLKEMGALDSLPSSVTSDELANP
>GAL_v2|Amphiprion_sebae_Marc
MQRCVGIFCVSLIFCATLSESIGLVIAAKEKRGWTLNSAGYLLGPHGIDGHRTLGDKPGLAGKRDMGQEEGFSTGALRIADEDIIHTVIDFLSYLKLKEMGALDSLPSSVTSDELANP
>GAL_v2|Chromis_viridis
MQRCFGIFCVSLIFCATLSETIGLVIAAKEKRGWTLNSAGYLLGPHGIDGHRTLGDKPGLAGKRDMGQEEDFRTGALRIADEDIIHTVIDFLSYLKLKEMGALDSLPSSVTSDELANP
>GAL_v2|Amphiprion_percula_RNA
MQRWVGIFCVSLIFCATLSESIGLVIAAKEKRGWTLNSAGYLLGPHGIDGHRTLGDKPGLAGKRDMGQEEGFSTGALRIADEDIIHTVIDFLSYLKLKEMGALDSLPSSVTSDELANP
>GAL_v2|Amphiprion_melanopus_Marc
MQRCVGIFCVSLIFCATLSESIGLVIAAKEKRGWTLNSAGYLLGPHGIDGHRTLGDKPGLAGKRDMGQEEGFSTGALRIADEDIIHTVIDFLSYLKLKEMGALDSLPSSVTSDELANP
>GAL_v2|Amphiprion_polymnus_Marc
MQRCVGIFCVSLIFCATLSESIGLVIAAKEKRGWTLNSAGYLLGPHGIDGHRTLGDKPGLAGKRDMGQEEGFSTGALRIADEDIIHTVIDFLSYLKLKEMGALDSLPSSVTSDELANP
>GAL_v2|Amphiprion_percula
MQRCVGIFCVSLIFCATLSESIGLVIAAKEKRGWTLNSAGYLLGPHGIDGHRTLGDKPGLAGKRDMGQEEGFSTGALRIADEDIIHTVIDFLSYLKLKEMGALDSLPSSVTSDELANP
>GAL_v2|Amphiprion_ocellaris_Marc
MQRVGIFCVSLIFCATLSESIGLVIAAKEKRGWTLNSAGYLLGPHGIDGHRTLGDKPGLAGKRDMGQEEGFSTGALRIADEDIIHTVIDFLSYLKLKEMGALDSLPSSVTSDELANP
>GAL_v2|Nothobranchius_furzeri
MQRCCSLFCVSLIFCATLSETIGLVIAAKEKRGWTLNSAGYLLGPHAIGGHRTLGDKAGLAGKRDMGQEDDLRTGALRIGDEDIIHTVIDFLSYLKLKEMGALENLSPSATSDELTNP
>GAL_v2|Amphiprion_sebae
MQRCVGIFCVSLIFCATLSESIGLVIAAKEKRGWTLNSAGYLLGPHGIDGHRTLGDKPGLAGKRDMGQEEGFSTGALRIADEDIIHTVIDFLSYLKLKEMGALDSLPSSVTSDELANP
>GAL_v2|Chromis_chromis
MQRCFGIFCVSLIFCATLSETIGLVIAAKEKRGWTLNSAGYLLGPHGIDGHRTLGDKPGLAGKRDMEEDFRTGALRIADEDIIHTVIDFLSYLKLKEMGALDSLPSSVTSDELANP
>GAL_v2|Amphiprion_frenatus
MQRCVGIFCVSLIFCATLSESIGLVIAAKEKRGWTLNSAGYLLGPHGIDGHRTLGDKPGLAGKRDMGQEEGFSTGALRIADEDIIHTVIDFLSYLKLKEMGALDSLPSSVTSDELANP
>GAL_v2|Acanthochromis_polyacanthus
MQRCFGIFCVSLIFCATLSESIGLVIAAKEKRGWTLNSAGYLLGPHGIDGHRTLGDKPGLAGKRDMGQEEDFRTGALRIADEDIIHTVMDFLSYLKLKEMGALDNLPSSVTSDELANP
>GAL_v2|Amphiprion_ocellaris_Denovo
MQRCVGIFCVSLIFCATLSESIGLVIAAKEKRGWTLNSAGYLLGPHGIDGHRTLGDKPGLAGKRDMGQEEGFSTGALRIADEDIIHTVIDFLSYLKLKEMGALDSLPSSVTSDELANP
>GAL_v2|Pomacentrus_moluccensis_Marc
MQRCVGIFCVSLIFCATLSESIGLVIAAKEKRGWTLNSAGYLLGPHGIDGHRTLGDKPGLAGKRDMGQEEGFSTGALRIADEDIIHTVIDFLSYLKLKDMGALDSLPSSVTSDELANP
>GAL_v2|Amphiprion_ocellaris_RNA
MQRWVGIFCVSLIFCATLSESIGLVIAAKEKRGWTLNSAGYLLGPHGIDGHRTLGDKPGLAGKRDMGQEEGFSTGALRIADEDIIHTVIDFLSYLKLKEMGALDSLPSSVTSDELANP
>GAL_v2|Amphiprion_akallopisos_Marc
MQRCVGIFCVSLIFCATLSESIGLVIAAKEKRGWTLNSAGYLLGPHGIDGHRTLGDKPGLAGKRDMGQEEGFSTGALRIADEDIIHTVIDFLSYLKLKEMGALDSLPSSVTSDELANP
>GAL_v2|Amphiprion_nigripes_Marc
MQRCVGIFCVSLIFCATLSESIGLVIAAKEKRGWTLNSAGYLLGPHGIDGHRTLGDKPGLAGKRDMGQEEGFSTGALRIADEDIIHTVIDFLSYLKLKEMGALDSLPSSVTSDELANP
>GAL_v2|Larimichthys_crocea
MQRCFGIFCVSLIFCATLSETIGLVIAAKEKRGWTLNSAGYLLGPHGIDGHRTLGDKSGLAGKRDMGQEEDFRTGALRIADGDIIHTVIDFLSYLKLKEMGALDSLPSSVTSDELANP
>GAL_v2|Astatotilapia_burtoni
MQRGFGIFCMSLIFCATLSETIGLVVAAKEKRGWTMNSAGYLLGPHGLDGLHGHTRLGDKPGLAGKRDIGQEEDFRTGALRIADEEIIHTVIDFLSYLKLKEMGALDSLPPSVTSDELANP
>GAL_v2|Stegastes_partitus
MQRCFGIFCVSLIFCATLSETIGLVIAAKEKRGWTLNSAGYLLGPDGIDGHRTLGDKPGLAGKRDMGQEEDFSTGALRIADEDIIHTVIDFLSYLKLKEMGALDSLPSSVTSDELANP
>GAL_v2|Amphiprion_bicinctus
MQRCVGIFCVSLIFCATLSESIGLVIAAKEKRGWTLNSAGYLLGPHGIDGHRTLGDKPGLAGKRDMGQEEGFSTGALRIADEDIIHTVIDFLSYLKLKEMGALDSLPSSVTSDELANP
>GAL_v2|Premnas_biaculeatus_Marc
MQRCFGIFCVSLIFCATLSESIGLVIAAKEKRGWTLNSAGYLLGPHGIDGHRTLGDKPGLAGKRDMGQEEDFRTGALRIADEDIIHTVIDFLSYLKLKEMGALDSLPSSVTSDEMANP
>GAL_v2|Amphiprion_ocellaris
MQRWVGIFCVSLIFCATLSESIGLVIAAKEKRGWTLNSAGYLLGPHGIDGHRTLGDKPGLAGKRDMGQEEGFSTGALRIADEDIIHTVIDFLSYLKLKEMGALDSLPSSVTSDELANP
>GAST|Lates_calcarifer
MSGKVIVVFALLVVLLVSSAASSPESSAAGEAKEANTLQQLLAKRRNAQDMARRQEPAAAAPPQTRSGQMRRRAHLSEDEREIMTKQIMQAISEMMNSECMSDRDYQGWVDFGRRDVE
>GAST|Amphiprion_clarkii
EMMNSECMTDRDYQGWVD
>GAST|Amphiprion_bicinctus_Marc
MSGKVLLVLALLAALLVSGAASSPEPSAAGEAKEATILQRLLTRREKMRHTKPTPQTRVERRPHLSEDEREIMTKQVMQAISEMMNSECMTDRDYQGWVDFGRRDAD
>GAST|Pseudochromis_fuscus
MSMKVIVTLLVALLVCSAASSTASSAPGKATETNVLQQLLARREAVRHSADRQKPARMEKRAHLSEDEREIMTKQIMQVISEMMNSECMSDRDYQGWVDFGRRDAE
>GAST|Amphiprion_perideraion_Marc
MSGKVLLVLALLAALLVSGAASSPESSAAGEAKEATILQRLLTRREKMRDTKLGPQTRVERRPHLSEDEREIMTKQVMQAISEMMNSECMTDRDYQGWVDFGRRDAD
>GAST|Amphiprion_sebae_Marc
MSGKVLLVLALLAALLVSGAASSPEPSAAGEAKEATILQRLQTRRGKMRDTKPAPQTRVERRPHLSEDEREIMTKQVMQAISEMMNSECMTDRDYQGWVDFGRRDAD
>GAST|Chromis_viridis
LLAALLVSDAASSPESSEAGEAKEVNILKQLLTSKPAPQTRVERRLHLSEDEREVMTKQIM
>GAST|Amphiprion_percula_RNA
MSGKVLLVLALLAALLVSGVASSPEPSAAGEAKEENILQRLLTRREKMRDTKSAPQTRVERRPHLSEDEREIMTKQVMQAISEMMNSECMTDRDYQGWVDFGRRDAD
>GAST|Amphiprion_melanopus_Marc
MSGKVLVVLALLAALLVSGAASSPEPSAAGEAKEATILQRLLTRREKMRDTKPAPQTRVERRPHLSEDEREIMTKQVMQAISEMMNSECMTDRDYQGWVDFGRRDAD
>GAST|Amphiprion_polymnus_Marc
MSGKVLLVLALLAALLVSGAASSPEPSAAGEAKEATILQRLLTRRGKMRDTKPAPQTRVERRPHLSEDEREIMTKQVMQAISEMMNSECMTDRDYQGWVDFGRRDAD
>GAST|Amphiprion_percula
MSGKVLLVLALLAALLVSGVASSPEPSAAGEAKEENILQRLLTRREKMRDTKSAPQTRVERRPHLSEDEREIMTKQVMQAISEMMNSECMTDRDYQGWVDFGRRDAD
>GAST|Amphiprion_ocellaris_Marc
MSGKVLLVLALLAALLVSGVASSPEPSAAGEAKEENILQRLLTRREKMRDTKSAPQTRVERRPHLSEDEREIMTKQVMQAISEMMNSECMTDRDYQGWVDFGRRDAD
>GAST|Nothobranchius_furzeri
MSGRVIFVLLLLIVSDAVCSPETTAAGEVRQTNVLQKLLAQMKAGARSERRAHLSEDQREMMTKQIVQALSEVMNSECMSDRDYQGWVDFGRRDAE
>GAST|Amphiprion_sebae
MSGKVLLVLALLAALLVSGAASSPEPSAAGEAKEATILQRLLTRRGKMRDTKPAPQTRVERRPHLSEDEREIMTKQVMQAISEMMNSECMTDRDYQGWVDFGRRDAD
>GAST|Chromis_chromis
MSGKVILVFALLAALLVSGAASSPEAKEANILQRLLTRREKMRDSKPVPQTRVERRPHLSEDEREVMTKQIMQAISEMMNSECMTDRDYQGWVDFGRRDAD
>GAST|Amphiprion_frenatus
MSGKVLVVLALLAALLVSGAASSPELSAAGEAKEATILQRLLTRREKMRDTKPAPQTRVERRPHLSEDEREIMTKQVMQAISEMMNSECMTDRDYQGWVDFGRRDAD
>GAST|Acanthochromis_polyacanthus
MSGKVLLVLALLAALLVSGAASSPEPSAAGEAKEATILQRLLTRREKARDTKPAPQTRVERRPHLSEDEREIMTKQIMQAISEMMNSECMTDRDYQGWVDFGRRDAD
>GAST|Amphiprion_ocellaris_Denovo
MSGKVLLVLALLAALLVSGVASSPEPSAAGEAKEENILQRLLTRREKMRDTKSAPQTRVERRPHLSEDEREIMTKQVMQAISEMMNSECMTDRDYQGWVDFGRRDAD
>GAST|Pomacentrus_moluccensis_Marc
MSGKVLLVLALLAALLVSGAASSPEPSAAGEAKEATILQRLLTRRETMRNTKPAPQTRVERRPHLSEDEREIMTKQIMQAISEMMNSECMTDRDYQGWVDFGRRDAD
>GAST|Amphiprion_ocellaris_RNA
MSGKVLLVLALLAALLVSGVASSPEPSAAGEAKEENILQRLLTRREKMRDTKSAPQTRVERRPHLSEDEREIMTKQVMQAISEMMNSECMTDRDYQGWVDFGRRDAD
>GAST|Amphiprion_akallopisos_Marc
MSGKVLLVLALLAALLVSGAASSPESSAAGEAKEATILQRLLTRREKMRDTKLGPQTRVERRPHLSEDEREIMTKQVMQAISEMMNSECMTDRDYQGWVDFGRRDAD
>GAST|Amphiprion_nigripes_Marc
MSGKVLVVLALLAALLVSGAASSPEPSAAGEAKEATILQRLLTRREKMRDTKPTPQTRVERRPHLSEDEREIMTKQVMQAISEMMNSECMTDRDYQGWVDFGRRDAD
>GAST|Larimichthys_crocea
MSGKVIVVFALLVVLLVSSAASSPVEGKDTNVLRQLLAKREKVNELGVRQEPAPWADPARMERRAHLSEDEREIMTKQVMQAISEMMNSECMSNRDYQGWVDFGRRDTE
>GAST|Astatotilapia_burtoni
MSGKVFVVFALLVALLVSGAASPTETGETEETNVLKQLLAKHEMAKDSAGRQRQAPRTHSARVERRAHLSVDEREIMTKQIMQAISELMNSECMTDRDYQGWVDFGRRDTE
>GAST|Stegastes_partitus
MSGKRILVFALLAALLVSGSASSPEPSASGEAKEAKILQRLLNRREMIRGSKPAPQTRVERRPHLSEDEREIMTKQIMQAISEMMNSECMTDRDYQGWVDFGRRDAE
>GAST|Amphiprion_bicinctus
MSGKVLLVLALLAALLVSGAASSPEPSAAGEAKEATILQRLLTRREKMRHTKPTPQTRVERRPHLSEDEREIMTKQVMQAISEMMNSECMTDRDYQGWVDFGRRDAD
>GAST|Premnas_biaculeatus_Marc
MSGKVLLVLALLAALLVSGAASSPESSAAGEAKEATILQRLLTRREKARDTKPAPQTRVERRPHLSEDEREIMTKQIMQAISEMMNSECMTDRDYQGWVDFGRRDAD
>GAST|Amphiprion_ocellaris
MSGKVLLVLALLAALLVSGVASSPEPSAAGEAKEENILQRLLTRREKMRDTKSAPQTRVERRPHLSEDEREIMTKQVMQAISEMMNSECMTDRDYQGWVDFGRRDAD
>GCG1A|Amphiprion_melanopus
MNSIYSLAGILLVLGFVQSSWQVPLNDDSSKYLEDRKAQDFVRWLMNNKRSGAVEKRHADGTFTSDVSSYLTDQAIKDFVARLKSGQVRRESEMDRRGEAFSRRHVDGSFTSDVNKVLDSMAAKEYLLWVMTSKPSGESKKRQQDQ
>GCG1A|Lates_calcarifer
MKSIYSLAGILLVLGFVHSSWQVPLLEADDSSSFEADDTLVAEPRELSNMKRHSEGTFSNDYSKYLEDRKAQDFVRWLMNNKRSGSAEKRHADGTFTSDVSSYLKNQAIKDFVDRLKSGQVRRESEKDRWGETLSRRHVDGSFTSDVNKVLDSMAAKEYLLWVMTSKPSGESKKRQVDQ
>GCG1A|Amphiprion_clarkii
LLVLGFVQSSWQVPLNDDSSSLEADDTLADEP
>GCG1A|Amphiprion_bicinctus_Marc
MNSIYSLAGILLVLGFVQSSWQVPLNDDSSSLEADDALADEPRELSNAKRHSEGTFSNDYSKYLEDRKAQDFVRWLMNNKRSGAVEKRHADGTFTSDVSSYLTDQAIKDFVARLKSGQVRRESEMDRRGEAFSRRHVDGSFTSDVNKVLDSMAAKEYLLWVMTSKPSGESKKRQQDQ
>GCG1A|Pseudochromis_fuscus
MKSVHSLAGILLILGFIQSSWQVPLHEADGSSSFEAEDTLAEEPRDLSTMKRHSEGTFSNDYSKYLEDRKAQDFVRWLMNNKRSGPVTSAAEKRHADGTFTSDVSSYLNDQAIKDFVARLKSAQVRRESDMDRRGAALSRRHVDGSFTSDVNKVLDSMAAKEYLLWVMTSKPSGE
>GCG1A|Amphiprion_perideraion_Marc
MNSIYSLAGILLVLGFVQSSWQVPLNDDSSSLEADDTLADEPRELSNVKRHSEGTFSNDYSKYLEDRKAQDFVRWLMNNKRSGAVEKRHADGTFTSDVSSYLTDQAIKDFVARLKSGQVRRESEMDRRGEAFSRRHVDGSFTSDVNKVLDSMAAKEYLLWVMTSKPSGESKKRQQDQ
>GCG1A|Amphiprion_sebae_Marc
MNSIYSLAGILLVLGFVQISWQVPLNDDSSSLEADDTLADEPRELSNAKRHSEGTFSNDYSKYLEDRKAQDFVRWLMNNKRSGAVEKRHADGTFTSDVSSYLTDQAIKDFVARLKSGQVRRESEMDRRGEAFSRRHVDGSFTSDVNKVLDSLAAKEYLLWVMTSKPSGESKKRQQDQ
>GCG1A|Amphiprion_percula_RNA
QSSWQVPLNDDSSSLEADDTLADEPRELSNAKRHSEGTFSNDYSKYLEDRKAQDFVRWLMNNKRSGAVEKRHADGTFTSDVSSYLTDQAIKDFVARLKSGQVRRESEMDRRGEAFSRRHVDGSFTSDVNKVLDSMAAKEYLLWVMTSKPSGESKKRQQDQ
>GCG1A|Amphiprion_melanopus_Marc
MNSIYSLAGILLVLGFVQSSWQVPLNDDSSSLEADDTLADEPRELSNAKRHSEGTFSNDYSKYLEDRKAQDFVRWLMNNKRSGAVEKRHADGTFTSDVSSYLTDQAIKDFVARLKSGQVRRESEMDRRGEAFSRRHVDGSFTSDVNKVLDSLAAKEYLLWVMTSKPSGESKKRQQDQ
>GCG1A|Amphiprion_polymnus_Marc
MNSIYSLAGILLVLGFVQSSWQVPLNDDSSSLEADDTLADEPRELSNAKRHSEGTFSNDYSKYLEDRKAQDFVRWLMNNKRSGAVEKRHADGTFTSDVSSYLTDQAIKDFVARLKSGQVRRESEMDRRGEAFSRRHVDGSFTSDVNKVLDSLAAKEYLLWVMTSKPSGESKKRQQDQ
>GCG1A|Amphiprion_percula
MNSIYSLAGILLVLSFVQSSWQVPLNDDSSSLEADDTLADEPRELSNAKRHSEGTFSNDYSKYLEDRKAQDFVRWLMNNKRSGAVEKRHADGTFTSDVSSYLTDQAIKDFVARLKSGQVRRESEMDRRGEAFSRRHVDGSFTSDVNKVLDSMAAKEYLLWVMTSKPSGESKKRQQDQ
>GCG1A|Amphiprion_ocellaris_Marc
MNSIYSLAGILLVLSFVQSSWQVPLNDDSSSLEADDTLADEPRELSNAKRHSEGTFSNDYSKYLEDRKAQDFVRWLMNNKRSGAVEKRHADGTFTSDVSSYLTDQAIKDFVARLKSGQVRRESEMDRRGEAFSRRHVDGSFTSDVNKVLDSMAAKEYLLWVMTSKPSGESKKRQQDQ
>GCG1A|Nothobranchius_furzeri
MNSIRSLAGGLLVLSLVQISWQVALQQAGDDSRFEVEDTLEGESRDLSNMKRHSEGTFANDYSKFLEDRKAQDFVRWLMSNKRSGATDKRHADGTFTSDVSSYLSDQAIKDFVAKLKSGQVRRESLTARERQELIRRHVDGSFTSDVNKVLDSLAAKEYLLWVMTSKPPGESKKRQEEQH
>GCG1A|Amphiprion_sebae
MNSIYSLAGILLVLGFVQSSWQVPLNDDSSSLEADDTLADEPRELSNAKRHSEGTFSNDYSKYLEDRKAQDFVRWLMNNKRSGAVEKRHADGTFTSDVSSYLTDQAIKDFVARLKSGQVRRESEMDRRGEAFSRRHVDGSFTSDVNKVLDSLAAKEYLLWVMTSK
>GCG1A|Chromis_chromis
MNSIYSLAGILLVLGFVQSSWQIPLNEADDSSSVEADDTLADELRELSNVKRHSEGTFSNDYSKYLEDMKAQDFVRWLMNNKRSGAAAKRHADGTFTSDVSSYLTDQAIKDFVARLKSGQVRRESEMERRGEAFSRRHVDGSFTSDVNKVLDSMAAKEYLLWVMTSKPSGER
>GCG1A|Amphiprion_frenatus
MNSIYSLAGILLVLGFVQSSWQVPLNDDSSSLEADDTLADEPRELSNVKRHSEGTFSNDYSKYLEDRKAQDFVRWLMNNKRSGAVEKRHADGTFTSDVSSYLTDQAIKDFVARLKSGQVRRESEMDRRGEAFSRRHVDGSFTSDVNKVLDSMAAKEYLLWVMTSKPSGESKKRQQDQ
>GCG1A|Acanthochromis_polyacanthus
MNSICSLAAILLVLGFIQSSWQVPLNDDSSSLEADDTLADEPRELSNAKRHSEGTFSNDYSKYLEDRKAQDFVRWLMNNKRSGSVAVEKRHAEGTFTSDVSSYLMDQAIKDFVARLKSGQVRRESEMDRRGEAFSRRHVDGSFTSDVNKVLDSMAAKEYLLWVMTSKPSGE
>GCG1A|Amphiprion_ocellaris_Denovo
MNSIYSLAGILLVLSFVQSSWQVPLNDDSSSLEADDTLADEPRELSNAKRHSEGTFSNDYSKYLEDRKAQDFVRWLMNNKRSGAVEKRHADGTFTSDVSSYLTDQAIKDFVARLKSGQVRRESEMDRRGEAFSRRHVDGSFTSDVNKVLDSMAAKEYLLWVMTSKPSGESKKRQQDQ
>GCG1A|Pomacentrus_moluccensis_Marc
MNSIYSLAGILLVLGFVQSSWQVPLNDDSSSLEADDTLADEPRELSNAKRHSEGTFSNDYSKYLEDRKAQDFVRWLMNNKRSGAVEKRHADGTFTSDVSSYLTDQAIKDFVARLKSGQVRRESEMDRRGEAFSRRHVDGSFTSDVNKVLDSMAAKEYLLWVMTSKPSGESKKRQQDQ
>GCG1A|Amphiprion_ocellaris_RNA
MNSIYSLAGILLVLSFVQSSWQVPLNDDSSSLEADDTLADEPRELSNAKRHSEGTFSNDYSKYLEDRKAQDFVRWLMNNKRSGAVEKRHADGTFTSDVSSYLTDQAIKDFVARLKSGQVRRESEMDRRGEAFSRRHVDGSFTSDVNKVLDSMAAKEYLLWVMTSKPSGESKKRQQDQ
>GCG1A|Amphiprion_akallopisos_Marc
MNSIYSLAGILLVLGFVQSSWQVPLNDDSSSLEADDTLADEPRELSNVKRHSEGTFSNDYSKYLEDRKAQDFVRWLMNNKRSGAVEKRHADGTFTSDVSAYLTDQAIKDFVARLKSGQVRRESEMDRRGEAFSRRHVDGSFTSDVNKVLDSMAAKEYLLWVMTSKPSGESKKRQQDQ
>GCG1A|Amphiprion_nigripes_Marc
MNSIYSLAGILLVLGFVQSSWQVPLNDDSSSLEADDALADEPRELSNAKRHSEGTFSNDYSKYLEDRKAQDFVRWLMNNKRSGAVEKRHADGTFTSDVSSYLTDQAIKDFVARLKSGQVRRESEMDRRGEAFSRRHVDGSFTSDVNKVLDSMAAKEYLLWVMTSKPSGESKKRQQDQ
>GCG1A|Larimichthys_crocea
MKSINFLAGILLVLGFVQGSWQVPLLEADDNSSFEADDTLGDEAREVSNMKRHSEGTFSNDYSKYLEDRKAQDFVRWLMNNKRSGAAEKRHADGTFTSDVSSYLKQQAIKDFVARLKAGQVRRESETDKRGAAFSRRHVDGSFTSDVNKVLDSLAAKEYLLWVMTSKPSGESKKRQEDQ
>GCG1A|Astatotilapia_burtoni
MKSIHSLAGILLVLGFVQSSWQVPLHDADDSLSFESDNTLNDEPVELSSMKRHSEGTFSNDYSKYLEDRKAQDFVRWLMNNKRSGAGEKRHADGTFTSDVSSFLKDQAIKDFVANLKSGQVRRESEMERWGETFSKRHVDGSFTSDVNKVLDSMAAKEYLLWVMTSKPSGEKRQADE
>GCG1A|Stegastes_partitus
MNSIYSLAGLLLVLGLVQSSWQVPLSEADDSSSFEADNTLADELRELSNVKRHSEGTFSNDYSKYLEDRKAQDFVRWLMNNKRSGSVEKRHADGTFTSDVSSYLTDQAIKDFVARLKSGQVRRESEMDRRAEAFSRRHVDGSFTSDVNKVLDSMAAKEYLLWVMTSKPSGESKKRQQDQ
>GCG1A|Amphiprion_bicinctus
MNSIYSLAGILLVLGFVQSSWQVPLNDDSSSLEADDALADEPRELSNAKRHSEGTFSNDYSKYLEDRKAQDFVRWLMNNKRSGAVEKRHADGTFTSDVSSYLTDQAIKDFVARLKSGQVRRESEMDRRGEAFSRRHVDGSFTSDVNKVLDSMAAKEYLLWVMTSKPSGESKKRQQDQ
>GCG1A|Premnas_biaculeatus_Marc
MNSIYSLAGILLVLSFVQSSWQVPLNDDSSSLEADNTLADEPRELLNAKRHSEGTFSNDYSKYLEDRKAQDFVRWLMNNKRSGAAEKRHADGTFTSDVSSYLTDQAIKDFVARLKSGQVRRESEMDRRGEAFSRRHVDGSFTSDVNKVLDSMAAKEYLLWVMTSKPSGESKKRQQDQ
>GCG1A|Amphiprion_ocellaris
MNSIYSLAGILLVLSFVQSSWQVPLNDDSSSLEADDTLADEPRELSNAKRHSEGTFSNDYSKYLEDRKAQDFVRWLMNNKRSGAVEKRHADGTFTSDVSSYLTDQAIKDFVARLKSGQVRRESEMDRRGEAFSRRHVDGSFTSDVNKVLDSMAAKEYLLWVMTSKPSGESKKRQQDQ
>GCG1B|Lates_calcarifer
MKSTYSLAGLLLLIIIQSSWQVPDQDTDRNSMLLTENSLLTEPIELSNMKRHSEGTFSNDYSKYLETRRAQDFVQWLKNSKRNGSLFRRHADGTYTSDVSSYLQDQAAKEFVSWLKTGRGRRD
>GCG1B|Amphiprion_clarkii
MKSGQAFAGLLLLIIIQSSWQVVPDQDTDRNSMLFSENSLLNEPIELSNMKRHSEGTFSNDYSKYLETRRAQDFVQWLKNSKRNGGLFRRHADGTYTSDVSSYLQDQAAKEFVSWLKTGRGRRD
>GCG1B|Amphiprion_bicinctus_Marc
MKSGQAFAGLLLLIIIQSSWQVVPDQDTDRNSMLFSENSLLNEPIELSNMKRHSEGTFSNDYSKYLETRRAQDFVQWLKNSKRNGGLFRRHADGTYTSDVSSYLQDQAAKEFVSWLKTGRGRRD
>GCG1B|Pseudochromis_fuscus
MKSGQTLAGLLLLIIIQSSWQVPDQDTDQNSMLLTENSVLNEPIELSNMKRHSEGTFSNDYSKYLETRRAQDFVQWLKNSKRNGSLFRRHADGTYTSDVSSYLQDQAAKEFVSWLKTGRGRRE
>GCG1B|Amphiprion_perideraion_Marc
MKSGQAFAGLLLLIIIQSSWQVVPDQDTDRNSMLFSENSLLNEPIELSNMKRHSEGTFSNDYSKYLETRRAQDFVQWLKNSKRNGGLFRRHADGTYTSDVSSYLQDQAAKEFVSWLKTGRGRRD
>GCG1B|Amphiprion_sebae_Marc
MKSGQAFAGLLLLIIIQSSWQVVPDQDTDRNSMLFSENSLLNEPIELSNMKRHSEGTFSNDYSKYLETRRAQDFVQWLKNSKRNGGLFRRHADGTYTSDVSSYLQDQAAKEFVSWLKTGRGRRD
>GCG1B|Chromis_viridis
MKSGHAFAGLLLLIIIQSSWQVAPDQDTDRNSILLTENSMLNEPIELPNMKRHSEGTFSNDYSKYLETRRAQDFVQWLKNSKRNGGLFRRHADGTYTSDVSSYLQDQAAKEFVSWLKTGRGRRD
>GCG1B|Amphiprion_percula_RNA
MKSGQAFAGLLLLIIIQSSWQVVPDQDTDRNSMLLSENSLLNEPIELSNMKRHSEGTFSNDYSKYLETRRAQDFVQWLKNSKRNGGLFRRHADGTYTSDVSSYLQDQAAKEFVSWLKTGRGRRD
>GCG1B|Amphiprion_melanopus_Marc
MKSGQAFAGLLLLIIIQSSWQVVPDQDTDRNSMLFSENSLLNEPIELSNMKRHSEGTFSNDYSKYLETRRAQDFVQWLKNSKRNGGLFRRHADGTYTSDVSSYLQDQAAKEFVSWLKTGRGRRD
>GCG1B|Amphiprion_polymnus_Marc
MKSGQAFAGLLLLIIIQSSWQVVPDQDTDRNSMLFSENSLLNEPIELSNMKRHSEGTFSNDYSKYLETRRAQDFVQWLKNSKRNGGLFRRHADGTYTSDVSSYLQDQAAKEFVSWLKTGRGRRD
>GCG1B|Amphiprion_percula
MKSGQAFAGLLLLIIIQSSWQVVPDQDTDRNSMLLSENSLLNEPIELSNMKRHSEGTFSNDYSKYLETRRAQDFVQWLKNSKRNGGLFRRHADGTYTSDVSSYLQDQAAKEFVSWLKTGRGRRD
>GCG1B|Amphiprion_ocellaris_Marc
MKSGQAFAGLLLLIIIQSSWQVVPDQDTDRNSMLLSENSLLNEPIELSNMKRHSEGTFSNDYSKYLETRRAQDFVQWLKNSKRNGGLFRRHADGTYTSDVSSYLQDQAAKEFVSWLKTGRGRRD
>GCG1B|Nothobranchius_furzeri
MRSAQSLAGVLLLILIQSSWQVPVQDADRTSGSLSENSMFSDPIDFPNVKRHSEGTFSNDYSKYLETRRAQDFVQWLKNSKRNGSVLRRHADGTYTSDVSSYLQDQAAKEFVSWLKTGRGRRD
>GCG1B|Amphiprion_sebae
MKSGQAFAGLLLLIIIQSSWQVVPDQDTDRNSMLFSEHSLLNEPIELSNMKRHSEGTFSNDYSKYLETRRAQDFVQWLKNSKRNGGLFRRHADGTYTSDVSSYLQDQAAKEFVSWLKTGRGRRD
>GCG1B|Chromis_chromis
MKSGHAFAGLLLLIIIQSSWQVAPDQDTDRNSMLLTENSMLNEPIELPNMKRHSEGTFSNDYSKYLETRRAQDFVQWLKNSKRNGGLFRRHADGTYTSDVSSYLQDQAAKEFVSWLKTGRGRRD
>GCG1B|Amphiprion_frenatus
MKSGQAFAGLLLLIIIQSSWQVVPDQDTDRNSMLFSENSLLNEPIELSNMKRHSEGTFSNDYSKYLETRRAQDFVQWLKNSKRNRGLFRRHADGTYTSDVSSYLQDQAAKEFVSWLKTGRGRRD
>GCG1B|Acanthochromis_polyacanthus
MKSGQAFAGLLLLIIIQSSWQVVPDQDTDRNSMLLTENSLLSEPIELSNVKRHSEGTFSNDYSKYLETRRAQDFVQWLKNSKRNGGLFRRHADGTYTSDVSSYLQDQAAKEFVSWLKTGRGRRD
>GCG1B|Amphiprion_ocellaris_Denovo
MKSGQAFAGLLLLIIIQSSWQVVPDQDTDRNSMLLSENSLLNEPIELSNMKRHSEGTFSNDYSKYLETRRAQDFVQWLKNSKRNGGLFRRHADGTYTSDVSSYLQDQAAKEFVSWLKTGRGRRD
>GCG1B|Pomacentrus_moluccensis_Marc
MKSGQAFAGLLLLIIIQSSWQVVPDQDTDRNSMLLSENSLLNEPIELSNMKRHSEGTFSNDYSKYLETRRAQDFVQWLKNSKRNGGLFRRHADGTYTSDVSSYLQDQAAKEFVSWLKTGRGRRD
>GCG1B|Amphiprion_ocellaris_RNA
MKSGQAFAGLLLLIIIQSSWQVVPDQDTDRNSMLLSENSLLNEPIELSNMKRHSEGTFSNDYSKYLETRRAQDFVQWLKNSKRNGGLFRRHADGTYTSDVSSYLQDQAAKEFVSWLKTGRGRRD
>GCG1B|Amphiprion_akallopisos_Marc
MKSGQAFAGLLLLIIIQSSWQVVPDQDTDRNSMLFSENSLLNEPIELSNMKRHSEGTFSNDYSKYLETRRAQDFVQWLKNSKRNGGLFRRHADGTYTSDVSSYLQDQAAKEFVSWLKTGRGRRD
>GCG1B|Amphiprion_nigripes_Marc
MKSGQAFAGLLLLIIIQSSWQVVPDQDTDRNSMLFSENSLLNEPIELSNMKRHSEGTFSNDYSKYLETRRAQDFVQWLKNSKRNGGLFRRHADGTYTSDVSSYLQDQAAKEFVSWLKTGRGRRD
>GCG1B|Larimichthys_crocea
MTSAHSLAGLLLLIIIQSSWQVPDQDTDRDSMLLTENSMLTEPIELSNMKRHSEGTFSNDYSKYLETRRAQDFVQWLKNSKRNGSLIRRHADGTYTSDVSSYLQDQAAKEFVTWLKTGRGRRE
>GCG1B|Astatotilapia_burtoni
MNSAHSLAGLLLLIIIQSSWQVPDQDTDRHSMLLTENSILNEPIEIQNMKRHSEGTFSNDYSKYLETRRAQDFVQWLKNSKRNGRRHADGTYTSDVSSYLQDQAAKEFVSWLKTGRGRRD
>GCG1B|Stegastes_partitus
MRSAHAFAGLLLLIIIQSSWQVVPDQDTDRNSMLLTENSMLNEPIELSNMKRHSEGTFSNDYSKYLETRRAQDFVQWLKNSKRNGGLFRRHADGTYTSDVSSYLQDQAAKEFVSWLKTGRGRRD
>GCG1B|Amphiprion_bicinctus
MKSGQAFAGLLLLIIIQSSWQVVPDQDTDRNSMLFSENSLLNEPIELSNMKRHSEGTFSNDYSKYLETRRAQDFVQWLKNSKRNGGLFRRHADGTYTSDVSSYLQDQAAKEFVSWLKTGRGRRD
>GCG1B|Premnas_biaculeatus_Marc
MKSGQAFAGLLLLIIIQSSWQVVPDQDTDRNSMLLTENSLLNEPIEISNMKRHSEGTFSNDYSKYLETRRAQDFVQWLKNSKRNGGLFRRHADGTYTSDVSSYMQDQAAKEFVSWLKTGRGRRD
>GCG1B|Amphiprion_ocellaris
MKSGQAFAGLLLLIIIQSSWQVVPDQDTDRNSMLLSENSLLNEPIELSNMKRHSEGTFSNDYSKYLETRRAQDFVQWLKNSKRNGGLFRRHADGTYTSDVSSYLQDQAAKEFVSWLKTGRGRRD
>GCG2|Lates_calcarifer
MSLLVWFMLVLFLCPSSKEMVVDKTRPASSAILRWHSYQMEKGQNIIRNLKRHSDGTFTNDFTRYLDKIKAKDFVEWLASTKRQGCHEDLFPIPEV
>GCG2|Amphiprion_clarkii
MNLLMWCMLVLVLGSSTKEMVVATDQLISYASPRWHSYHMEKGQRIIRNFKRHSD
>GCG2|Amphiprion_bicinctus_Marc
MNLLMWCMLVLVLGSSTKEMVVAKTRLSTSIPLSIYPRWHSYRMEKGQRIIRNFKRHSDGTFTHDFTRYLDKMKAKDFVEWLASTKREG
>GCG2|Pseudochromis_fuscus
MNLLIWCMLALLLCSSTTEMVVDQARPSRYLLLTNAASLRWRSYQVEKGENIQNFKRHSDGTFTNDFTSFSDKMKAKDFVKWLTSITQ
>GCG2|Amphiprion_perideraion_Marc
MNLLMWCMLVLVLGSSTKEMVVAKTRFAASIPLSIYPRWHSYRMEKGQRIIRNFKRHSDGTFTHDFTHYLDKMKAKDFVEWLASTKREG
>GCG2|Amphiprion_sebae_Marc
MNLLMWCMLVLVLGSSTKEMVIAKTRLSRWHSYRMEKGQRIIRNFKRHSDGTFTHDFTRYLDKMKAKDFVEWLASTKREG
>GCG2|Chromis_viridis
NLLLWCTLVLVLCSSTEETAVAKTRLSASLRWHSYRMEKGQKIIRNIKRHSD
>GCG2|Amphiprion_percula_RNA
MNLLMWCMLVLVLGSSTLDKMKAKDFVEWLASTKREG
>GCG2|Amphiprion_melanopus_Marc
MNLLMWCMLVLVLGSSTKEMVVAKTRLSRSIPLSIYPRWHSYRMEKGQRIIRNFKRHSDGTFTHDFTRYLDKMKAKDFVEWLASTKREG
>GCG2|Amphiprion_polymnus_Marc
MNLLMWCMLVLVLGSSTKEMVIAKTRLSRWHSYRMEKGQRIIRNFKRHSDGTFTHDFTRYLDKMKAKDFVEWLASTKREG
>GCG2|Amphiprion_percula
MNLLMWCMLVLVLGSSTKEMVVAKTRFTDQLISYASPRWHSYRMEKGQRIIRNFKRHSDGTFTHDFTRYLDKMKAKDFVEWLASTKREG
>GCG2|Amphiprion_ocellaris_Marc
MNLLMWCMLVLVLGSSTKDMVVAKTRLSRWHSYRMEKGQRIIRNFKRHSDGTFTHDFTRYLDKMKAKDFVEWLASTKLEG
>GCG2|Nothobranchius_furzeri
MKLLIWCLLVIFLCSGTKEMIVEKNRPSRYFICLSFFRWRSFRMEKGQHIIQNFKRHSDGTFTSDFTNHLDKIKAKYFVEWLSSIKREGCHDQFLQAVAESRP
>GCG2|Chromis_chromis
MNLLMWCMLVLVLCSSSKEMVVAKTRLSSAASPRWHSYRVEKGQKIIRNIKRHSDGTFTSDFTHYLDKMKAKDFVEWLASMKRGG
>GCG2|Amphiprion_frenatus
MNLLMWCMLVLVLGSSTKEMVVAKTRLSRWHSYRMEKGQRIIQNFKRHSDGTFTHDFTRYLDKMKAKDFVEWLASTKREG
>GCG2|Acanthochromis_polyacanthus
MNLLMWCLLVLVLGSSTKETVVAKTRLTDQLIDCAWHSYRMEKGQRIIRSFKRHSDGTFTNDFTRYLDKMKAKDFVEWLASTKREG
>GCG2|Amphiprion_ocellaris_Denovo
MNLLMWCMLVLVLGSSTKEMVVAKTRFTDQLISYASPRWHSYRMEKGQRIIRNFKRHSDGTFTHDFTRYLDKMKAKDFVEWLASTKREG
>GCG2|Pomacentrus_moluccensis_Marc
MNLLMWCMLVLVLGSSTKEMVVAKTRLSRWHSYRMEKGQRIIRNFKRHSDGTFTHDFTRYLDKMKAKDFVEWLASTKREG
>GCG2|Amphiprion_akallopisos_Marc
MNLLMWCMLVLVLGSSTKEMVVAKTRLSRWHSYRMEKGQRIIRNFKRHSDGTFTHDFTRYLDKMKAKDFVEWLASTKREG
>GCG2|Amphiprion_nigripes_Marc
MNLLMWCMLVLVLGSSTKEMVFAKTRLSRWHSYRMEKGQRIIRNFKRHSDGTFTHDFTRYLDKMKAKDFVEWLASTKREG
>GCG2|Larimichthys_crocea
MGPHIWCLLVLFLCSCSKEMVVDKTRLPRHLSYQMEKGQNLIQNLKRHADGTFASDFTHYLDKIKAKDFVEWLASTKREGCQEDLLQIAAEV
>GCG2|Astatotilapia_burtoni
MNLPVLCLLLLCIFSDTQQVVLDKSGPSRYYVVSSFIWLSYRMEKGHHMVRKLKRHSDGTFTSDFTHYLDKIKAKDFVEWLTDPKQEGCCEALLDIAAEV
>GCG2|Stegastes_partitus
MNLLLCCMLVLVLCSSTKEMVVAKTRLSSTASLRWHSYHMEKGQKIVQNFKRHSDGTFTSDFTNYLDKMKAKDFVEWLASTKQEGCREDQLHMAAQV
>GCG2|Amphiprion_bicinctus
TDQLISYASPRWHSYRMEKGQRIIRNFKRHSDGTFTHDFTRYLDKMKAKDFVEWLASTKREG
>GCG2|Premnas_biaculeatus_Marc
PRWHSYRMEKGQRIIRNFKRHSDGTFSHDFTQYLDKMKAKDFVEWLASTKREG
>GCG2|Amphiprion_ocellaris
MNLLMWCMLVLVLGSSTKDMVVAKTRFTDQLISYASPRWHSYRMEKGQRIIRNFKRHSDGTFTHDFTRYLDKMKAKDFVEWLASTKREG
>GHRH|Lates_calcarifer
MEKAALLLFCCLVMSLSGSPLYPSIRFGQRDTSILMTSSINNPAEKQQGDTSPPMEQAELRSGRHADAIFTNRYRKVLGQISARKFLQTIMGKRPGVGSESYMKRQSDIYEGTYKEDLTSIQRNQRYRGVHGNAMGPRLLS
>GHRH|Amphiprion_clarkii
MEKAALLLFCCLVMSLSGSPLYPTIRFGQRDTSILMTSSIKNPAEQLEDDTRPPRERAELRSGRHADAIFTNSYRKVLGQISARKFLQTIMGKRLGEESGSYMKRQSDIYEGTYKEDLTSIQSDQRYRKVQGHVLRPRLLS
>GHRH|Amphiprion_bicinctus_Marc
MEKAALLLFCCLVMSLSGSPLYPTIRFGQRDTSILMTSSIKNPAEQLEEDTRPPRERAELRSGRHADAIFTNSYRKVLGQISARKFLQTIMGKRLGEESGSYMKRQSDIYEGTYKEDLTSIQSDQRYRKVQGDVLRPRLLS
>GHRH|Pseudochromis_fuscus
MEKAVLLLLCCLIMSLSGSPLYPSIRFGQRDTSILMTSSIKNPAEQLEEDTRPQRERAELRSGRHADAIFTNSYRKVLGQISARKFLQTIMGKRLGDESESYMKRQSNIYEGTYKEDLTSIQSDQRYSGVNGNVMRPR
>GHRH|Amphiprion_perideraion_Marc
MEKAALLLFCCLVMSLSGSPLYPTIRFGQRDTSILMTSSIKNPAEQLEDERRPPREGAELRSGRHADAIFTNSYRKVLGQISARKFLQTIMGKRLGEESGSYMKRQSDIYEGTYKEDLTSIQSDQRYRKVQGDVLRPRLLS
>GHRH|Amphiprion_sebae_Marc
MEKAALLLFCCLVMSLSGSPLYPTIRFGQRDTSILMTSSIKNPAEQLEEDTRPPRERAELRSGRHADAIFTNSYRKVLGQISARKFLQTIMGKRLGEESGSYMKRQSDIYEGTYKEDLTSIQSDQRYRKVQGDVLRPRLLS
>GHRH|Chromis_viridis
MEKAALLLFCCLVMSLSGSPLYPTIRFGQRDTSILMTSSIKNPAEQLEEDTHPPRERAELRSGRHADAIFTNSYRKVLGQISARKFLQTIMGKRLGDESGSYMKRQSDIYEGTYKEDLTSIQSDQSYRKVHGNVLRPRLLS
>GHRH|Amphiprion_percula_RNA
MEKAALLLFCCLVMSLSGSPLYPTIRFGQRDTSILMTSSIKNPAEQLEEDRRPPRERAELRSGRHADAIFTNSYRKVLGQISARKFLQTIMGKRLGEESGSYMKRQSGIYEGTYKEDLTSIQSDQRYRKVQGDVLRPRLLS
>GHRH|Amphiprion_melanopus_Marc
MEKAALLLFCCLVMSLSGSPLYPTIRFGQRDTSILMTSSIKNPAEQLEEDTRPTRERAELRSGRHADAIFTNSYRKVLGQISARKFLQTIMGKRLGEESGSYMKRQSDIYEGTYKEDLTSIQSDQRYRKVQGDVLRPRLLS
>GHRH|Amphiprion_polymnus_Marc
MEKAALLLFCCLVMSLSGSPLYPTIRFGQRDTSILMTSSIKNPAEQLEEDTRPPRERAELRSGRHADAIFTNSYRKVLGQISARKFLQTIMGKRLGEESGSYMKRQSDIYEGTYKEDLTSIQSDQRYRKVQGDVLRPRLLS
>GHRH|Amphiprion_percula
MEKAALLLFCCLVMSLSGSPLYPTIRFGQRDTSILMTSSIKNPAEQLEEDRRPPRERAELRSGRHADAIFTNSYRKVLGQISARKFLQTIMGKRLGEESGSYMKRQSGIYEGTYKEDLTSIQSDQRYRKVQGDVLRPRLLS
>GHRH|Amphiprion_ocellaris_Marc
MEKAALLLFCCLVMSLSGSPLYPTIRFGQRDTSILMTSSIKNPAEQLEEDRRPPRERAELRSGRHADAIFTNSYRKVLGQISARKFLQTIMGKRLGEESGSYMKRQSGIYEGTYKEDLTSIQSDQRYRKVQGDVLRPRLLS
>GHRH|Nothobranchius_furzeri
MMEKAALLLLCCLVISLSGSPLYPSISFGQTDTSILMTSSIKDAADQLEEDTRRLRDRAELRSERHADAIFTNSYRKVLGQISARKFLQTIMGKRLGDGSYMKRQSDIYEGMFKEDLTSIQSDQRYTGPRLLS
>GHRH|Amphiprion_sebae
MEKAALLLFCCLVMSLSGSPLYPTIRFGQRDTSILMTSSIKNPAEQLEEDTRPPRERAELRSGRHADAIFTNSYRKVLGQISARKFLQTIMGKRLGEESGSYMKRQSDIYEGTYKEDLTSIQSDQRYRKVQGDVLRPRLLS
>GHRH|Chromis_chromis
MEKAALLLFCCLVMSLSGSPLYPTIRFGQRDTSILMTSSLKNPAEQLEVDTHPPREQAELRSGRHADAIFTNSYRKVLGQISARKFLQTIMGKRLGDESGSYMKRQSDIYEGTYKEDLTSIQSDQRYRKVHGNVLRPRLLS
>GHRH|Amphiprion_frenatus
MEKAALLLFCCLVMSLSGSPLYPTIRFGQRDTSILMTSSIKNPAEQLEEDTRPPRERAELRSGRHADAIFTNSYRKVLGQISARKFLQTIMGKRLGEESGSYMKRQSDIYEGTYKEDLTSIQSDQRYRKVQGDVLRPRFLS
>GHRH|Acanthochromis_polyacanthus
MEKAALLLFCCLVMSLSGSPLYPTIRFGQRDMSILMTSSIKNPAEQLEENTHPSRERAELRSGRHADAIFTNSYRKVLGQISARKFLQTIMGKRLGEESGSYMKRQSDIYEGTYKEDLTSIQSDQRYREVQGGILRPRLLS
>GHRH|Amphiprion_ocellaris_Denovo
MEKAALLLFCCLVMSLSGSPLYPTIRFGQRDTSILMTSSIKNPAEQLEEDRRPPRERAELRSGRHADAIFTNSYRKVLGQISARKFLQTIMGKRLGEESGSYMKRQSGIYEGTYKEDLTSIQSDQRYRKVQGDVLRPRLLS
>GHRH|Pomacentrus_moluccensis_Marc
MEKAALLLFCCLVMSLSGSPLYPTIRFGQRDTSILMTSSIKNPAEQLEEDRRPPRERAELRSGRQADAIFTNSYRKVLGQISARKFLQTIMGKRLGEESGSYMKRQSDIYEGTYKEDLTSIQSDQRYRKVQGDVLRPRLLS
>GHRH|Amphiprion_ocellaris_RNA
MGKAALLLFCCLVMSLSGSPLYPTIRFGQRDTSILMTSSIKNPAEQLEEDRRPPRERAELRSGRHADAIFTNSYRKVLGQISARKFLQTIMGKRLGEESGSYMKRQSDIYEGTYKEDLTSIQSDQRYRKVQGDVLRPRLLS
>GHRH|Amphiprion_akallopisos_Marc
MEKAALLLFCCLVMSLSGSPLYPTIRFGQRDTSILMTSSIKNPAEQLEDDRRPPRERAELRSGRHADAIFTNSYRKVLGQISARKFLQTIMGKRLGEESGSYMKRQSDIYEGTYKEDLTSIQSDQRYRKVQGDVLRPRLLS
>GHRH|Amphiprion_nigripes_Marc
MEKAALLLFCCLVMSLSGSPLYPTIRFGQRDTSILMTSSIKNPAEQLEEDTRPPRERAELRSGRHADAIFTNSYRKVLGQISARKFLQTIMGKRLGEESGSYMKRQSDIYEGTYKEDLTSIQSDQRYRKVQGDVLRPRLLS
>GHRH|Larimichthys_crocea
MEKSALLLFCCLVMSLSGSPLYPSIRFGQRDTSILMTSSIKNPAEQLEEETSPPSERAELRTGRHADAIFTNSYRKVLGQISARKFLQTIMGKRLGDDSESYVKRQSDIYEGTYKDEVTSIQSNQRYRGVHGNIMRPRLLS
>GHRH|Astatotilapia_burtoni
MMEKAALLLCCLIMTLSGSPLYPSIRFGQRDTSILMTSSLKNPAEQQEEDARPPREPAELRLGRHADAIFTNSYRKVLGQISARKFLQTIMGKRLGDGSESYMKRQSDIYEGTYKEDLTAIQRNQRYRGVHGNVLRHRLLS
>GHRH|Stegastes_partitus
MEKAALLLFCCLVMSLSGSPLYPTIRFGQSDMSILMTSSIENPPEQLEEDTHPPRERAELRSGRHADAIFTNSYRKVLGQISARKFLQTIMGKRLGDERGSYMKRLSDIYEGTYKEDLTSIQSDQRYRKVHGNVMSPRLLS
>GHRH|Amphiprion_bicinctus
MEKAALLLFCCLVMSLSGSPLYPTIRFGQRDTSILMTSSIKNPAEQLEEDTRPPRERAELRSGRHADAIFTNSYRKVLGQISARKFLQTIMGKRLGEESGSYMKRQSDIYEGTYKEDLTSIQSDQRYRKVQGDVLRPRLLS
>GHRH|Premnas_biaculeatus_Marc
MEKAALLLFCCLVMSLSGSPLYPTIRFGQRDKSILMTSSIKNPAEQLEEDPRPPRERAELRSGRHADAIFTNSYRKVLGQISARKFLQTIMGKRLGEESGSYMKRQSDIYEGTYKEDLTSIQSDQRYRKVQGEVLRTRLLS
>GHRH|Amphiprion_ocellaris
MGKAALLLFCCLVMSLSGSPLYPTIRFGQRDTSILMTSSIKNPAEQLEEDRRPPRERAELRSGRHADAIFTNSYRKVLGQISARKFLQTIMGKRLGEESGSYMKRQSDIYEGTYKEDLTSIQSDQRYRKVQGDVLRPRLLS
>GHRL|Lates_calcarifer
MFLKRNTCLLVFLLCSLTLWCKSTSAGSSFLSPSQKPQNKGKSSRVGRQVMEEPSQPTGDNHITVSAPFEIGITMTAEDFEEYGVVLQEIIQRLLGNTETAERPSQL
>GHRL|Amphiprion_clarkii
KRNTCMLAFLLCCLTLWSKSASAGSSFLSPSQKSSQRSDQYLPAEPFFS
>GHRL|Amphiprion_bicinctus_Marc
MFMKRNTCMLAFLLCCLTLWSKSASAGSSFLSPSQKPQNRGKSPRVGRQAMEENTPPTDDHHLTISAPFKIGITISEDDLDEYRVILQEIVQHLLGSSETPGCSQRSDQYPPAEPFFSISQ
>GHRL|Pseudochromis_fuscus
MFLKRNTCLLVFLVCSLTLWCKSTSAGSSFLSPSQKPQNKGKSSRVGRQTMEEPTPPTEDNHITISAPFEIGLTVREEDFDEFSVVLQEIVQHLLGPSAASPGPLLSQQYLPAHPFFTLSQ
>GHRL|Amphiprion_perideraion_Marc
MFMKRNTCMLAFLLCCLTLWSKSASAGSSFLSPSQKPQNRGKSPRVGRQAMEENIPPTDDNHLTISAPFKIGITISEDDLDEYRVILQEIVQHLLGSSETPGCSQRSDQYLPAEPFFSISQ
>GHRL|Amphiprion_sebae_Marc
MFMKRNTCMLAFLLCCLTLWSKSASAGSSFLSPSQKPQNRGKSPRVGRQAMEENIPPTDDNHLTISAPFKIGITISEDDLDEYRVILQEIVQHLLGSSETPGCSQRSDQYLPAEPFFSISQ
>GHRL|Amphiprion_percula_RNA
MFMKRNTCMLAFLLCCLTLWSKSASAGSSFLSPSQKPQNRGKSPRVGRQAMEENIPPTDDNHLTISAPFKIGITISEDDLDEYRVILQEIVQHLLGSSETSG
>GHRL|Amphiprion_melanopus_Marc
MFMKRNTCMLAFLLCCLTLWSKSASAGSSFLSPSQKPQNRGKSPRVGRQAMEENIPPTDDNHLTISAPFKIGITISEDDLDEYRVILQEIVQHLLGSSETPGCSQRSDQYLPAEPFFSISQ
>GHRL|Amphiprion_polymnus_Marc
MFMKRNTCMLAFLLCCLTLWSKSASAGSSFLSPSQKPQNRGKSPRVGRQAMEENIPPTDDNHLTISAPFKIGITISEDDLDEYRVILQEIVQHLLGSSETPGCSQRSDQYLPAEPFFSISQ
>GHRL|Amphiprion_percula
MFMKRNTCMLAFLLCCLTLWSKSASAGSSFLSPSQKPQNRGKSPRVGRQAMEENIPPTDDNHLTISAPFKIGITISEDDLDEYRVILQEIVQHLLGSSETSGCSQRSDQYLPAEPFFSISQ
>GHRL|Amphiprion_ocellaris_Marc
MFIKRNTCMLAFLLCCLTLWSKSASAGSSFLSPSQKPQNRGKSPRVGRQAMEENIPPTDDNHLTISAPFKIGITISEDDLDEYRVILQEIVQHLLGSSETSGCSQRSDQYLPAEPFFSISQ
>GHRL|Amphiprion_sebae
NRGKSPRVGRQAMEENTPPTDDNHLTISSQRSDQYLPAEPFFSISQ
>GHRL|Chromis_chromis
MFMKRNTFMLAFLLCSLTLWSKSVSGGSSFLSPSQKPQNRGKSSRVGRQAMEENTPPTEDNHLTISAPFEIGITISEDDLDEYRVILQEIVQHLLGSSETSGSSQRPDQYLPTEPFFSTSQ
>GHRL|Amphiprion_frenatus
MFMKRNTCMLAFLLCCLTLWSKSASAGSSFLSPSQKPQNRGKSPRVGRQAMEENIPPTDDNHLTISAPFKIGITISEDDLDEYRVILQEIVQHLLGSSETPGSSQRSAQYLPAEPFFSISQ
>GHRL|Acanthochromis_polyacanthus
MFMKSNTCMLVFLLCCLTLWSKSASAGSSFLSPSQKPQNRGKLPRVGRQVMEENIPPTDDKHLTVSGKNVPFQIGVTISEDDLDEYRVILQEIVQHLLGSSETSGCSQRSDQYLPAEAFFSISQ
>GHRL|Amphiprion_ocellaris_Denovo
MFIKRNTCMLAFLLCCLTLWSKSASAGSSFLSPSQKPQNRGKSPRVGRQAMEENIPPTDDNHLTISAPFKIGITISEDDLDEYRVILQEIVQHLLGSSETSGCSQRSDQYLPAEPFFSISQ
>GHRL|Pomacentrus_moluccensis_Marc
MFMKRNTCMLAFLLCCLTLWSKSASAGSSFLSPSQKPQNRGKSPRVDRQAMEENIPPTDDNHLTISAPFKIGITISEDDLDEYRVILQEIVQHLLGSSETSGCSQRSDQYLPAEPFFSISQ
>GHRL|Amphiprion_ocellaris_RNA
RNTCMLAFLLCCLTLWSKSASAGSSFLSPSQKPQDDNHLTISAPFKIGITISEDDLDEYRVILQEIVQHLLGSSETSG
>GHRL|Amphiprion_akallopisos_Marc
MFMKRNTCMLAFLLCCLTLWSKSASAGSSFLSPSQKPQNRGKSPRVGRQAMEENIPPTDDNHLTISAPFKIGITISEDDLDEYRVILQEIVQHLLGSSETPGCSQRSDQYLPAEPFFSISQ
>GHRL|Amphiprion_nigripes_Marc
MFIKRNTCMLAFLLCCLTLWSKSASAGSSFLSPSQKPQNRGKSPRVGRQAMEENIPPTDDNHLTISAPFKIGITISEDDLDEYRVILQEIVQHLLGSSETPGCSQRSDQYLPAEPFFSISQ
>GHRL|Larimichthys_crocea
MFLKRSTCLLVFLACSLTMWCKSTSAGSSFLSPSQKPQNRGKSPPRVGRQVMEEPGHPAEDNHLTISAPFEIAVTLREEDFEEYSAALQEIIQRLLGSTETAERRSQL
>GHRL|Astatotilapia_burtoni
MLLKRNTCLLAFLLCSLTLWCKSTSAGSSFLSPSQKPQNKVKSSRIGRQAMEEPNQTNEDKTMTISAPFEIGVTLRAEDLADYIVELQEIVQRLLGNTESAGCPFFLVYTLKKCFL
>GHRL|Stegastes_partitus
MFMKRNTCVLAVLLCSLTLWCKSASAGSSFLSPSQKPQNRGKSSRVGRQAMEENIASAEDNSLTISAPFEIGITISEDDLDEYRVILQEIVQHLLGSSETSGFSQRSDQYSPAEPFFSTSQ
>GHRL|Premnas_biaculeatus_Marc
MFMKRSTCMLVFMLCSLTLWSKSASAGSSFLSPSQKPQNRGKSPRVGRQAMEEDIPPNDDKQLTISAPFKIGVTISEDDWEEYRVILQEIVQHLLGSSDTSGCSQRSDQYLPAEHFFSISQ
>GHRL|Amphiprion_ocellaris
MFMKRNTCMLAFLLCCLTLWSKSASAGSSFLSPSQKPQNRGKSPRVGRQAMEENIPPTDDNHVTISAPFKIGITISEDDLDEYRVILQEIVQHLLGSSETSGCSQRSDQYLPAEPFFSISQ
>GIP|Lates_calcarifer
MKVVLFELLVVCLLGALHAGANAQPEETGLSEYEQHVGKRYAESTIASEISKIMDSMVQRNFVEFLLNQRDKRSKPAAVEEDPEERQYNDLLKLRLHEKQRRQI
>GIP|Amphiprion_clarkii
MKALLFKLSVIVMLGRLHANTQTEEMGFSEDEQHLRRRYAE
>GIP|Amphiprion_bicinctus_Marc
MKALLFKLLVIVMLGGLHANTQTEEMGFCEDEQHLRRRYAESVIASEISKIRDSMVQRNFIDFLLNQKGKRSRSAAVEEDQEERWYNDLLKLSLHDKQRNI
>GIP|Pseudochromis_fuscus
LSEDEQLLRKRYAESAIASEISKLMDSVAQKNFVDFLLNQRVKKSR
>GIP|Amphiprion_perideraion_Marc
MKALLCKLLVIFMLGGLHANTQTEEMGLVYAFQHLRRRYAESVIASEISKIRDSMVQRNFIDFLLNQKGKRSRSAAVEEDQEERWYNDLLKLSLHDKQRNI
>GIP|Amphiprion_sebae_Marc
MKALLFKLLVIVMLGGLHANTQTEEMGFSEDEQHLRRRYAESVIASEISKIRDSMVQRNFIDFLLNQKGKRSRSAAVEEDQEERWYNDLLKLSLHDKQRNI
>GIP|Amphiprion_percula_RNA
MKALLFKLLVIFMLGGLHANTQRNFIDFLLNQKWKRSRSAAVEEDQEERWYND
>GIP|Amphiprion_melanopus_Marc
MKALLFKLLVIVMLGGLHANTQTEEMGFSEDEQHLRRRYAESVIASEISKIRDSMVQRNFIDFLLNQKGKRSRSAAVEEDQEERWYNDLLKLSLHDKQRNV
>GIP|Amphiprion_polymnus_Marc
MKALLFKLLVIVMLGGLHANTQTEEMGFSEDEQHLRRRYAESVIASEISKIRDSMVQRNFIDFLLNQKGKRSRSAAVEEDQEERWYNDLLKLSLHDKQRNI
>GIP|Amphiprion_percula
MKALLFKLLVIFMLGGLHANTQTEEMGFSEDEQHLRRRYAESVIASEISKIRDSMLQRNFIDFLLNQKWKRSRSAAVEEDQEERWYNDLLKLSLHDKQRNI
>GIP|Amphiprion_ocellaris_Marc
MKALLFKLLVIFMLGGLHANTQTEEMGFSEDEQHLRRRYAESVIASEISKIRDSMLQRNFIDFLLNQKWKRSRSAAVEEDQEERWYNDLLKLSLHDKQRNI
>GIP|Chromis_chromis
MKALLFKLWAIFLLGGLHANTQPEEMGLGEDEQHIRRRYAESIIASEISKIRDFMVQRNFIDFLLKQKEKRSRSAAVEGDQEERWYNDLLKLSLHDKQRNLGVFSILHKAYK
>GIP|Amphiprion_frenatus
MKALLFKLLVIVMLGGLHANTQTEEMGFSEDEQHLRRRYAESVIASEISKIRDSMVQRNFIDFLLNQKGKRSRSAAVEEDQEERWYNDLLKLSLHDKQRNV
>GIP|Acanthochromis_polyacanthus
MKTLMIKLLVIFMLGGLHANTQTEEMGFNEDEQHLRRRYAESVIASEISKIRDSMVQRNFINFLLSQKGKRSRSAAVEEDQEERWYNDLLKLSLHDKQGNI
>GIP|Amphiprion_ocellaris_Denovo
MKALLFKLLVIFMLGGLHANTQTEEMGFSEDEQHLRRRYAESVIASEISKIRDSMLQRNFIDFLLNQKWKRSRSAAVEEDQEERWYNDLLKLSLHDKQRNI
>GIP|Pomacentrus_moluccensis_Marc
MKALLFKLLVIFMLGGLRANTQTEEMGFSEEEQHLRRRYAESVIASEISKIRDSLVQRNFIDFLLNQKGKRSRSAAVEEDQEERWYNDLLKLSLHDKQRNI
>GIP|Amphiprion_ocellaris_RNA
MKALLFKLLVIFMLGGL
>GIP|Amphiprion_akallopisos_Marc
MKALLCKLLVIFMLGGLHANTQTEEMGFSEDEQHLRRRYAESVIASEISKIRDSMVQRNFIDFLLNQKGKRSRSAAVEEDQEERWYNDLLKLNLHDKQRNV
>GIP|Amphiprion_nigripes_Marc
MKALLFKLLVIVMLGGLHANTQTEEMGFSEDEQHLRRRYAESVIASEISKIRDSMVQRNFIDFLLNQKGKRSRSAAVEEDQEERWYNDLLKLSLHDKQRNI
>GIP|Larimichthys_crocea
MKVLSELLVVCLLGALHVNAHPDEMGLSEDEQRVMRRYAESTIGSEIGKIMDSMVQKNFVDFLLKQKEKKSKPATAEEDPEVRLYGDLLKLRHEKQKQVCFPFSVFY
>GIP|Astatotilapia_burtoni
MKALLFKLLIICLLGALHAKPEEMAEDEQNLRKRYAESTIASEFSKIMDSMVQKNFIKFLLSQRQKKTKPADAGKDLEEHQYNDLLKLSLQEKQGRNI
>GIP|Stegastes_partitus
MKALLFELLVVFMLGGLIANTQAEEMGLSEDEQHLRRRYAESIIASEIGKIRASMVQKNFIDFLLSQKGKRSRSAAVEEDREECWYNDLLKLSLHDKQRNI
>GIP|Amphiprion_bicinctus
MKALLFKLLVIVMLGGLHANTQTEEMGFSEDEQHLRRRRSRSAAVEEDQEERWYNDLLKLSLHDKQRNI
>GIP|Premnas_biaculeatus_Marc
MEALLFNLLVIFMLGGLHANTQTEEMGFSEDEQHLRRRYAESFIASEISKIRDSMVQRNFIDFLLSQKEKRSSSAAVEEDQEERWCNDLLKLSLHDKQGNI
>GIP|Amphiprion_ocellaris
MKALLFKLLVIFVLGGLHANTQTEEMGFSEDEQHLRRRYAESVIASEISKIRDSMLQRNFIDFLLNQKWKRSRSAAVEEDQEERWYNDLLKLSLHDKQRNI
>GNRH1|Lates_calcarifer
MAVKTLALWILLVATLVPQHCCQHWSYGLSPGGKRELDSLPDTLGNVVEGFPHEDTQCSVLGYAEESPFARVYRMKGVFGSVTDRENGHRTYKK
>GNRH1|Amphiprion_clarkii
MAAKTLALWLLLVGTVLLPGSCQHWSYGLSPGGKRELDSFSDTLCNIAEGFPHMDAPFSAFGCTDESPYAQFLRMKGLLGSVTNKENGHRTYKK
>GNRH1|Amphiprion_bicinctus_Marc
MAAKALALWLLLVGTVLLPGSCQHWSYGLSPGGKRELDSFSDTLCNIAEGFPHMDAPFSAFGCTDESPYAKFFRMKGLLGSVTNKENGHRTYKK
>GNRH1|Pseudochromis_fuscus
MAIKVLALWLLLLGTLLPQVYCQHWSYGLSPGGKRELDSFPDTKGDMVKEFPNMDTPCSVLSCAAESPFAKLYKLKGLVGSMTGRENGYRAYKK
>GNRH1|Amphiprion_perideraion_Marc
MAAKTLALWLLLVGTVLLPGSCQHWSYGLSPGGKRELDSFSDTLCNIAEGFPHMDAPFSAFGCTDESPYVKFFRMKGLLGSVTNKENGHRTYKK
>GNRH1|Amphiprion_sebae_Marc
MAAKTLALWLLLVGTVLLPGSCQHWSYGLSPGGKRELDSFSDTLCNIAEGFPHMDAPFSAFGCTDESPYAKFFRMKGLLGSVTNKENGHRTYKK
>GNRH1|Chromis_viridis
GTVLPSGSCQHWSYGLSPGGKRELDSFPDTLGNIVEGFPHMDAPLSAFGCADESPYAKFFRIKGLLGSVTNKENGHRSYKK
>GNRH1|Amphiprion_percula_RNA
MAAKTLALWLLLVGTVLLPGSCQHWSYGLSPGGKRELDSFSDTLCNIAEGFPHMDAPFSAFGCTEESPFAKFFRMKGLLGSVTNKENGHRTYKK
>GNRH1|Amphiprion_melanopus_Marc
MAAKTLAVWLLLVGTVLLPGSCQHWSYGLSPGGKRELDSFSDTLCNIAEGFPHMDAPFSAFGCTDESPYAKFFRMKGLLGSVTNKENGHRTYKK
>GNRH1|Amphiprion_polymnus_Marc
MAAKALALWLLLVGTVLLPGSCQHWSYGLSPGGKRELDSFSDTLCNIAEGFPHMDAPFSAFGCTDESPYAKFFRMKGLLGSVTNKENGHRTYKK
>GNRH1|Amphiprion_percula
MAAKTLALWLLLVGTVLLPGSCQHWSYGLSPGGKRELDSFSDTLCNIAEGFPHMDAPFSAFGCTEESPFAKFFRMKGLLGSVTNKENGHRTYKK
>GNRH1|Amphiprion_ocellaris_Marc
MAAKTLALWLLLVGTVLLPGSCQHWSYGLSPGGKRELDSFSDTLCNIAEGFPHMDAPFSAFGCTEESPFAKFFRMKGLLGSVTNKENGHRTYKK
>GNRH1|Nothobranchius_furzeri
MALKTLVLRLLLVGAVVPLVCCQHWSFGLSPGGKRELDGFQSTLDNIVEGFSHMDAPCTVLRCEEDSPLAKIYRMKGFLGSVSDGGNGHKVYKK
>GNRH1|Amphiprion_sebae
MAAKALALWLLLVGTVLLPGSCQHWSYGLSPGGKRELDSFSDTLCNIAEGFPHMDAPFSAFGCTDESPYAKFFRMKGLLGSVTNKENGHRTYKK
>GNRH1|Chromis_chromis
MATTTLALWLLLVVTVLPSGSCQHWSYGLSPGGKRELDSFPDTLGNIVEGFPHMDAPLSAFGCADESPYSKVFRIKGLLGSLTNKENGHRTYKK
>GNRH1|Amphiprion_frenatus
MAAKTLAVWLLLVGTVLLPGSCQHWSYGLSPGGKRELDSFSDTLCNIAEGFPHMDAPFSAFGCTDESPYAKFFRMKGLLGSVTNKENGHRTYKK
>GNRH1|Acanthochromis_polyacanthus
MAAKTLALWMLLVGTVLLPGSCQHWSYGLSPGGKRELDSFSDTLGNIAEGFPHMDAPFSAFGCTEESPYAKFFRMKGLLGSVTNKENGHQTYKK
>GNRH1|Amphiprion_ocellaris_Denovo
MAAKTLALWLLLVGTVLLPGSCQHWSYGLSPGGKRELDSFSDTLCNIAEGFPHMDAPFSAFGCTEESPFAKFFRMKGLLGSVTNKENGHRTYKK
>GNRH1|Pomacentrus_moluccensis_Marc
MAAKTLALWLLLVGTVLLPGSCQHWSYGLSPGGKRELDSFSDTLCNIAEGFPHMDATFSAFGCTEESPYAKFFRMKGLLGSVTNKENGQRTYKK
>GNRH1|Amphiprion_ocellaris_RNA
MAAKTLALWLLLVGTVLLPGSCQHWSYGLSPGGKRELDSFSDTLCNIAEGFPHMDAPFSAFGCTEESPFAKFFRMKGLLGSVTNKENGHRTYKK
>GNRH1|Amphiprion_akallopisos_Marc
MAAKTLALWLLLVGTVLLPGSCQHWSYGLSPGGKRELDGFSDTLCNIAEGFPHMDAPFSAFGCTDESPYAKFFRMKGLLGSVTNKENGHRTYKK
>GNRH1|Amphiprion_nigripes_Marc
MAAKALALWLLLVGTVLLPGSCQHWSYGLSPGGKRELDSFSDTLCNIAEGFPHMDAPFSAFGCTDESPYAKFFRMKGLLGSVTNKENGHRTYKK
>GNRH1|Larimichthys_crocea
MAPQTSAMLLLLVGSVLWCHGCCQHWSYGLSPGGKRDLDGRSDTMVDSFPHVDSPCSVLSCVEDFPKIYRMKGLLDGVTDRENGRRTFKK
>GNRH1|Astatotilapia_burtoni
MAAKILALWLLLAGTVFPQGCCQHWSYGLSPGGKRDLDNFSDTLGNMVEEFPRVEAPCSVFGCAEESPFAKMYRVKGLLASVAERENGHRTFKK
>GNRH1|Stegastes_partitus
MAARTLALWLLLVGTVLPQGSCQHWSYGLSPGGKRELDSFSDTLGNIVEGLPHIDAPFSAFGCAEESPYAKFFRMKGLLGSVTNRENGHRTYNK
>GNRH1|Amphiprion_bicinctus
MAAKALALWLLLVGTVLLPGSCQHWSYGLSPGGKRELDSFSDTLCNIAEGFPHMDAPFSAFGCTDESPYAKFFRMKGLLGSVTNKENGHRTYKK
>GNRH1|Premnas_biaculeatus_Marc
MAAKNLALWLLLVGTVLLPGSCQHWSYGLSPGGKRELDSFSDTLGNIAEGFPHMDAPFSAFGCTEESPYAKFFRMKGLLGSVTNKENGHRTYKK
>GNRH1|Amphiprion_ocellaris
MAAKTLALWLLLVGTVLLPGSCQHWSYGLSPGGKRELDSFSDTLCNIAEGFPHMDAPFSAFGCTEESPFAKFFRMKGLLGSVTNKENGHRTYKK
>GNRH2|Lates_calcarifer
MCVSRLVLLLGLLLCVGAQLSNAQHWSHGWYPGGKRELDSFSTSEISEEIKLCEAGECSYLRPQRRSILRNILLDALARELQKRK
>GNRH2|Amphiprion_clarkii
MCVSRLVLLLGLLLCVGAQLSCAQHWSHGWYPGGKRELDSFSTSEISEEIKLCEAGECSYLRPQRRSVLRNILLDALARELQKRK
>GNRH2|Amphiprion_bicinctus_Marc
MCVSRLVLLLGLLLCVGAQLSCAQHWSHGWYPGGKRELDSFSTSEISEEIKLCEAGECSYLRPQRRSVLRNILLDALARELQKRK
>GNRH2|Pseudochromis_fuscus
MCVSRLVLLLGLLLCVGAQLSCAQHWSHGWYPGGKRDLDSFSTSEISEEIKLCEAGECSYLRPQRRSILRNILVSELRGTRKKVK
>GNRH2|Amphiprion_perideraion_Marc
MCVSRLVLLLGLLLCVGAQLSCAQHWSHGWYPGGKRELDSFSTSEISEEIKLCEAGECSYLRPQRRSVLRNILLDALARELQKRK
>GNRH2|Amphiprion_sebae_Marc
MCVSRLVLLLGLLLCVGAQLSCAQHWSHGWYPGGKRELDSFSTSEISEEIKLCEAGECSYLRPQRRSVLRNILLDALARELQKRK
>GNRH2|Chromis_viridis
MCVSRLVVLLGLLLCVGAQLSYAQHWSHGWYPGGKRELDSFSTSEISEEIKLCEAGECSYLRPQRRSILRNIILDALARELQKRK
>GNRH2|Amphiprion_percula_RNA
MCVSRLVLLLGLLLCVGAQLSCAQHWSHGWYPGGKRELDSFSTSEISEEIKLCEAGECSYLRPQRRSVLRNILLDALARELQKRK
>GNRH2|Amphiprion_melanopus_Marc
MCVSRLVLLLGLLLCVGAQLSCAQHWSHGWYPGGKRELDSFSTSEISEEIKLCEAGECSYLRPQRRSVLRNILLDALARELQKRK
>GNRH2|Amphiprion_polymnus_Marc
MCASRLVLLLGLLLCVGAQLSCAQHWSHGWYPGGKRELDSFSTSEISEEIKLCEAGECSYLRPQRRSVLRNILLDALARELQKRK
>GNRH2|Amphiprion_percula
MCVSRLVLLLGLLLCVGAQLSCAQHWSHGWYPGGKRELDSFSTSEISEEIKLCEAGECSYLRPQRRSVLRNILLDALARELQKRK
>GNRH2|Amphiprion_ocellaris_Marc
MCVSRLVLLLGLLLCVGAQLSCAQHWSHGWYPGGKRELDSFSTSEISEEIKLCEAGECSYLRPQRRSVLRNILLDALARELQKRK
>GNRH2|Nothobranchius_furzeri
MSRLVLLLGLLLYVGAQLSHAQHWSHGWYPGGKREIDSFGVSEISEEIKLCEAGECSYLRPQRRNVLRDIFLDALARGLQKRK
>GNRH2|Amphiprion_sebae
MCVSRLVLLLGLLLCVGAQLSCAQHWSHGWYPGGKRELDSFSTSEISEEIKLCEAGECSYLRPQRRSVLRNILLDALARELQKRK
>GNRH2|Chromis_chromis
MCVSRLVLLLGLLLCVGAQLSYAQHWSHGWYPGGKRELDSFSTSEISEEIKLCEAGECSYLRPQRRSILRNILDALARELQKRK
>GNRH2|Amphiprion_frenatus
MCVSRLVLLLGLLLCVGAQLSCAQHWSHGWYPGGKRELDSFSTSEISEEIKLCEAGECSYLRPQRRSVLRNILLDALARELQKRK
>GNRH2|Acanthochromis_polyacanthus
MCVSRLVLLLGLLLCVGAQLSYAQHWSHGWYPGGKRELDSFSTSEISEEIKLCEAGECSYLRPQRRSVLRNILLDALARELQKRK
>GNRH2|Amphiprion_ocellaris_Denovo
MCVSRLVLLLGLLLCVGAQLSCAQHWSHGWYPGGKRELDSFSTSEISEEIKLCEAGECSYLRPQRRSVLRNILLDALARELQKRK
>GNRH2|Pomacentrus_moluccensis_Marc
MCVSRLVLLLGLLLCVGAQLSCAQHWSHGWYPGGKRELDSFSTSEISEEIKLCEAGECSYLRPQRRSVLRNILLDALARELQKRK
>GNRH2|Amphiprion_ocellaris_RNA
MCVSRLVLLLGLLLCVGAQLSCAQHWSHGWYPGGKRELDSFSTSEISEEIKLCEAGECSYLRP
>GNRH2|Amphiprion_akallopisos_Marc
MCVSRLVLLLGLLLCVGAQLSCAQHWSHGWYPGGKRELDSFSTSEISEEIKLCEAGECSYLRPQRRSVLRNILLDALARELQKRK
>GNRH2|Amphiprion_nigripes_Marc
MCVSRLVLLLGLLLCVGAQLSCAQHWSHGWYPGGKRELDSFSTSEISEEIKLCEAGECSYLRPQRRSVLRNILLDALARELQKRK
>GNRH2|Larimichthys_crocea
MCVSRLVLLLGLLLCVGAQLSNAQHWSHGWYPGGKRELDTFGTSEISEEIKLCEAGECSYLRPQRRGVLRSILLDALARELQKRK
>GNRH2|Astatotilapia_burtoni
MCVSRLALLLGLLLCVGAQLSFAQHWSHGWYPGGKRELDSFGTSEISEEIKLCEAGECSYLRPQRRSILRNILLDALARELQKRK
>GNRH2|Stegastes_partitus
MCVSRLVLLLGLLLCVGAQLSYAQHWSHGWYPGGKRELDSFGTSEISEEIKLCEAGECSYLRPQRRSILRNILLDALARELQKRK
>GNRH2|Amphiprion_bicinctus
MCVSRLVLLLGLLLCVGAQLSCAQHWSHGWYPGGKRELDSFSTSEISEEIKLCEAGECSYLRPQRRSVLRNILLDALARELQKRK
>GNRH2|Premnas_biaculeatus_Marc
MCVSRLVLLLGLLLCVGAQLSHAQHWSHGWYPGGKRELDSFSTSEISEEIKLCEAGECSYLRPQRRSVFRNILLDALARELQKRK
>GNRH2|Amphiprion_ocellaris
MCVSRLVLLLGLLLCVGAQLSCAQHWSHGWYPGGKRELDSFSTSEISEEIKLCEAGECSYLRPQRRSVLRNILLDALARELQKRK
>GNRH3|Amphiprion_melanopus
MEANSRVMVQVLLLTLVVQVTLSQHWSYGWLPGGKRSVGELEATIRMMGTGGVVSLPDEASARTQERLRPYNVINDDSSHFDRKKRVPNN
>GNRH3|Lates_calcarifer
MEASSSRVMVQVLLLALVVQVTLSQHWSYGWLPGGKRSVGELEATIRMMGTGGVVSLPEEASAQTQERLRPYNVINDVSSHSDRKKRFPNN
>GNRH3|Amphiprion_clarkii
MEANSRVMVQVLLLTLVVQVTLSQHWSYGWLPGGKRSVGELEATIRMMGTGGVVSLPDEASARTQERLRPYNVINDDSSHFDRKKRVPNN
>GNRH3|Amphiprion_bicinctus_Marc
MEANSRLMVQVLLLTLVVQVTLSQHWSYGWLPGGKRSVGELEATIRMMGTGGVVSLPDEASARTQERLRPYNVINDDSSHFDRKKRVPNN
>GNRH3|Pseudochromis_fuscus
MEASSRVMVQVLLLALVVQVTLSQHWSYGWLPGGKRSVGELEATIRMMGTGGVVSLPEEASAQTQERLRPYNVINDDPSHFARKKRFPKN
>GNRH3|Amphiprion_perideraion_Marc
MEANSRLMVQVLLLTLVVQVTLSQHWSYGWLPGGKRSVGELEATIRMMGTGGVVSLPDEASARTQERLRPYNVINDDSSHFDRKKRVPNN
>GNRH3|Amphiprion_sebae_Marc
MEANSRLMVQVLLLTLVVQVTLSQHWSYGWLPGGKRSVGELEATIRMMGTGGVVSLPDEASARTQERLRPYKVINDDSSHFDRKKRVPNN
>GNRH3|Chromis_viridis
MEATSRLVVQVLLLALVVQVTLSQHWSYGWLPGGKRSVGELEATIRMMGTGGVVSLPEEASAQTQERLRPYNVINDDSSHFDRKKRFPNN
>GNRH3|Amphiprion_percula_RNA
MEASSRVMVQVLLLTLVVQVTLSQHWSYGWLPGGKRSVGELEATIRMMGTGGVVSLPDEASARTQERLRPYNVINDDSSHFDRKKRVPNN
>GNRH3|Amphiprion_melanopus_Marc
MEANSRLMVQVLLLTLVVQVTLSQHWSYGWLPGGKRSVGELEATIRMMGTGGVVSLPDEASARTQERLRPYNVINDDSSHFDRKKRVPNN
>GNRH3|Amphiprion_polymnus_Marc
MEANSRLMVQVLLLTLVVQVTLSQHWSYGWLPGGKRSVGELEATIRMMGTGGVVSLPDEASARTQERLRPYKVINDDSSHFDRKKRVPNN
>GNRH3|Amphiprion_percula
MEASSRVMVQVLLLTLVVQVTLSQHWSYGWLPGGKRSVGELEATIRMMGTGGVVSLPDEASARTQERLRPYNVINDDSSHFDRKKRVPNN
>GNRH3|Amphiprion_ocellaris_Marc
MEASSRVMVQVLLLTLVVQVTLSQHWSYGWLPGGKRSVGELEATIRMMGTGGVVSLPDEASARTQERLRPYNVINDDSSHFDRKKRVPNN
>GNRH3|Nothobranchius_furzeri
MKASSRVMVQVLLLALVVQVTLCQHWSYGWLPGGKRSVGELEATIRMMGTGGVVSLPEEASVQTQERLRPYNVYDESHHFDRKKRLPNQ
>GNRH3|Amphiprion_sebae
MEANSRLMVQVLLLTLVVQVTLSQHWSYGWLPGGKRSVGELEATIRMMGTGGVVSLPDEASARTQERLRPYKVINDDSSHFDRKKRVPNN
>GNRH3|Chromis_chromis
MEASSRVAVQVLLLALVVQVTLSQHWSYGWLPGGKRSVGELEATIRMMGTGGVVSLPEEASAQTQERLRPYNVINDDSSHFDRKKRFPNN
>GNRH3|Amphiprion_frenatus
MEANSRLMVQVLLLTLVVQVTLSQHWSYGWLPGGKRSVGELEATIRMMGTGGVVSLPDEASARTQERLRPYNVINDDSSHFDRKKRVPNN
>GNRH3|Acanthochromis_polyacanthus
MEANSRVMVQVLLLTLVVQVTLSQHWSYGWLPGGKRSVGELEATIRMMGTGGVVSLPDEASAQTQERLRPYNVINDDSSYFDRKKRVPNN
>GNRH3|Amphiprion_ocellaris_Denovo
MEASSRVMVQVLLLTLVVQVTLSQHWSYGWLPGGKRSVGELEATIRMMGTGGVVSLPDEASARTQERLRPYNVINDDSSHFDRKKRVPNN
>GNRH3|Pomacentrus_moluccensis_Marc
MEASSRVMVQVLLLTLVVQVTLSQHWSYGWLPGGKRSVGELEATIRMMGTGGVVSLPDEASARTQERFRPYNVINDDSSHFDRKKRVPNN
>GNRH3|Amphiprion_ocellaris_RNA
MEASSRVMVQVLLLTLVVQVTLSQHWSYGWLPGGKRSVGELEATIRMMGTGGVVSLPDEASARTQERLRPYNVINDDSSHFDRKKRVPNN
>GNRH3|Amphiprion_akallopisos_Marc
MEANSRLMVQVLLLTLVVQVTLSQHWSYGWLPGGKRSVGELEATIRMMGTGGVVSLPDEASARTQERLRPYNVINDDSSHFDRKKRVPNN
>GNRH3|Amphiprion_nigripes_Marc
MEANGRLMVQVLLLTLVVQVTLSQHWSYGWLPGGKRSVGELEATIRMMGTGGVVSLPDEASARTQERLRPYKVINDDSSYFDRKKRVPNN
>GNRH3|Larimichthys_crocea
MEVSSRVMVQVLLLALVVQVTLAQHWSYGWLPGGKRSVGELEATIRMMGTGGVVSLPEEASAQTQERLRPYNVINDDSSHFDRKKRFANN
>GNRH3|Astatotilapia_burtoni
MEAGSRVIMQVLLLALVVQVTLSQHWSYGWLPGGKRSVGELEATIRMMGTGGVVSLPDEANAQIQERLRPYNIINDDSSHFDRKKRFPNN
>GNRH3|Stegastes_partitus
MEANSRVMVQVLLLALVVQVSLSQHWSYGWLPGGKRSVGELEATIRMMGTGGVVSLPDEASAQTQERLRPYNVINDDSSHFDRKKRFPNN
>GNRH3|Amphiprion_bicinctus
MEANSRLMVQVLLLTLVVQVTLSQHWSYGWLPGGKRSVGELEATIRMMGTGGVVSLPDEASARTQERLRPYNVINDDSSHFDRKKRVPNN
>GNRH3|Premnas_biaculeatus_Marc
MEANSRVMVQVLLLTLVVQVTLSQHWSYGWLPGGKRSVGELEATIRMMGTGGVVSLPDEASAQTQERLRPYNVINDDSSYFDRKKRVPNN
>GNRH3|Amphiprion_ocellaris
MDASSRVMVQVLLLTLVVQVTLSQHWSYGWLPGGKRSVGELEATIRMMGTGGVVSLPDEASARTQERLRPYNVINDDSSHFDRKKRVPNN
>GRP|Lates_calcarifer
MGGVCLCCSWTCRPVWPVFIILATIPCMLHSSESPAAVVGKMYPRGNHWAVGHLMGKKSVETLPDMQETIPDSNYLTPSREHLIEGLLQRESQKQMRLQTADRLLRLHSGWRQEDRDKYLREMSDLLLLALKLQGNDST
>GRP|Amphiprion_clarkii
LAAVTCVLHCSESPAAVAGKVYPRGNHWAVGHLMGKKSVESLPELQKANQDSDHLTPPQTAKRLPELERYKHLMEALLHPKHQRQTKQPHTADRLLHSSWREEDREKYLREMSHLLLLDWKR
>GRP|Amphiprion_bicinctus_Marc
MGGVCLCCSWTCRPVWPLFILLAAVTCVLHCSESPAAVAAKVYPRGNHWAVGHLMGKKSVESLPELQKANQDSDYLTPPQTARRLPELERYEHLMEALLHPKHQKQTKQPHTADRLLHSSWREEDREKYLREMSHLLLLDWKRQDDSS
>GRP|Pseudochromis_fuscus
MGGVCVCCSWTCRPVWPLFIFLAAVPRLLHCSEGPAAVGGKMYPRGNHWAVGHLMGKKSIESLQEVNHDRDYLTPSENTARATELDRYQRLMEVLMRPVNQKKQTMPQTGERLQLHSSWRDEDEAADLQEMSNLLLLALKLQDSDST
>GRP|Amphiprion_perideraion_Marc
MGGVCLYCSWTCRPVWPLFILLAAVTCVLHCSESPAAVAGKVYPRGNHWAVGHLMGKKSVESLPELQKANQDSDYLTPPQTAKRLPELERYEHLMEALLHPKHQKQKKQPHTADRLLHSSWREEDREKYLREISHLLLLDWKRQDDSS
>GRP|Amphiprion_sebae_Marc
MGGVCLCCSWTCRPVWPLFILLAAVTCVLHCSESPAAVAAKVYPRGNHWAVGHLMGKKSIESLPELQKANQDSDYLTPPQTARRLPELKRYEHLMEALLHPKHQKQTKQPHTADRLLHSSWREEDREKYLREMSHLLLLDWKRQDDSS
>GRP|Chromis_viridis
AAVTCVLHCSESPAAVAGKVYPRGNHWAVGHLMGKKSIESLPELQETNQDGDHLDPPELDSYEHLMAALLHHNDQKQMKQPQNADRRLHSSWREEDREKYLREISDLFLLTWKQQDGDST
>GRP|Amphiprion_percula_RNA
ESPAAVAGKVYPRGNHWAVGHLMGKKSVESLPELQKANQDSDHLTPPQTARRLPELERYEHLMEALLRPKNQKQTKQPHTADRLLHSSWREEDREKYLREMSHLLLLDWKRQDDSS
>GRP|Amphiprion_melanopus_Marc
MGGVCLCCSWTCRPVWPLFILLAAVTCVLHCSESPAAVAGKVYPRGNHWAVGHLMGKKSVESLPELQKANQDSDYLTPPQTARRLPELERYEHLMEALLHPKHQKQTKQPHTTDRLLHSSWREEDREKYLREMSHLLLLDWKRQDDSS
>GRP|Amphiprion_polymnus_Marc
MGGVCLCCSWTCRPVWPLFILLAAVTCVLHCSESPAAVAAKVYPRGNHWAVGHLMGKKSVESLPELQKVNQDSDYLTPPQTARRLPELERYEHLMEALLHPKHQKQTKQPHTADRLLHSSWREEDREKYLREMSHLLLLDWKRQDDSS
>GRP|Amphiprion_percula
MGGVCLCCSWTCRPVWPLFILLAAVTCVLHCSESPAAVAGKVYPRGNHWAVGHLMGKKSVENLPELQKANQDSDHLTPPQTARRLPELERYEHLMEALLHPKNQKQMKQPHTADRLLHSSWRGEDREKYLREMSHLLLLDWKRQDDSS
>GRP|Amphiprion_ocellaris_Marc
MGGVCLCCSWTCRPVWPLFILLAAVTCVLHCSESPAAVAGKVYPRGNHWAVGHLMGKKSVENLPELQKANQDSDHLTPPQTARRLPELERYEHLMEALLHPKNQKQMKQPHTADRLLHSSWREEEREKYLREVSHLLLLDKRQDDSS
>GRP|Nothobranchius_furzeri
MGGVCRCYSWTCRPLWPLFMFLAAAPGLLLCSENPAEVVGKMYPRGNHWAVGHLMGKKSIKSLPEQQETNSYSLYLTPSHSARISELDQQEPPLENLPTQRQRTLQRLFHSIWREVDGEKHLQEMSNLLLLALKLQENTSL
>GRP|Amphiprion_sebae
MGGVCLCCSWTCRPVWPLFILLAAVTCVLHCSESPAAVAAKVYPRGNHWAVGHLMGKKSVESLPELQKANQDSDYLTPPQTARRLPELERYEHLMEALLHPKHQKQTKQPHTADRLLHSSWREEDREKYLREMSHLLLLDWKRQDDSS
>GRP|Chromis_chromis
MGGVCLCCSWTCRPVWPLFILLAAVTCVLHCSESPAAVVGKVYPRGNHWAVGHLMGKKSIESLPELQETNQDGDHLNPLEATRRLPELDRYQHLMEALLYPKDQKQTKQPQTADRLLHSSWREEDREKYLR
>GRP|Amphiprion_frenatus
MGGVCLCCSWTCRPVWPLFILLAAVTCVLHCSENPAAVAGKVYPRGNHWAVGHLMGKKSVGSLPELQKANQDSDYLTPPQTARRLPELERYEHLMEALLHPKHQKQTNQPHTADRLLHSSWREEDREKYLREMSHLLLLDWKRQDDSS
>GRP|Acanthochromis_polyacanthus
MGGVCLCCSWTCRPVWPLFILLAAFTCVLHCSESPVAVAGKVYPRGNHWAVGHLMGKKSIGSLLELQKANQDSDQLTPPQTAKRLPELERYEHLMEALLHPKNQKQTKQLHTADSLRHSSWREEDREKYLRKMSHMLLLDWKRQDNST
>GRP|Amphiprion_ocellaris_Denovo
MGGVCLCCSWTCRPVWPLFILLAAVTCVLHCSESPAAVAGKVYPRGNHWAVGHLMGKKSVENLPELQKANQDSDHLTPPQTARRLPELERYEHLMEALLHPKNQKQMKQPHTADRLLHSSWRGEDREKYLREVS
>GRP|Pomacentrus_moluccensis_Marc
MSGVCLCCSWTCRPVWPLFILLAAVTCVLHCSDSPAAVAGKVYPRGNHWAVGHLMGKKSVESLPELQKANQDSDHLTPRQTARRLPELERYEHLMEALLHPKNQKQMKQPHTADRLLHSSWREEDREKYLREMSHLLLLDWKRQDDSS
>GRP|Amphiprion_ocellaris_RNA
MGGVCFCCSWTCRPVWPLFILLAAVTCVLHCSESPAAVAGKVYPRGNHWAVGHLMGKKSVESLPELQKANQDSDHLTPPQTARRLPELERYEHLMEALLHPKNQKQMKQPHTADRLLHSSWREEDREKYLREMSHLLLLDWKRQDDSS
>GRP|Amphiprion_akallopisos_Marc
MGGVCLCCSWTCRPVWPLFILLAAVTCVLHCSESPAAVAGKVYPRGNHWAVGHLMGKKRVESLPELQKANQDSNYLTPPQTARRLPELERYEHLMEALLHPKHQKQTKQPHTADRLLHSSWREEDREKYLREMSHLLLLDWKRQDDSS
>GRP|Amphiprion_nigripes_Marc
MGGVCLCCSWTCRPVWPLFILLAAVTCVLHCSESPAAVAAKVYPRGNHWAVGHLMGKKSVESLPELQKANQDSDYLTPPQTARRLPELERYEHLMEALLHPKHQKQTKQQHTTDRLLHSSWREEDREKYLREMSHLLLLDWKRQDDSS
>GRP|Larimichthys_crocea
MGGVCICYPWICRPVWPLFIILATIPCMLYCSESPAAVVGKMYPRGNHWAVGHLMGKKSIESLPVLQETNSDYLTPSETAGVTDLDRYEHLMEALMQQKNRNQMMPQTADRLLRLRSGWRQEDRDKYLREMSDLLLLALKLQDNDST
>GRP|Astatotilapia_burtoni
MGGECLWYSWTCRPVWPVLIILATVPCILNCSESPAAVVGKMYPRGNHWAVGHLMGKKSIEEEQEVNPDRDYLTALKPARLTQHLMQALMQPENPNQMMPQTADRLLQRHWREEDKEKSLAEMSDLLLLALKLQDSDST
>GRP|Stegastes_partitus
MGGVCLCCSWTCRPVWPLFILLAAVTCVLHCSESPAAVVGKMYPRGNHWAVGHLMGKKSIESLPELQEANGDSGHLDPPEAAKRLPELDRYEHLMEALLHPKNHKQPQTADRLLHSSWTEEDREKYLREMSDLLLMAWKRQDSDST
>GRP|Amphiprion_bicinctus
MGGVCLCCSWTCRPVWPLFILLAAVTCVLHCSESPAAVAAKVYPRGNHWAVGHLMGKKSVESLPELQKANQDSDYLTPPQTARRLPELERYEHLMEALLHPKHQKQTKQPHTADRLLHSSWREEDREKYLREMSHLLLLDWKRQDDSS
>GRP|Premnas_biaculeatus_Marc
MGGVCLCCSWTCRPVWPLFIVLAAVTCVLHCSESPAAVAGKIYPRGNHWAVGHLMGKKSIESLPELQKANQDSDHLTPPQTAKRLPELQRYEHMMEALLHPKNQKQTKQPHTADRLLHSRWREEDTEKYLREMSHLLLLDWKRQDDST
>GRP|Amphiprion_ocellaris
MGGVCLCCSWTCRPVWPLFILLAAVTCVLHCSESPAAVAGKVYPRGNHWAVGHLMGKKSVESLPELQKANQDSDHLTPPQTARRLPELERYEHLMEALLHPKNQKQMKQPHTADRLLHSSWREEDREKYLREMSHLLLLDWKRQDDSS
>HAMP1|Amphiprion_melanopus
MKAFSIAVAVTLVLAFVCILESSAFPFTGVQEPEEAGSNDTPVAAHQETSMESWMMPNHIRQKRHGVIHMCHWCCNCCKGKKGCRFCCMS
>HAMP1|Lates_calcarifer
MKAFSIAVAVTLVLAFICILESSAIPFPGVQELEEAGSNDTPVAAHQEMSMESWMMPNHIRQKRQSHLSLCRVCCNCCKNKGCGFCCRF
>HAMP1|Amphiprion_clarkii
VTLVLAFVCILESSAFPFTGVQEPEEAGSNDTPVAAHQEMSMESWMMPNHIRQKRHGVIHMCHWCCNCCKGKKGCRFCCMS
>HAMP1|Amphiprion_bicinctus_Marc
MKAFSIAVAVTLVLAFVCILESSAFPFSGVQEPEEAGSNDTPVAAHQEMSMESWMMPNHIRQKRHGVIHMCHWCCNCCKGKKGCRFCCMS
>HAMP1|Pseudochromis_fuscus
MKAFSIAVAVTLVLAFICILESSAIPFAGVHELEEARSDDTPVAVHQEMSMKSWMTPNHIRQKRDSHLSVCLWCCNCCKSKGFKGCGFCCKF
>HAMP1|Amphiprion_perideraion_Marc
MKAFSIAVAVTLVLAFVCILESSAFPFTGVQEPEEAGSNDTPVAAHQEMSTESWMMPNHIRQKRHGVIHMCHWCCNCCKGKKGCRFCCMS
>HAMP1|Amphiprion_sebae_Marc
MKAFSIAVAVTLVLAFVCILESSAFPFTGVQEPEEAGSNDTPVAAHQEMSMESWMMPNHIRQKRHGVIHMCHWCCNCCKGKKGCRFCCMS
>HAMP1|Chromis_viridis
MKAFIIAGAVTLVLAFVCILESSAFPFTGVQEPEEAGSNDTPVAAHQEMSMESWMTPNHIRQKRHGHGIPVCHWCCNCCKGKKGCRFCCMP
>HAMP1|Amphiprion_percula_RNA
MKAFSIAVAVTLVLAFICIVESSAFPFTGVQEPEEAGSNDTPVAAHQEMSMESWMMPNHIRQKRHGVIHMCHWCCNCCKGKKGCRFCCMS
>HAMP1|Amphiprion_melanopus_Marc
MKAFSIAVAVTLVLAFVCILESSAFPFTGVQEPEEAGSNDTPVAAHQETSMESWMMPNHIRQKRHGVIHMCHWCCNCCKGKKGCRFCCMS
>HAMP1|Amphiprion_polymnus_Marc
MKAFSIAVAVTLVLAFVCILESSAFPFTGVQEPEEAGSNDTPVAAHQEMSMESWMMPNHIRQKRHGVIHMCHWCCNCCKGKKGCRFCCMS
>HAMP1|Amphiprion_percula
MKAFSIAVAVTLVLAFICILESSAFPFTGVQEPEEAGSNDTPVAAHQEMSMESWMMPNHIRQKRHGVIHMCHWCCNCCKGKKGCRFCCMS
>HAMP1|Amphiprion_ocellaris_Marc
MKAFSIAVAVTLVLAFICILESSAFPFTGVQEPEEAGSNDTPVAAHQEMSMESWMMPNHIRQKRHGVIHMCHWCCNCCKGKKGCRFCCMS
>HAMP1|Nothobranchius_furzeri
MKAFSIAVAVTLVLAFVCILGSAAVPFAGVQELEEAGSSETPVAAHPETSMESWMMPDHIRQKRQSHLSLCRYCCSCCKNYKGCGYCCKF
>HAMP1|Amphiprion_sebae
MKAFSIAVAVTLVLAFVCILESSAFPFTGVQEPEEAGSNDTPVAAHQEMSMESWMMPNHIRQKRHGVIHMCHWCCNCCKGKKGSRICSMT
>HAMP1|Chromis_chromis
MKAFSIAVAVTLVLAFVCILESSAFPFTGVQEPEEAGSNDTPVAAHQEMSMESWMTPNHIRQKRHNGIPMCYWCCNRNGHKGCRFCCVP
>HAMP1|Amphiprion_frenatus
MKAFSIAVAVTLVLAFVCILESSAFPFTGVQEPEEAGSNDTPVAAHQETSMESWMMPNHIRQKRHGVIHMCHWCCNCCKGKKGCRFCCMS
>HAMP1|Acanthochromis_polyacanthus
MKAFSIAVAVTLVLAFVCILESSALPFTGVQEPEEAGSNDTPVAAHQEMSMESWMMPNHIRQKRHGVLHLCHWCCNCCKGKKGCRFCCMS
>HAMP1|Amphiprion_ocellaris_Denovo
MKAFSIAVAVTLVLAFICILESSAFPFTGVQEPEEAGSNDTPVAAHQEMSMESWMMPNHIRQKRHGVIHMCHWCCNCCKGKKGCRFCCMS
>HAMP1|Pomacentrus_moluccensis_Marc
MKAFSIAVAVTLVLAFVCILESSAFPFTGVQEPEEAGSNDTPVAAHQEMSMESWMMPNHIRQKRHGVIHMCHWCCNCCKGKKGCRFCCMS
>HAMP1|Amphiprion_ocellaris_RNA
MKAFSIAVAVTLVLTFICIVESSAFPFTGVQEPEEAGSNDTPVAAHQEMSMESWMMPNHIRQKRHGVIHMCHWCCNCCKGKKGCRFCCMS
>HAMP1|Amphiprion_akallopisos_Marc
MKAFSIAVAVTLVLAFLCILESSAFPFTGVQEPEEAGSNDTPVAAHQEMSMESWMMPNHIRQKRHGVIHMCHWCCNCCKGKKGCRFCCMS
>HAMP1|Amphiprion_nigripes_Marc
MKAFSIAVAVTLVLAFVCILESSAFPFTGVQEPEEAGSNDTPVAAHQEMSMESWMMPNHIRQKRHGVIHMCHWCCNCCKGKKGCRFCCMS
>HAMP1|Larimichthys_crocea
MKAFSIAVAVTLVLAFICILESSAVPFTGVQELEEAGSNDTPVAAHQETSKEWMPNFRQKRQSHISLCRYCCNCCKNKGCSYCCRF
>HAMP1|Astatotilapia_burtoni
MKAFSIAVAVTLVLAFICILESSAIPFAGVQEPEEAGSNDTPVVAHQEMSAESSMMPNHIRQKRQSHLSLCRWCCNCCRSNKGCGFCCKF
>HAMP1|Stegastes_partitus
MKAFSIAVAVTLVLAFVCILEGSAFPLTGVQEPEEAGSNDTPVAAHQEMSMESWMTPSHIRRKRHGLIPVCHWCCEGKKGCRVCCMK
>HAMP1|Amphiprion_bicinctus
SAFPFTGVQEPEEAGSNDTPVAAHQEMSMESWMMPNHIRQKRHGVIHMCHWCCNCCKGKKGCRFCCMS
>HAMP1|Premnas_biaculeatus_Marc
MKAFSIAVAVTLVLAFVCILESSASPFTGVREPEEAGSNDTPVATHQEMSMESWMMPTHIRQKRHGIIPMCHWCCNCCKGKKGCGFCCMP
>HAMP1|Amphiprion_ocellaris
MKAFSIAVAVTLVLAFICIVESSAFPFTGVQEPEEAGSNDTPVAAHQEMSMESWMMPNHIRQKRHGVIHMCHWCCNCCKGKKGCRFCCMS
>HAMP2|Lates_calcarifer
MKTFSAAVTLVVLIFIYIQKSSAFPSSGVQGTEEAASDDYPAGAEEETSVETWMMPFDIRQESYNSPIRCRYCCGCCTLSVCGMCCE
>HAMP2|Amphiprion_bicinctus_Marc
MKTFCVVVSVAVVFTFIYIQENSAFPFTTVQESEEAMSNDSPAASLEEPSVETWMMPFNIRQNRYTGPIRCRYCCGCCAIGVCGMCCK
>HAMP2|Pseudochromis_fuscus
MKTFSIVVAVAVVLTFICIQQSSATEVEDLQEAMINDSPAAEHQEPSVDSWKMPYNRQKRGAECKFCCGCCDMRGCGMCCR
>HAMP2|Amphiprion_perideraion_Marc
MKTFCVVVSVAVVFTIIYIQENSAFPFTTVQESEEAMSNDSPAASLEEPSVETWMMPFNIRQNRYTGPIRCRYCCGCCAIGVCGMCCK
>HAMP2|Amphiprion_sebae_Marc
MKTFCVVVSVAVVFTFIYIQENSAFPFTTVQESEEAMSNDSPAASLEEPSVETWMMPFNIRQNRYTGPIRCRYCCGCCAIGVCGMCCK
>HAMP2|Amphiprion_percula_RNA
MKTFCVVVSVAVVFTFIYIQGNSAFPFTTVQESEEAMSNDSPAASQEETSVEMWMMPFNIRQNRYTGPIRCRYCCGCCAIGVCGMCCK
>HAMP2|Amphiprion_melanopus_Marc
MKTFCVVVSVAVVFTFIDIQENYAFPFTTVQESEEAMSNDSPAASQEETSVETWMMPFNIRQNRYTGPIRCRYCCGCCAIGVCGMCCK
>HAMP2|Amphiprion_polymnus_Marc
MKTFCVVVSVAVVFTFIYIQENSAFPFTTVQESEEAMSNDSPAASLEEPSVETWMMPFNIRQNRYTGPIRCRYCCGCCAIGVCGMCCK
>HAMP2|Amphiprion_percula
MKTFCVVVSVAVVFTFIYIQGNSAFPFTTVQESEEAMSNDSPAASQEETSVEMWMMPFNIRQNRYTGPIRCRYCCGCCAIGVCGMCCK
>HAMP2|Amphiprion_ocellaris_Marc
MKTFCVVVSVAVVFTFIYIQGNSAFPFTTVQESEEAMSNDSPAASQEETSVEMWMMPFNIRQNRYTGPIRCRYCCGCCAIGVCGMCCK
>HAMP2|Chromis_chromis
MKTFCVVAAVVVVLTCICIQGNSAFPFATMREKLNRKSCLLSFTQMPFNIRQSRYTDPIRCRYCCGCCALGVCGMCCK
>HAMP2|Amphiprion_frenatus
MKTFCVVVSVAVVFTFIYIQENSAFPFTTVQESEEAMSNDSPAASQEETSVETWMMPFNIRQNRYTGPIRCRYCCGCCAIGVCGMCCK
>HAMP2|Acanthochromis_polyacanthus
MKTFCVVVAVAVVFTFIYIQGNSVFPFTTMQESEETMSNDSPAASQEETSVETWMMQFNIRQNCYTGPIRCHGCCAIGISGMCCN
>HAMP2|Amphiprion_ocellaris_Denovo
MKTFCVVVSVAVVFTFIYIQGNSAFPFTTVQESEEAMSNDSPAASQEETSVEMWMMPFNIRQNRYTGPIRCRYCCGCCAIGVCGMCCK
>HAMP2|Pomacentrus_moluccensis_Marc
MKTFCVVVSVAVVFTFIYIQGNSAFPFATVQESEEAMSNDSPAASQEEPSVETWMMPFNIRQNRYTGPIRCRYCCGCCAIGVCGMCCK
>HAMP2|Amphiprion_ocellaris_RNA
VQESEEAMSNDSPAASQEETSVEMWMMPFYTGPIRCRYCCGCCAIGVCGMCCK
>HAMP2|Amphiprion_akallopisos_Marc
MKTFCVIVSVAVVFTFIYIQENSAFPFTTVQESGEAMSNDSPAASLEEPSVETWMMPFNIRQNRYTGPIRCRYCCGCCAIGVCGMCCK
>HAMP2|Amphiprion_nigripes_Marc
MKTFCVVVSVAVVFTFIYIQENSAFPFTTVQESEEAMSNDSPAASLEEPSVEMWMMPFNIRQNRYTDPIRCRYCCGCCAIGVCGMCCK
>HAMP2|Astatotilapia_burtoni
MKTFASAVILAVALTICIEENAAFPFTTVSSLLDVNLFDVFIVQTYFNFFSQMPFDIGENRDTSPVRCHHCCDCCLLSGCGICCQ
>HAMP2|Stegastes_partitus
MKTFSVAVAVAVMLTFICIQESSAVPLSEVEELEEEMSTDNPDATQEETSVETWMMPFNIRENGYTGPIRCRYCCGCCALGVCGICCK
>HAMP2|Premnas_biaculeatus_Marc
MKTFCVVVAVAFVFTFIYIQGNSAFPFITVQESEEVMSNDSSAASQEETSVETWMMPFNIRQNRSTGPVRCRYCCGCCAIGVCGMCCK
>HAMP2|Amphiprion_ocellaris
MKTFCVVVSVAVVFTFIYIQGNSAFPFTTVQESEEAMSNDSPAASQEETSVEMWIMPFNIRQNRYTGPIRCRYCCGCCAIGVCGMCCK
>HAMP3A|Lates_calcarifer
MKTFSVAVAVAVVLAIICIQESSAFTFTGVQELEELMSNDNPVAEHEETAVDSWMMPYNFRQKRQSGPAAKKCRLCCNCCPGMRGCGVCCKF
>HAMP3A|Amphiprion_bicinctus_Marc
MKTFSVVVAVAVVLTFICIQQSSATSTEVEEVEEATSNHNPAAEHQETLVDSWMMPHNRQKRGFKCKLCCNCCKRGVCGLCCKKKF
>HAMP3A|Pseudochromis_fuscus
MKTLSVAVAVAVMLTFICIQETSAAPVAEDNTTQTEEATPQKQTKHFHCRICCGCCKPGRCGLCCWF
>HAMP3A|Amphiprion_perideraion_Marc
MKTFSVVVAVAVVLTFICIQQSSATSTEVQEVEEATSNHNPAAEHQETLVDSWMMPHNRQKRGFKCKLCCNCCKRGVCGLCCKKKF
>HAMP3A|Amphiprion_sebae_Marc
MPHNRQKRGFKCKLCCNCCKRGVCGLCCKKKF
>HAMP3A|Amphiprion_percula_RNA
EATSNHNPAAEHQETLVDSWTMPHNRQKRGFKCKLCCNCCKRG
>HAMP3A|Amphiprion_melanopus_Marc
MKTFSVVVAVAVVLTFICIQQSSATSTEVEEVEEATSNHNPAAEHQETLVDSWMMPHNRQKRGFKCKLCCNCCKRGVCGLCCKKKF
>HAMP3A|Amphiprion_polymnus_Marc
MPHNRQKRGFKCKLCCNCCKRGVCGLCCKKKF
>HAMP3A|Amphiprion_percula
MKTFSVVVAVAVVLTFICIQQSSATSTEVEEVEEATSNHNPAAEHQETLVDSWTMPHNRQKRGFKCKLCCNCCKRGVCGLCCKKKF
>HAMP3A|Amphiprion_ocellaris_Marc
MKTFSVVVAVAVVLTFICIQQSSATSSEVEEVEEATSNHNPAAEHQETLVDSWTMPHNRQKRGFKCKLCCNCCKRGVCGLCCKKKF
>HAMP3A|Amphiprion_frenatus
MKTFSVVVAVAVVLTFICIQQSSATSTEVEEVEEATSNHNPAAEHQETLVDSWMMPHNRQKRGFKCKLCCNCCKRGVCGLCCKKKF
>HAMP3A|Amphiprion_ocellaris_Denovo
MKTFSVVVAVAVVLTFICIQQSSATSTEVEEVEEATSNHNPAAEHQETLVDSWTMPHNRQKRGFKCKLCCNCCKRGVCGLCCKKKF
>HAMP3A|Pomacentrus_moluccensis_Marc
MKTFSVVVAVAVVLIFICIQQSSATSTEVQEVEEATSNDNPAAEHQETLVDSWMMPHNRQKRGFKCKLCCNCCKRGVCGLCCKKKF
>HAMP3A|Amphiprion_ocellaris_RNA
MKTFSVVVAVAVVLTFICIQQSSATSAEVEEVEEATSNHNPAAEHQETLVDSWTMPHNRQKRGFKCKLCCNCCKRGVCGLCCKKKF
>HAMP3A|Amphiprion_akallopisos_Marc
MKTFSVVVAVAVVLTFICIQQSSATSTEVQEVEEATSNHNPAAEHQETLVDSWMMPHNRQKRGFKCKLCCNCCKRGVCGLCCKKKF
>HAMP3A|Amphiprion_nigripes_Marc
MKTFSVVVAVAVVLTFICIQQSSATSTEVEEVEEATSNHNPAAEHQETLVDSWMMPHNRQKRGFKCKLCCNCFKRGVCGLCCKMKF
>HAMP3A|Astatotilapia_burtoni
METFSVAVAVAVALMCICIQQSSATFAEIRELQELQEAVSNDSPAAEHQEVSADSWVMPYHRQKRGMKCRFCCGCCNAGVCGLCCRF
>HAMP3A|Stegastes_partitus
MKTFSVAVAVAVMLTFICIQESSAVPLSEDQELEVSLFPEHPAAANGESAVDSWEKSGIHCRICCGCCTPGVCGLCCKWK
>HAMP3A|Amphiprion_bicinctus
MKTFSVVVAVAVVLTFICIQQSSATSTEVEEVEEATSNHNPAAEHQETLVDSWMMPHNRQKRGFKCKLCCNCCKRGVCGLCCKKKF
>HAMP3A|Premnas_biaculeatus_Marc
MKTFSVVVAVALVLTFICVQQSSATSTEVQEVDEATSNHNPVAEHQETLVDSWMMPHNRQKRGFKCKLCCNCCKRGVCGLCCKKRF
>HAMP3A|Amphiprion_ocellaris
MKTFSVVVAVAVVLTFICIQQSSATSAEVEEVEEATSNHNPAAEHQETLVDSWTMPHNRQKRGFKCKLCCNCCKRGVCGLCCKKKF
>HAMP3B|Amphiprion_bicinctus_Marc
MKTFSVTAALAVMLTFIYIEQALEEPLRPEHPAAAQEERIVDSWKMLYNSKNKRGIYCRVCCCCCTRRLYKFCCRF
>HAMP3B|Pseudochromis_fuscus
KRGAECKFCCGCCDMRGCGMCCRF
>HAMP3B|Amphiprion_perideraion_Marc
MKTFSVTAALAVMLTFIYIEQALEEPLRPEHPAAAQEERIVDSWKCCITAETRRGIHCRFCCCCCTPCLCKFCCRF
>HAMP3B|Amphiprion_sebae_Marc
MKTFSVTAALAVMLTFIYIEQALEEPLRPEHPAAAQEERIVDSWKMLYNSRNKRGIHCFFCSCCCTPRLCKFCCRF
>HAMP3B|Amphiprion_melanopus_Marc
MKTFSVTAALAVMLTFIYIEQALEEPLRPEHPAAAQEERIVDSWKMLYNSRNKRGIHCRFCCCCCTPCLCKFCCRF
>HAMP3B|Amphiprion_polymnus_Marc
MKTFSVTAALAVMLTFIYIEALEEPLRPEHPAAAQEERIVDSWKMLYNSRNKRGIHCFFCSCCCTPRLCKFCCRF
>HAMP3B|Amphiprion_percula
MKTFSVTAALAVMLTFIYIEQALEEPLRPEHPAAAHEERIVDSWKMLYNSRNKRGIYCRFCCCCTPRLCKFCCRF
>HAMP3B|Amphiprion_ocellaris_Marc
MKTFSVTAALAVMLTFIYIEQALEEPLRPEHPAAAHEERIVDSWKMLYNSRNKRGIYCRFCCCCCTPCLCKFCCRF
>HAMP3B|Amphiprion_frenatus
MKTFSVTAALAVMLTFIYIEQALEEPLRPEHPAAAHEERIVDSWKMLYNSRNKRGIYCRFCCCCCTPRLCKFCCRF
>HAMP3B|Acanthochromis_polyacanthus
MKTFSVAAALAVMLTFIYIQEQVLEEPVSPEHPAAAHEETTVDSWKMLYNSRNKPGIHCHFCYGCYTSGLCKFCCRF
>HAMP3B|Amphiprion_ocellaris_Denovo
MKTFSVTAALAVMLTFIYIEQALEEPLRPEHPAAAHEERIVDSWKMLYNSRNKRGIYCRFCCCCTPRLCKFCCRF
>HAMP3B|Amphiprion_akallopisos_Marc
MKTFSVTAALAVMLTFIYIEQALEEPLRPEHPAAAQEERIVDSWKMLYNSRNKRGIHCRFCCCCCTPCLCKFCCRF
>HAMP3B|Amphiprion_nigripes_Marc
MKTFSVTAALAVMLTFIYIEQALEEPLRPEHPAAAQEERIVDSWKTLYNSKNKRGIYCRFCCCCCTRRLYKFCCRF
>HAMP3B|Astatotilapia_burtoni
MKTFSVAVAVAVVLTFICVQQSSAVPVTEEQELEEPMSMDYPAAAHEEASVDSWKTLYNSRHKRGIKCRFCCGCCTPGICGICCRF
>HAMP3B|Stegastes_partitus
MKTFSVAVAVAVVFTFICIQQSSATLTTVTTQPIELEETMNNPAAEHQCADSLCMRGESKRGTDCRFCCGCCTLGVCGWCCRF
>HAMP3B|Premnas_biaculeatus_Marc
MKTFSVAAALAVRLTFICTQEQALEEPLRPEHPAAAHEEKTVDSWFRCCTTADTSRGFHYRFCCGCCTSSLCKCCCRF
>HAMP3B|Amphiprion_ocellaris
MKTFSVTAALAVMLTFIYIEQALEEPLRPEHPAAAHEERIVDSWKMLYNSRNKRGIYCRFCCCCCTPRLCKFCCRF
>HAMP3C|Nothobranchius_furzeri
MKNFIVSVAVAVMLTIVCLQESSAAPSTEEHKQVEETMDGGPVAVYEEISEGSRMMSYGSVQRQRRCRFCCSCCPNMTTCGVCCRF
>HAMP3C|Amphiprion_ocellaris_RNA
MKTFSVAVAVAVVLTFICLQESSAVPLTEEQELEEPVNYEYQEIPVESWTMPYSSRQKRSPARCRFCCGCCPNMRGCGVCCRF
>HAMP3C|Larimichthys_crocea
MKTFSVAVAVAVMLAFICLQESSAVPVNEEQELEQQIYFADPEMPVESWKMPYHLRQKRHSSAAKCKFCCRCCPDMIGCGVCCRF
>HAMP4A|Acanthochromis_polyacanthus
MKIFSVAVAVMLAFIFIQESSAVPVMEVQQLEDPVSFDNPPAAHEVELAESWKMLSNSRQKRDLKCTPYCYPTKDGVFCGVTCRF
>HAMP4A|Astatotilapia_burtoni
MKTLTAAVTVAIVVTIMCILRSSAVPVVEEQLLVELMNTDNPAAEPEEISVKSWKMLHNGRQKRGIFCGRCCNGKVCWRCCYA
>HAMP4A|Stegastes_partitus
MKTFSVAVAVAVVLTFICIHKSSAVPLNQEQVLEEPVGFDNPPAAHRVAGPLMNNRQKRGVQCFQCCYPTDDGRFVV
>HAMP4B|Amphiprion_bicinctus_Marc
MKTFSVTVAVAVMLAFTFIQESSAVPVMEEQELEDPVSFDNPPAAHEVELAESLKMLLNSRQKRDLKCTPYCYPTRDGVFCGVTCRF
>HAMP4B|Amphiprion_perideraion_Marc
MKTFSVAVAVAVMLAFTFIQESSAVPVMEEQELEDPVSFDNPPAAHEVELAESLKMLLNSRQKRDLKCTPYCYPTRDGVFCGVTCRF
>HAMP4B|Amphiprion_sebae_Marc
MKTFSVAVAVAVMLAFTFIQESSAVPVMEEQELEDPVSFDNPPAAHEVELAESLKMLLNSRQKRDRKCTPYCYPTRDGVFCGVTCRF
>HAMP4B|Amphiprion_percula_RNA
MKTFSVVIAVAVMLALIFIQENSAVPVMEEQELEDPVSFDNPPAAHEVELAESLKMLLNSRQKRDLKCTPYCYPTRDGVFCGVTCRF
>HAMP4B|Amphiprion_melanopus_Marc
MKTSSVTVAVAVMLAFTFIQESSAVPVMEEQELEDPVSFDNPPAAHEVELAESLKMLLNSRQKRDLKCTPYCYPTRDGVFCGVTCRF
>HAMP4B|Amphiprion_polymnus_Marc
MKTFSVAVAVAVMLAFTFIQESSAVPVMEEQELEDPVSFDNPPAAHEVELAESLKMLLNSRQKRDRKCTPYCYPTRDGVFCGVTCRF
>HAMP4B|Amphiprion_percula
MKTFSVVIAVAVMLALIFIQENSAVPVMEEQELEDPVSFDNPPAAHEVELAESLKMLLNSRQKRDLKCTPYCYPTRDGVFCGVTCRF
>HAMP4B|Amphiprion_ocellaris_Marc
MKTFSVTVAVAVMLALIFIQENSAVPVMEEQELEDPVSFDNPPAAHEVELAESLKMLLNSRQKRDLKCTPYCYPTRDGVFCGVTCRF
>HAMP4B|Amphiprion_frenatus
MKTFSVTVAVAVMLAFTFIQESSAVPVMEEQELEDPVSFDNPPAAHEVELAESLKMLLNSRQKRDLKCTPYCYPTRDGVFCGVTCRF
>HAMP4B|Acanthochromis_polyacanthus
MKTFSVAVAVAVMLAFIFIQESSAVPVMEEQELEDPVSFDNPPAAHEVELVESWKMLLNSRQKRDLKCTPYCYPTKDGVFCGVTCRF
>HAMP4B|Amphiprion_ocellaris_Denovo
VAVAVVLSFIFIQESSAVPVMKEQELEESVSFGNPSAAHKVKFAESGKMLFNSRQKRDLKYKPYCYPTRDGVFCRVTCRF
>HAMP4B|Pomacentrus_moluccensis_Marc
MKTFSVAVAVAVMLAFTFIQESSAVPVMEEQELEDPVSFDNPPAAHEVELAESLKMLLNSRQKRDLKCTPYCYPTRDGVFCGVTCRF
>HAMP4B|Amphiprion_ocellaris_RNA
MKTFSVVVAVAVMLALIFIQENSAVPVMEEQELEDPVSFDNPPAAHEVELAESLKMLLNSRQKRDLKCTPYCYPTRDGVFCGVTCRF
>HAMP4B|Amphiprion_akallopisos_Marc
MKTFSVAVAVAVMLAFTFIQESSAVPVMEEQELEDPVSFDNPPAAHEVELAESLKMLLNSRQKRDLKCTPYCYPTRDGVFCGVTCRF
>HAMP4B|Amphiprion_nigripes_Marc
MKTFSVAVAVAVTLAFTFIQESSAVPVMEEQELEDPVSFDNPPAAHEVELAESLKMLLNSRQKRDLKCTPYCYPTRDGVFCGVTCRF
>HAMP4B|Stegastes_partitus
MKTFSIAVAVAVVLTFICIQESSAVPVITEQVLEEPVDFDNEADFAESLKMLVNSRQKRELKCKPYCYPKKDGLVCGVRCDF
>HAMP4B|Amphiprion_bicinctus
MKTFSVAVAVAVTLAFTFIQESSAVPVMEEQELEDPVSFDNPPAAHEVELAESLKMLLNSRQKRDRKCTPYCYPTRDGVFCGVTCRF
>HAMP4B|Premnas_biaculeatus_Marc
MKTFSVALAVAVMLAFIFIQENSAVPVMEEQELEDPVSFDNPPAAHEVELAESLKMMLNSRQKRDVKCTPYCRPTRDGVFCGVTCTF
>HAMP4B|Amphiprion_ocellaris
MKTFSVVVAVAVMLALIFIQENSAVPVMEEQELEDPVSFDNPPAAHEVELAESLKMLLNSRQKRDLKCTPYCYPTRDGVFCGVTCRF
>HCRT|Lates_calcarifer
MSNRKVLVLVLMLLLSQLTCDAHSMSECCRQPSRSCRLYVLLCRSGGKALGGPLTGDAAAGILTLGKRREDEYRLHSRLHQLLQGSRNQAAGILTMGKRTEERAGEQYMDWMAQSETTITTPLPV
>HCRT|Amphiprion_clarkii
KVLVLVLMLLLSQLTCDAHTVSECCQQPGRSCRLYVLLCRSGTTGTASAGILTLGKRAEDEHRLQNRLHQLLQGSRNQAAGILTVGRRTEEWADRSRTPISTPLPA
>HCRT|Amphiprion_bicinctus_Marc
METPNRKVLVLVLMLLLSQLTCDAHTVSECCRQPARSCRLYVLLCRSGTTGTLSRDASAGILTLGKRAEDEHRLQNRLHQLLQGSRNQAAGILTVGRRTEEWADRSRTPISTPLPV
>HCRT|Pseudochromis_fuscus
MENTEQKVLVLVLMLLLSQLACDAQSVSECCRQPARSCRLYVLLCRSGGILTLGKGKEDEHRLQSRLHHLLQLKNQAAGSLTTGKRTEERAGESYMDWVAQPGSTIMTPLPV
>HCRT|Amphiprion_perideraion_Marc
METSNKVLVLVLMLLLSQLTCDAHTVSECCRQPGRSCRLYVLLCRSGTTGTLSRDASAGILTLGKRAEDEHRLQNRLHQLLQGSRNQAAGILTVGRRTEEWADRSRTPISTPLPV
>HCRT|Amphiprion_sebae_Marc
METSNKVLVLVLMLLLSQLTCDAHTVSECCRQPARSCRLYVLLCRSGTTGTLSRDASAGILTLGKRAEDEHRLQNRLHQLLQGSRNQAAGILTVGRRTEEWADRSRTPISTPLPV
>HCRT|Chromis_viridis
METSNKKVLVLVLMLLLSQLTCDAHTVSECCRQPSRSCRLYVLLCRPGTKGLAGSLSGDASAGILTLGKRGEEEHRLQSRLHQLLQISRNQAAGILTMGKRTKDWKDRTRTSITTPLPI
>HCRT|Amphiprion_percula_RNA
METPNRKVLVLVLMLLLSQLTCDAHTVSECCRQPGRSCRLYVLLCRSGTTGTLSRDASAGILTLGKRAEDEHRLQNRLHQLLQGSRNQAAGILTVGGRTEEWADRSRTPISTPLPV
>HCRT|Amphiprion_melanopus_Marc
METSNRKVLVLVLMLLLSQLTCDAHTVSECCRQPARSCRLYVLLCRSGTTGTLSRDASAGILTLGKRAEDEHQLQNRLHQLLQGSRNQAAGILTVGRRTEEWADRSRTPISTPLPV
>HCRT|Amphiprion_polymnus_Marc
METSNKVLVLVLMLLLSQLTCDAHTVSECCRQPARSCRLYVLLCRSGTTGTLSRDASAGILTLGKRAEDEHRLQNRLHQLLQGSRNQAAGILTVGRRTEEWADRSRTPISTPLPV
>HCRT|Amphiprion_percula
METPNRKVLVLVLMLLLSQLTCDAHTVSECCRQPGRSCRLYVLLCRSGTTGTLSGDASAGILTLGKRAEDEHRLQNRLHQLLQGSRNQAAGILTVGRRTEEWADRSRTPISTPLPV
>HCRT|Amphiprion_ocellaris_Marc
METPNRKVLVLVLMLLLSQLTCDAHTVSECCRQPGRSCRLYVLLCRSGTTGTLSRDASAGILTLGKRAEDEHRLQNRLHQLLQGSRNQAAGILTVGRRTEEWADRSRTPISTPLPV
>HCRT|Nothobranchius_furzeri
MDTTHKKALVFVLMLLLSQLDCNAQIVSECCRQPPHSCRLYVLLCRSGSNSMGGTIVEDAAAGILTLGKRDENEYRLQSRLHQLLHSSRNQAAGILTMGRRTTGPTGEQ
>HCRT|Amphiprion_sebae
METPNRKVLVLVLMLLLSQLTCDAHTVSECCRQPARSCRLYVLLCRSGTTGTLSRDASAGILTLGKRAEDEHRLQNRLHQLLQGSRNQAAGILTVGRRTEEWADRSRTPISTPLPV
>HCRT|Chromis_chromis
VLVLVLMLLLSQLTCDAHTMSECCRQPSRSCRLYVLLCRSGTNGLAGSLSGDASAGILTLGKRAEDEHRLQNRLHQLLQGSRNQAAGILTMGKRTGDWEDRSRTSITTPLPV
>HCRT|Amphiprion_frenatus
IFVPEQKVLVLVLMLLLSQLTCDAHTVSECCRQPARSCRLYVLLCRSGTTGTLSRDASAGILTLGKRAEDEHQLQNRLHQLLQGSRNQAAGILTVGRRTEEWADRSRTPISTPLPV
>HCRT|Acanthochromis_polyacanthus
METPNRKVLVLVLMLLLSQLTCDAHTVSECCRQPARSCRLYVLLCRSGTTGTLSRDASAGILTLGKRAEDEHRLQNRLHQLLQGSRNQAAGILTVGRRTEEWVDRSRTSISTPLPV
>HCRT|Amphiprion_ocellaris_Denovo
KVLVLVLMLLLSQLTCDAHTVSECCRQPGRSCRLYVLLCRSGTTGTLSGDASAGILTLGKRAEDEHRLQNRLHQLLQGSRNQAAGILTVGRRTEEWADRSRTPISTPLPV
>HCRT|Pomacentrus_moluccensis_Marc
METSNKVLVLVLMLLLSQLTCDAHTVSECCRQPGRSCRLYVLLCRSGTTGTLSKDASAGILTLGKRAEDEHRLQNRLHQLLQGSRNQAAGILTVGRRTEEWADRSRTPISTPLPV
>HCRT|Amphiprion_ocellaris_RNA
METPNRKVLVLVLMLLLSQLTCDAHTVSECCRQPGRSCRLYVLLCRSGTTGTLSRDASAGILTLGKRAEDEHRLQN
>HCRT|Amphiprion_akallopisos_Marc
METSNRKVLVLVLMLLLSQLTCDAHTVSECCRQPGRSCRLYVLLCRSGTTGTLSRDASAGILTLGKRAEDEHRLQNRLHQLLQVSRNQAAGILTVGRRTEEWADRSRTPISTPLPV
>HCRT|Amphiprion_nigripes_Marc
METSNRKVLVLVLMLLLSQLTCDAHTVSECCRQPARSCRLYVLLCRSETTGTLSRDASAGILTLGKRAEDEHRLQNRLHQLLQGSRNQAAGILTVGRRTEEWADRSRTPISTPLPV
>HCRT|Larimichthys_crocea
TPNKKALVLVLMLLLSQLACDAHSMSECCRQPSRSCRLYVLLCRAGSNTLGGPLTGDAAAGILTLGKRKEDEGRLQNRLHQLLHGSRNQAAGILTMGKRTEERAGEQ
>HCRT|Astatotilapia_burtoni
MEMNNKKAMVLVLLLLLSQLACDAHSEPECCREPSRPCRLYVLLCRSGNKGSGGALTDDAAAGILTLGKRKEDEYRFQSRLQQLLQGSRNQAAGILTMGKRTRERAGEQYMDWMAQSGTTIMTPLPV
>HCRT|Stegastes_partitus
MDTSNRKVLVLVLMLLLSQLTCDAHSVSECCRQPSRSCRLYVLLCRSGTKGLGGTLSGDASAGILTLGKRAEDEHRLQNRLHQLLQVSRNQAAGILTMGKRTEDWVERTRTSVTTPLPV
>HCRT|Amphiprion_bicinctus
METPNRKVLVLVLMLLLSQLTCDAHTVSECCRQPARSCRLYVLLCRSGTTGTLSRDASAGILTLGKRAEDEHRLQNRLHQLLQGSRNQAAGILTVGRRTEEWADRSRTPISTPLPV
>HCRT|Premnas_biaculeatus_Marc
METPNRILTLGKRAEDEHRLQNRLHQLLQGSRNQAAGILTVGRRTEEWLDRSRTPISTSLPV
>HCRT|Amphiprion_ocellaris
METPNRKVLVLVLMLLLSQLTCDAHTVSECCRQPGRSCRLYVLLCRSGTTGTLSRDASAGILTLGKRAEDEHRLQNRLHQLLQGSRNQAAGILTVGRRTEEWADRSRTPISTPLPV
>IAPP|Lates_calcarifer
MYHLRVPVFLLMLLVLLHCVAAAPSHRYFSPSSSSEQESALPDGEGWLAPGFVSNPFLGLMGTRPQRGLTAMNSHHIQKRKCNTATCVTQRLADFLVRSSNTIGTVYAPTNVGSAAYGKRDLLQPPSYLPL
>IAPP|Amphiprion_clarkii
MYHLRVPVLLLMLLVLLRCVTAAPSYRYFSPSSSSEQESALPDSEGWLLPGLISNPFLGLMGSRPRRGLTSMNSHHIEKRKCNTATCVTQRLADFLVRSSNTIGTVYVPTNVGSATYGKRDLLQPPSYLPL
>IAPP|Amphiprion_bicinctus_Marc
MYHLRVPVLLLMLLVLLRCVTAAPSYRYFSPSSSSEQESALPDSEGWLLPGLLSNPFLGLMGSRPRRGLTSMNSHHIEKRKCNTATCVTQRLADFLVRSSNTIGTVYVPTNVGSATYGKRDLLQPPSYLPL
>IAPP|Pseudochromis_fuscus
MYQLKVPVLLLLLLVLLRCVTAAPSHRYFTPSSSSERESALPDSDDWLFPGLISNPFLGLMGTRPQRELTSMNSHNIQKRKCNTATCVTQRLADFLVRSSNTIGTVYVPTNVGSATYGKRDLLQPPSYLPL
>IAPP|Amphiprion_perideraion_Marc
MYHLRVPVLLLMLLVLLRCITAAPSYRYFSPSSSSEQESALPDSEGWLLPGLISNPFLGLMGSRPRRGLTSMNSHHIEKRKCNTATCVTQRLADFLVRSSNTIGTVYVPTKVGSATYGKRDLLQPPSYLPL
>IAPP|Amphiprion_sebae_Marc
MYHLRVPVLLLMLLVLLRCVTAAPSYRYFSPSSSSEQESALPDSEGWLLPGLISNPFLGLMGSRPRRGLTSMNSHHIEKRKCNTATCVTQRLADFLVRSSNTIGTVYVPTNVGSATYGKRDLLQPPSYLPL
>IAPP|Chromis_viridis
MYHLRVPVLLLMLLVLLRCVTAAPSHRYFSPSSSSEQEGALPDGEGWLLPGLISNPFLGLMGSRPRRGLTAMNSHHIEKRKCNTATCVTQRLADFLVRSSNTIGTVYVPTNVGSATYGKRDLLQPPNYLPL
>IAPP|Amphiprion_percula_RNA
MYHLRVPVLLLMLLVLLRCVTAAPSYRYFSPSSSSEQESVLPDSEGWLLPGLISNPFLGLMGSRPRRGLTSMNSHHIEKRKCNTATCVTQRLADFLVRSSNTIGTVYVPTNVGSATYGKRELLQPPSYLPL
>IAPP|Amphiprion_melanopus_Marc
MYHLRVPVLLLMLLVLLRCVTAAPSYRYFSPSSSSEQESALPDSEGWLLPGLISNPFLGLMGSRPRRGLTSMNSHHIEKRKCNTATCVTQRLADFLVRSSNTIGTVYVPTNVGSATYGKRDLLQPPSYLPL
>IAPP|Amphiprion_polymnus_Marc
MYHLRVPVLLLMLLVLLRCVTAAPSYRYFSPSSSSEQESALPDSEGWLLPGLISNPFLGLMGSRPRRGLTSMNSHHIEKRKCNTATCVTQRLADFLVRSSNTIGTVYVPTNVGSATYGKRDLLQPPSYLPL
>IAPP|Amphiprion_percula
MYHLRVPVLLLMLLVLLRCVTAAPSYRYFSPSSSSEQESVLPDSEGWLLPGLISNPFLGLMGSRPRRGLTSMNSHHIEKRKCNTATCVTQRLADFLVRSSNTIGTVYVPTNVGSATYGKRDLLQPPSYLPL
>IAPP|Amphiprion_ocellaris_Marc
MYHLRVPVLLLMLLVLLRCVTAAPSYRYFSPSSSSEQESVLPDSEGWLLPGLISNPFLGLMGSRPRRGLTSMNSHHIEKRKCNTATCVTQRLADFLVRSSNTIGTVYVPTNVGSATYGKRELLQPPSYLPL
>IAPP|Nothobranchius_furzeri
MNQLKVSAFLLMVLVLLRCITTAPTHRYLSPSSSSSFEQESAPPERESWSLPELISNPFLDLVGSRTQRGLTGTNSHHLEKRKCNTATCVTQRLADFLVRSSNTIGTVYVPTNVGSSTYGKRELQHPRNYLPF
>IAPP|Amphiprion_sebae
MYHLRVPVLLLMLLVLLRCVTAAPSYRYFSPSSSSEQESALPDSEGWLLPGLISNPFLGLMGSRPRRGLTSMNSHHIEKRKCNTATCVTQRLADFLVRSSNTIGTVYVPTNVGSATYGKRDLLQPPSYLPL
>IAPP|Chromis_chromis
MYHLRVPVILLMLLVLLRCVTAAPSHRYFSPSSSSEQESALPDGEGWLLPGLISNPFLGLMGSRPRRGLTAMNSHHIEKRKCNTATCVTQRLADFLVRSSNTIGTVYVPTNVGSSTYGKRDLLQPPSYLPL
>IAPP|Amphiprion_frenatus
MYHLRVPVLLLMLLVLLRCVTAAPSYRYFSPSSSSEQESALPDSEGWLLPGLISNPFLGLMGSRPRRGLTSMNSHHIEKRKCNTATCVTQRLADFLVRSSNTIGTVYVPTNVGSATYGKRDLLQPPSYLPL
>IAPP|Acanthochromis_polyacanthus
MYHLRVPVLLLMLLVLLRCVTAAPNYRYFSPSSSSEQESALPDSEGWLLPGLISNPFLGLMGSRPRRGLTAMNSHHIEKRKCNTATCVTQRLADFLVRSSNTIGTVYVPTNVGSATYGKRDLLQPPSYLPL
>IAPP|Amphiprion_ocellaris_Denovo
MYHLRVPVLLLMLLVLLRCVTAAPSYRYFSPSSSSEQESVLPDSEGWLLPGLISNPFLGLMGSRPRRGLTSMNSHHIEKRKCNTATCVTQRLADFLVRSSNTIGTVYVPTNVGSATYGKRDLLQPPSYLPL
>IAPP|Pomacentrus_moluccensis_Marc
MYHLRVPVLLLMLLVLLRCVTAAPSYRYFSPSSSSEQESALPDSEGWLLPGLISNPFLGIMGSRPQRGLTSTNSHHIEKRKCNTATCVTQRLADFLVRSSNTIGTVYVPTNVGSATYGKRDLLQPPSYLPL
>IAPP|Amphiprion_ocellaris_RNA
RYFSPSSSSEQESVLPDSEGWLLPGLISNPFLGLMGSRPRRGLTSMNSHHIEKRKCNTATCVTQRLADFLVRSSNTIGTVYVPTNVGSATYGKRELLQPPSYLPL
>IAPP|Amphiprion_akallopisos_Marc
MYHLRVPVLLLMLLVLLRCVTAAPSYRYFSPSSSSEQESALPDSEGWLLPGLISNPFLGLMGSRPRRGLTSMNSHHIEKRKCNTATCVTQRLADFLVRSSNTIGTVYVPTNVGSATYGKRDLLQPPSYLPL
>IAPP|Amphiprion_nigripes_Marc
MYHLRVPVLLLMLLVLLRCVTAAPSYRYFSPSSSSEQESALPDSEGWLLPGLISNPFLGLMGSRPRRGLTSMNSHHIEKRKCNTATCVTQRLADFLVRSSNTIGTVYVPTNVGSATYGKRDLLQPPSYRPL
>IAPP|Larimichthys_crocea
MYHMRVPVLLLMLLVLLRCVSTAPSYRYFSTSSSSEQESALPDSDGWLAAGLISNPFLGLVGTRPQRGLTAMNSHHIEKRKCNTATCVTQRLADFLVRSSNTIGTVYAPTNVGSATYGKRDLLQPPIYLPL
>IAPP|Astatotilapia_burtoni
MYHLRVPVLLLMLLVLLHCITAAPSYRYFSPSSSSEQESDLPDSEAWLLPGLISNPFLSLVGTRPRRGLTAMNSHHIEKRKCNTATCVTQRLADFLVRSSNTIGTVYAPTNVGSATYGKRDLLEPSGYVNL
>IAPP|Stegastes_partitus
MYHLRVPVLLLMLLVLLRCVTAAPSHGYFSSSSSSEQESALPDSEGWLLPGLISNPFLGLMGSRPRRGLTAMNSHHIEKRKCNTATCVTQRLADFLVRSSNTIGTVYVPTNVGSATYGKRDLLQPPSYLPL
>IAPP|Amphiprion_bicinctus
MYHLRVPVLLLMLLVLLRCVTAAPSYRYFSPSSSSEQESALPDSEGWLLPGLLSNPFLGLMGSRPRRGLTSMNSHHIEKRKCNTATCVTQRLADFLVRSSNTIGTVYVPTNVGSATYGKRDLLQPPSYLPL
>IAPP|Premnas_biaculeatus_Marc
MYHLRVPVLLLMLLVLLRCVTAAPSYRYFSPSSSSEQESALPDSEGWLLPGLISNPFLGLLDSRPRRGLTAMNSHHIEKRKCNTATCVTQRLADFLVRSSNTIGTVYVPTNVGSATYGKRDLLQPPSYLPL
>IAPP|Amphiprion_ocellaris
MYHLRVPVLLLMLLVLLRCVTAAPSYRYFSPSSSSEQESVLPDSEGWLLPGLISNPFLGLMGSRPRRGLTSMNSHHIEKRKCNTATCVTQRLADFLVRSSNTIGTVYVPTNVGSATYGKRELLQPPSYLPL
>IGF1|Amphiprion_melanopus
ETLCGAELVDTLQFVCGERGFYFSKPGYGPNARRSRGIVDECCFQSCELRRLEMYCAPAKTSKAARSVRAQRHTDMPRAPKVSTAGHKVDKGTERRTAQQPDKTKNKKRPLPGHSHSSFKEVHQKNSSRGSTGGKNYRM
>IGF1|Lates_calcarifer
MCCISCSHTLSLLLCVLTLTPTATGAGPETLCGAELVDTLQFVCGERGFYFSKPGYGSNARRSRGIVDECCFQSCELRRLEMYCAPPKTKAARSVRAQRHTDMPRTPKVSTAGHKVDKGTERRTAQQPDKTKNKKRPLPGHSHSSFKDVHQKNSSRGNTGGRNYRM
>IGF1|Amphiprion_clarkii
MCCISCGHTLSLLLCVLTLTPTATGAGPETLCGAELVDTLQFVCGERGFYFSKPGYGPNARRSRGIVDECCFQSCELRRLEMYCAPAKTSKAARSVRAQRHTDMPRAPKVSTAGHKVDKGTERRTAQQPDKTKNKKRPLPGHSHSSFKEVHQKNSSRGSTGGKNYRM
>IGF1|Amphiprion_bicinctus_Marc
MCCISCGHTLSLLLCVLTLTPTATGAGPETLCGAELVDTLQFVCGERGFYFSKPGYGPNARRSRGIVDECCFQSCELRRLEMYCAPAKTSKAARSVRAQRHTDMPRAPKVSTAGHKVDKGTERRTAQQPDKTKNKKRPLPGHSHSSFKEVHQKNSSRGSTGGKNYRM
>IGF1|Pseudochromis_fuscus
MCCISCGHTLSLLLCVLTLTPTATGADPETLCGAELVDTLQFVCGERGFYFSKGYGPNARRSVSRGIVDECCFQSCKLQRLEMYCAPAKTSKAARSVRAQRHTDTPRAPKVSTTVRQVDKGAERRTAQQPDKTKNKKRPLPGHSHSSFKEVHQKNSSRGSTGGKNYRM
>IGF1|Amphiprion_perideraion_Marc
MCCISCGHTLSLLLCVLTLTPTATGAGPETLCGAELVDTLQFVCGERGFYFSKPGYGPNARRSRGIVDECCFQSCELRRLEMYCAPAKTSKAARSVRAQRHTDMPRAPKVSTAGHKVDKGTERRTAQQPDKTKNKKRPLPGHSHSSFKEVHQKNSSRGSTGGKNYRM
>IGF1|Amphiprion_sebae_Marc
MCCISCGHTLSLLLCVLTLTPTATGAGPETLCGAELVDTLQFVCGERGFYFSKPGYGPNARRSRGIVDECCFQSCELRRLEMYCAPAKTSKAARSVRAQRHTDMPRAPKVSTAGHKVDKGTERRTAQQPDKTKNKKRPLPGHSHSSFKEVHQKNSSRGSTGGKNYRM
>IGF1|Chromis_viridis
MCCISCSHTLSLLLCVLTLTPTATGAGPETLCGAERGFYFSKQGYGPNARRSRGIVDECCFQSCELRRLEMYCAPAKTSKAARSVRAQRHTDMPRAPKVSTAGHKVDKGTERRTAQQPDKTKNKKRPLPGHSHSSFKEVHQKNSSRGSTGGKNYRM
>IGF1|Amphiprion_percula_RNA
MCCISCGHTLSLLLCVLTLTPTATGAGPETLCGAELVDTLQFVCGERGFYFSKPGYGPNARRSRGIVDECCFQSCELRRLEMYCAPAKTSKAARSVRAQRHTDMPRAPKVSTAGHKVDKGTERRTAQQPDKTKNKKRPLPGHSHSSFKEVHQKNSSRGSTGGKNYRM
>IGF1|Amphiprion_melanopus_Marc
MCCISCGHTLSLLLCVLTLTPTATGAGPETLCGAELVDTLQFVCGERGFYFSKPGYGPNARRSRGIVDECCFQSCELRRLEMYCAPAKTSKAARSVRAQRHTDMPRAPKVSTAGHKVDKGTERRTAQQPDKTKNKKRPLPGHSHSSFKEVHQKNSSRGSTGGKNYRM
>IGF1|Amphiprion_polymnus_Marc
MCCISCGHTLSLLLCVLTLTPTATGAGPETLCGAELVDTLQFVCGERGFYFSKPGYGPNARRSRGIVDECCFQSCELRRLEMYCAPAKTSKAARSVRAQRHTDMPRAPKVSTAGHKVDKGTERRTAQQPDKTKNKKRPLPGHSHSSFKEVHQKNSSRGSTGGKNYRM
>IGF1|Amphiprion_percula
MCCISCGHTLSLLLCVLTLTPTATGAGPETLCGAELVDTLQFVCGERGFYFSKPGYGPNARRSRGIVDECCFQSCELRRLEMYCAPAKTSKAARSVRAQRHTDMPRAPKVSTAGHKVDKGTERRTAQQPDKTKNKKRPLPGHSHSSFKEVHQKNSSRGSTGGKNYRM
>IGF1|Amphiprion_ocellaris_Marc
MCCISCGHTLSLLLCVLTLTPTATGAGPETLCGAELVDTLQFVCGERGFYFSKPGYGPNARRSRGIVDECCFQSCELRRLEMYCAPAKTSKAARSVRAQRHTDMPRAPKVSTAGHKVDKGTERRTAQQPDKTKNKKRPLPGHSHSSFKEVHQKNSSRGSTGGKNYRM
>IGF1|Nothobranchius_furzeri
MCCISCSHTLSLLLCVLTLTPTATGAGPETLCGAELVDTLQFVCGERGFYFNKPTGYGPSTRRSRGIVDECCFQSCELRRLEMYCAPAKTKAARSVRAQRHTDMPRTTKVSNLGHRADKGTERRPAQQPDRTKNKKRPSSGHSHSSFKEVHQKNSSRGSAGGKTYRM
>IGF1|Amphiprion_sebae
MCCISCGHTLSLLLCVLTLTPTATGAGPETLCGAELVDTLQFVCGERGFYFSKPGYGPNARRSRGIVDECCFQSCELRRLEMYCAPAKTSKAARSVRAQRHTDMPRAPKVSTAGHKVDKGTERRTAQQPDKTKNKKRPLPGHSHSSFKEVHQKNSSRGSTGGKNYRM
>IGF1|Chromis_chromis
MCCISCSHTLSLLLCVLTLTPTATGAGPETLCGAELVDTLQFVCGERGFYFSKPGYGPNARRSRGIVDECCFQSCELRRLEMYCAPAKTSKAARSVRAQRHTDMPRAPKVSTAGHKVDKGTERRTAQQPDKTKNKKRPLPGHSHSSFKEVHQKNSSRGSTGGKNYRM
>IGF1|Amphiprion_frenatus
MCCISCGHTLSLLLCVLTLTPTATGAGPETLCGAELVDTLQFVCGERGFYFSKPGYGPNARRSRGIVDECCFQSCELRRLEMYCAPAKTSKAARSVRAQRHTDMPRAPKVSTAGHKVDKGTERRTAQQPDKTKNKKRPLPGHSHSSFKEVHQKNSSRGSTGGKNYRM
>IGF1|Acanthochromis_polyacanthus
MCCISCGHTLSLLLCVLTLTPTATGAGPETLCGAELVDTLQFVCGERGFYFSKPGYGPNARRSRGIVDECCFQSCELRRLEMYCAPAKTSKAARSVRAQRHTDMPRTPKVSTAGHKVDKGTERRTAQQPDKTKNKKRPLPGHSHSSFKEVHQKNSSRGSTGGKNYRM
>IGF1|Amphiprion_ocellaris_Denovo
MCCISCGHTLSLLLCVLTLTPTATGAGPETLCGAELVDTLQFVCGERGFYFSKPGYGPNARRSRGIVDECCFQSCELRRLEMYCAPAKTSKAARSVRAQRHTDMPRAPKVSTAGHKVDKGTERRTAQQPDKTKNKKRPLPGHSHSSFKEVHQKNSSRGSTGGKNYRM
>IGF1|Pomacentrus_moluccensis_Marc
MCCISCGHTLSLLLCVLTLTPTATGAGPETLCGAELVDTLQFVCGERGFYFSKPGYGPNARRSRGIVDECCFQSCELRRLEMYCAPAKTSKAARSVRAQRHTDMPRAPKVSTAGHKVDKGTERRTAQQPDKTKNKKRPLPGHSHSSFKEVHQKNSSRGSTGGKNYRM
>IGF1|Amphiprion_ocellaris_RNA
MCCISCGHTLSLLLCVLTLTPTATGAGPETLCGAELVDTLQFVCGERGFYFSKPGYGPNARRSRGIVDECCFQSCELRRLEMYCAPAKTSKAARSVRAQRHTDMPRAPKVSTAGHKVDKGTERRTAQQPDKTKNKKRPLPGHSHSSFKEVHQKNSSRGSTGGKNYRM
>IGF1|Amphiprion_akallopisos_Marc
MCCISCGHTLSLLLCVLTLTPTATGAGPETLCGAELVDTLQFVCGERGFYFSKPGYGPNARRSRGIVDECCFQSCELRRLEMYCAPAKTSKAARSVRAQRHTDMPRAPKVSTAGHKVDKGTERRTAQQPDKTKNKKRPLPGHSHSSFKEVHQKNSSRGSTGGKNYRM
>IGF1|Amphiprion_nigripes_Marc
MCCISCGHTLSLLLCVLTLTPTATGAGPETLCGAELVDTLQFVCGERGFYFSKPGYGPNARRSRGIVDECCFQSCELRRLEMYCAPAKTSKAARSVRAQRHTDMPRAPKVSTAGHKVDKGTERRTAQQPDKTKNKKRPLPGHSHSSFKEVHQKNSSRGSTGGKNYRM
>IGF1|Larimichthys_crocea
MCCISCSHTLSLLLCVLTLTPTATGAGPETLCGAELVDTLQFVCGERGFYFSKPTGYGPNARRSRGIVDECCFQSCELRRLEMYCAPAKTSKAARSVRAQRHTDMPRAPKVSTAGHKVDKGTERRTAQQPDKTKNKKRPLPGHSHSSFKEVHQKNSSRGNTGGRNYRM
>IGF1|Astatotilapia_burtoni
MCCISCSHTLSLLLCVLTLTPTATGAGPETLCGAELVDTLQFVCGERGFYFNKPTGYGPSARRSRGIVDECCFQSCELQRLEMYCAPVKTPKISRSVRSQRHTDMPRTPKVSSRANKGTERRTAPQPDKTKNKKRPSPGHSSSFKEVHQKNSSRGSSGGRNYRM
>IGF1|Stegastes_partitus
MCCISCSHTLSLLLCVLTLTPTATGAGPETLCGAELVDTLQFVCGERGFYFSKPGYGPNARRSRGIVDECCFQSCELRRLEMYCAPAKTSKAARSVRAQRHTDMPRAPKVSTAGHKVDKGTERRTAQQPDKTKNKKRPLPGHSHSSFKEVHQKNSSRGSTGGKNYRM
>IGF1|Amphiprion_bicinctus
MCCISCGHTLSLLLCVLTLTPTATGAGPETLCGAELVDTLQFVCGERGFYFSKPGYGPNARRSRGIVDECCFQSCELRRLEMYCAPAKTSKAARSVRAQRHTDMPRAPKVSTAGHKVDKGTERRTAQQPDKTKNKKRPLPGHSHSSFKEVHQKNSSRGSTGGKNYRM
>IGF1|Premnas_biaculeatus_Marc
MCCISCGHTLSLLLCVLTLTPTATGAGPETLCGAELVDTLQFVCGERGFYFSKPGYGPNARRSRGIVDECCFQSCELRRLEMYCAPAKTSKPPRSVRTQRHTDMPRAPKVSTAGHKVDKATERRTAQQPDKTKNKKRPLPGHSHSSFKEVHQKNSSRGSTGGKNYRM
>IGF1|Amphiprion_ocellaris
MCCISCGHTLSLLLCVLTLTPTATGAGPETLCGAELVDTLQFVCGERGFYFSKPGYGPNARRSRGIVDECCFQSCELRRLEMYCAPAKTSKAARSVRAQRHTDMPRAPKVSTAGHKVDKGTERRTAQQPDKTKNKKRPLPGHSHSSFKEVHQKNSSRGSTGGKNYRM
>IGF2|Amphiprion_melanopus
FKKMSSTSRALLFALALTLYVVEMASAETLCGGELVDALQFVCEDRGFYFSRIFHRPLISLPSKLPPVLLTTDNFVNHK
>IGF2|Lates_calcarifer
METQQRHGQHSLCHTCRRAESSRMKVKKMSSSSRALLFALALTLYVVEMASAETLCGGELVDALQFVCEDRGFYFSRPTSRGSNRRPQNRGIVEECCFRSCDLNLLEQYCAKPAKSERDVSATSLQVIPVMPALKQEVPRKQHVTVKYSKYEVWQRKAAQRLRRGVPAILRAKKFRRQAEKIKAQEQVIFHRPLISLPSKLPPVLLTTDNYVNHK
>IGF2|Amphiprion_clarkii
METQQRHGHHSLCHTCRRTESSRLKFKKMSSTSRALLFALALTLYVVEMASAETLCGGELVDALQFVCEDRGFYFSRPTSRGNNRRTQNRGIVEECCFRSCDLNLLEQYCAKPAKSERDVSATSLQVIPVMPPLKQEVPRKQHVTVKYSKYEVWQRKAAQRLRRGVPAILRAKKFRRQAEKIKAQEQSIFHRPLISLPSKLPPVLLTTDNFVNHK
>IGF2|Amphiprion_bicinctus_Marc
METQQRHGHHSLCHTCRRTESSRLKFKMMSSTSRALLFALALTLYVVEMASAETLCGGELVDALQFVCEDRGFYFSRPTSRGNNRRTQNRGIVEECCFRSCDLNLLEQYCAKPAKSERDVSATSLQVIPVMPPLKQEVPRKQHVTVKYSKYEVWQRKAAQRLRRGVPAILRAKKFRRQAEKIKAQEQSIFHRPLISLPSKLPPVLLTTDNFVNHK
>IGF2|Pseudochromis_fuscus
METQQRHGHHSHCHTCRRTENSRMKVKKMSSTSALLFALALTFYVVEMTSAETLCGGELVDALQFVCEDRGFYFSRPTSRGSSRRTQNRGIVEECCFRSCDLNLLEQYCAKPAKSERDVSATSLQVIPVVPALKQEVPRKQHVTVKYSKYEVWQRKAAQRLRRGVPAILRAKKFRRQAEKIKAQEQIIFHRPLISLPSKLPPVLLTTDNFVNHK
>IGF2|Amphiprion_perideraion_Marc
METQQRHGHHSLCHTCRRTESSRLKFKKMSSTSRALLFALALTLYVVEMASAETLCGGELVDALQFVCEDRGFYFSRPTSRGNNRRTQNRGIVEECCFRSCDLNLLEQYCAKPAKSERDVSATSLQVIPVMPPLKQEVPRKQHVTVKYSKYEVWQRKAAQRLRRGVPAILRAKKFRRQAEKIKAQEQSIFHRPLISLPSKLPPVLLTTDNFVNHK
>IGF2|Amphiprion_sebae_Marc
METQQRHGHHSLCHTCRRTESSRLKFKKMSSTSRALLFALALTLYVVEMASAETLCGGELVDALQFVCEDRGFYFSRPTSRGNNRRTQNRGIVEECCFRSCDLNLLEQYCAKPAKSERDVSATSLQVIPVMPPLKQEVPRKQHVTVKYSKYEVWQRKAAQRLRRGVPAILRAKKFRRQAEKIKAQEQSIFHRPLISLPSKLPPVLLTTDNFVNHK
>IGF2|Chromis_viridis
METQQRHGHHSLCHTCRRTESSRMKFKKMSSTSRALLFALALTLYVVEMASAETLCGGELVDALQFVCEDRGFYFSRPTSRGSNRRTQNRGIVEECCFRSCDLNLLEQYCAKPAKSERDVSATSLQVIPVIPALKQEVPRKQHVTVKYSKYEVWQRKAAQRLRRGVPAILRAKKFRRQAEKIKAQEQSIFHRPLISLPSKLPPVLLTTDNFVNHK
>IGF2|Amphiprion_percula_RNA
METQQRHGHHSLCHTCRRTESSRLKFKKMSSTSRALLFALALTLYVVEMASAETLCGGELVDALQFVCEDRGFYFSRPTSRGNNRRTQNRGIVEECCFRSCDLNLLEQYCAKPAKSERDVSATSLQVIPVMPPLKQEVPRKQHVTVKYSKYEVWQRKAAQRLRRGVPAILRAKKFRRQAEKIKAQEQSIFHRPLISLPSKLPPVLLTTDNFVNHK
>IGF2|Amphiprion_melanopus_Marc
METQQRHGHHSLCHTCRRTESSRLKFKKMSSTSRALLFALALTLYVVEMASAETLCGGELVDALQFVCEDRGFYFSRPTSRGNNRRTQNRGIVEECCFRSCDLNLLEQYCAKPAKSERDVSATSLQVIPVMPPLKQEVPRKQHVTVKYSKYEVWQRKAAQRLRRGVPAILRAKKFRRQAEKIKAQEQSIFHRPLISLPSKLPPVLLTTDNFVNHK
>IGF2|Amphiprion_polymnus_Marc
METQQRHGHHSLCHTCRRTESSRLKFKKMSSTSRALLFALALTLYVVEMASAETLCGGELVDALQFVCEDRGFYFSRPTSRGNNRRTQNRGIVEECCFRSCDLNLLEQYCAKPAKSERDVSATSLQVIPVMPPLKQEVPRKQHVTVKYSKYEVWQRKAAQRLRRGVPAILRAKKFRRQAEKIKAQEQSIFHRPLISLPSKLPPVLLTTDNFVNHK
>IGF2|Amphiprion_percula
METQQRHGHHSLCHTCRRTESSRLKFKKMSSTSRALLFALALTLYVVEMASAETLCGGELVDALQFVCEDRGFYFSRPTSRGNNRRTQNRGIVEECCFRSCDLNLLEQYCAKPAKSERDVSATSLQVIPVMPPLKQEVPRKQHVTVKYSKYEVWQRKAAQRLRRGVPAILRAKKFRRQAEKIKAQEQSIFHRPLISLPSKLPPVLLTTDNFVNHK
>IGF2|Amphiprion_ocellaris_Marc
METQQRHGHHSLCHTCRRTESSRLKFKKMSSTSRALLFALALTLYVVEMASAETLCGGELVDALQFVCEDRGFYFSRPTSRGNNRRTQNRGIVEECCFRSCDLNLLEQYCAKPAKSERDVSATSLQVIPVMPPLKQEVPRKQHVTVKYSKYEVWQRKAAQRLRRGVPAILRAKKFRRQAEKIKAQEQSIFHRPLISLPSKLPPVLLTTDNFVNHK
>IGF2|Nothobranchius_furzeri
METQHRHHSLCHTCRRTENSRIKVKKMSSSSRALLLALTLTFYIVDTASAETLCGGELVDALQFVCEDRGFYFSRPTSRGNNRRSQNRGIVEECCFRSCDLNLLEQYCAKPAKSERDVSATSLQVIPVMPVLKQEGLRKPQGTVKYPKYDVWQRKAAQRLRRGVPAILRAKKFRRQAEKIKAREQSIFHRPLISLPTKLPPVLHTMDNFVNHK
>IGF2|Amphiprion_sebae
METQQRHGHHSLCHTCRRTESSRLKFKKMSSTSRALLFALALTLYVVEMASAETLCGGELVDALQFVCEDRGFYFSRPTSRGNNRRTQNRGIVEECCFRSCDLNLLEQYCAKPAKSERDVSATSLQVIPVMPPLKQEVPRKQHVTVKYSKYEVWQRKAAQRLRRGVPAILRAKKFRRQAEKIKAQEQSIFHRPLISLPSKLPPVLLTTDNFVNHK
>IGF2|Chromis_chromis
METQQRHGHHSLCHTCRRTESSRMKFKKMSSTSRALLFALALTLYVVEMASAETLCGGELVDALQFVCEDRGFYFSRPTSRGNNRRTQNRGIVEECCFRSCDLNLLEQYCAKPAKSERDVSATSLQVIPVIPALKQEVPRKPHVTVKYSKYEVWQRKAAQRLRRGVPAILRAKKFRRQAEKIKAQEQSIFHRPLISLPSKLPPVLLTTDNFVNHK
>IGF2|Amphiprion_frenatus
METQQRHGHHSLCHTCRRTESSRLKFKKMSSTSRALLFALALTLYVVEMASAETLCGGELVDALQFVCEDRGFYFSRPTSRGNNRRTQNRGIVEECCFRSCDLNLLEQYCAKPAKSERDVSATSLQVIPVMPPLKQEVPRKQHVTVKYSKYEVWQRKAAQRLRRGVPAILRAKKFRRQAEKIKAQEQSIFHRPLISLPSKLPPVLLTTDNFVNHK
>IGF2|Acanthochromis_polyacanthus
METQQRYGHHSLCHTCRRTESSRLKFKKMSSTSRALLFALALTLYVVEMASAETLCGGELVDALQFVCEDRGFYFSRPTSRGNSRRTQNRGIVEECCFRSCDLNLLEQYCAKPAKSERDVSATSLQVIPVMPALKQEVPRKQHVTVKYSKYEVWQRKAAQRLRRGVPAILRAKKFRRQAEKIKAQEQSIFHRPLISLPSKLPPVLLTTDNFVNHK
>IGF2|Amphiprion_ocellaris_Denovo
METQQRHGHHSLCHTCRRTESSRLKFKKMSSTSRALLFALALTLYVVEMASAETLCGGELVDALQFVCEDRGFYFSRPTSRGNNRRTQNRGIVEECCFRSCDLNLLEQYCAKPAKSERDVSATSLQVIPVMPPLKQEVPRKQHVTVKYSKYEVWQRKAAQRLRRGVPAILRAKKFRRQAEKIKAQEQSIFHRPLISLPSKLPPVLLTTDNFVNHK
>IGF2|Pomacentrus_moluccensis_Marc
METQQRHGHHSLCHTCRRTESSRLKFKKMSSTSRALLFALALTLYVVEMASAETLCGGELVDALQFVCEDRGFYFSRPTSRGNNRRTQNRGIVEECCFRSCDLNLLEQYCAKPAKSERDVSATSLQVIPVMPPLKQEVPRKQHVTVKYSKYEVWQRKAAQRLRRGVPAILRAKKFRRQAEKIKAQEQSIFHRPLISLPSKLPPVLLTTDNFVNHK
>IGF2|Amphiprion_ocellaris_RNA
METQQRHGHHSLCHTCRRTESSRLKFKKMSSTSRALLFALALTLYVVEMASAETLCGGELVDALQFVCEDRGFYFSRPTSRGNNRRTQNRGIVEECCFRSCDLNLLEQYCAKPAKSERDVSATSLQVIPVMPPLKQEVPRKQHVTVKYSKYEVWQRKAAQRLRRGVPAILRAKKFRRQAEKIKAQEQSIFHRPLISLPSKLPPVLLTTDNFVNHK
>IGF2|Amphiprion_akallopisos_Marc
METQQRHGHHSLCHTCRRTESSRLKFKKMSSTSRALLFALALTLYVVEMASAETLCGGELVDALQFVCEDRGFYFSRPTSRGNNRRTQNRGIVEECCFRSCDLNLLEQYCAKPAKSERDVSATSLQVIPMMPPLKQEVPRKQHVTVKYSKYEVWQRKAAQRLRRGVPAILRAKKFRRQAEKIKAQEQSIFHRPLISLPSKLPPVLLTTDNFVNHK
>IGF2|Amphiprion_nigripes_Marc
METQQRHGHHSLCHTCRRTESSRLKFKKMSSTSRALLFALALTLYVVEMASAETLCGGELVDALQFVCEDRGFYFSRPTSRGNNRRTQNRGIVEECCFRSCDLNLLEQYCAKPAKSERDVSATSLQVIPVMPPLKQEVPRKQHVTVKYSKYEVWQRKAAQRLRRGVPAILRAKKFRRQAEKIKAQEQSIFHRPLISLPSKLPPVLLTTDNFVNHK
>IGF2|Larimichthys_crocea
METQQRNGHHSLCHTCRRTESSRMKVKKMSSSSRVLLFALALTLYVVEIASAETLCGGELVDALQFVCEDRGFYFSRPTSRGNTRRPQNRGIVEECCFRSCDLNLLEQYCAKPAKSERDVSATSLQVIPVMPALKQEVPRKQHVTVKYSKYEVWQRKAAQRLRRGVPAILRAKKFRRQAETIKAQEQAIFHRPLISLPSKLPPVLLATDNYVNHK
>IGF2|Astatotilapia_burtoni
METQQRYGHHSLCHTCRRTQNSRMKVNRMSSTSRALLFALALTLYVVEMASAETLCGGELVDALQFVCEDRGFYFSRPTSRGNNRRPQTRGIVEECCFRSCDLNLLEQYCAKPAKSERDVSATSLQVIPVMPALKQEVPKKQHVTVKYSKYEVWQRKAAQRLRRGVPAILRARKFKRHAEKIKAKEQAIFHRPLISLPSKLPPVLLTTDNFVSHK
>IGF2|Stegastes_partitus
METQQRHGHHSLCHTCRRTESSRMKFKKMSSTSRALLFALALTLYVVEMASAETLCGGELVDALQFVCEDRGFYFSRPTSRNSNRRTQNRGIVEECCFRSCDLNLLEQYCAKPAKSERDVSATSLQVIPVMPAIKQEVPRKQHVTVKYSKYEVWQRKAAQRLRRGVPAILRAKKFRRQAEKIKAQEQSIFHRPLISLPSKLPPVLLTTDNFVNHK
>IGF2|Amphiprion_bicinctus
METQQRHGHHSLCHTCRRTESSRLKFKMMSSTSRALLFALALTLYVVEMASAETLCGGELVDALQFVCEDRGFYFSRPTSRGNNRRTQNRGIVEECCFRSCDLNLLEQYCAKPAKSERDVSATSLQVIPVMPPLKQEVPRKQHVTVKYSKYEVWQRKAAQRLRRGVPAILRAKKFRRQAEKIKAQEQSIFHRPLISLPSKLPPVLLTTDNFVNHK
>IGF2|Premnas_biaculeatus_Marc
METQQRHGHHSLCHTCRRTESSRLKFKKMSSTSRALLFALALTLYVVEMASAETLCGGELVDALQFVCEDRGFYFSRPTSRGNNRRTQNRGIVEECCFRSCDLNLLEQYCAKPANSERDVSATSLQVIPVMPALKQEVPRKQHVTVKYSKYEVWQRKAAQRLRRGVPAILRAKKFRRQAEKIKAQEESVFHRPLISLPSKLPPVLLTTDNFVNHK
>IGF2|Amphiprion_ocellaris
METQQRHGHHSLCHTCRRTESSRLKFKKMSSTSRALLFALALTLYVVEMASAETLCGGELVDALQFVCEDRGFYFSRPTSRGNNRRTQNRGIVEECCFRSCDLNLLEQYCAKPAKSERDVSATSLQVIPVMPPLKQEVPRKQHVTVKYSKYEVWQRKAAQRLRRGVPAILRAKKFRRQAEKIKAQEQSIFHRPLISLPSKLPPVLLTTDNFVNHK
>IGF3|Lates_calcarifer
MLSSCCSSARPQTLKVLCAHMSMFYCAMCLAGWPLSSEAARLRCGSDLLSDLIFVCGDRGIYLGKGTWSGYGARPRGKGIVDQCCRPAGCELQHLEMYCAKPKNQQHTTAFPATTSTTHTTTQPDMAQQFQAVFHKRLLEHRGAPNSPKREAHRKKTQPSVKRKSKDSSSNRKTATATTSSRPPSASASPLQRMMRLES
>IGF3|Amphiprion_clarkii
VLCVWISLFYSSMCLAGWPLTSEAARLRCGSKLLSDLIFVCGDRGIYFGKGSWSCYGGRPSGRGIVDQCCRSGGCELEHLEIYCAKPKSKTHTTATPATMTAPHPTTQLDHLGLLNGPKREAYRKKTQTSFQRKNKVRSRRRVLTQNKTMQPTPASGSPRYRITSFEY
>IGF3|Amphiprion_bicinctus_Marc
MHSSSCTLARPQTVKVLCVWISLFYSSMCLAGWPLTSEAARLRCGSKLLSDLIFVCGDRGIYFGKGSWSGYGGRPRGRGIVDQCCRSGGCELEHLEIYCAKPKSKTHTTATPATMTAPHTTTQLDMFHTLFQKRLSEHLGLLNSPKREAYRKKTQTSFQRKNKVRSRRRVLTENKTIQPTPASGSPYRITSFEY
>IGF3|Pseudochromis_fuscus
GKGSWSGYGARPRGKGIVDRCCRSGGCELQHLEMYCAKPKSQQHSTAPPATTTAPQTSTQQHTLQAVFEKRLSEELGAANSPRRRASRKKMQPSSPRKSKALSSRRRTNAQNTTTSRPPSESGSP
>IGF3|Amphiprion_perideraion_Marc
MHSSSCTLAGPQTVKVLCVWISLFYSSMCLAGWPLTSEAARLRCGSKLLSDLIFVCGDRGIYFGKGSWSGYGGRPRGRGIVDQCCRSGGCELEHLEIYCAKPKSKTHTTATPATMTAPHTTTQLDMFHTVFQKRLSEHLGLLNSPKREAYRKKTQTSFQRKNKVRSRRRVLTQNKTIQPTPASGSPVRITSFEY
>IGF3|Amphiprion_sebae_Marc
MHSSSCTLAGSQTVKVLCVWISLFYSSMCLAGWPLTSEAARLRCGSKLLSDLIFVCGDRGIYFGKGSWSGYGGRPRGRGIVDQCCRSGGCELEHLEIYCAKPKSKTHTTATPATMTAPHTTTQLDMFHTVFQKRLSEHLGLLNSPKREAYRKKTQTSFQRKNKVRSRRRVLTENKTIRPTPASGSPYRITSFEY
>IGF3|Amphiprion_percula_RNA
MHSSSCTLAGPQTVKVLCVWISLFYSSMCLAGWPLTSEAARLRCGSKLLSDLIFVCGDRGIYFGKGSWSGYGGRPRGRGIVDQCCRSGGCELEHLEIYCAKPKSKTHTTATPATMTAPHTTTQLDMFHTVFQKRLSEHLGLLNSPNREAYRKKTQTSIQRKNKVRSRRKVLTQNKTIQPTPASGSPRYRITSFE
>IGF3|Amphiprion_melanopus_Marc
MHSSSCTLAGPQTVKVLCVWISLFYSSMCLAGWPLTSEAARLRCGSKLLSDLIFVCGDRGIYFGKGSWSGYGGRPRGRGIVDQCCRSGGCELEHLEIYCAKPKSKTHTTATPATMTAPHTTTQLDMFHTVFQKRLSEHLGLLNSPKREAYGKKTQTSFQRKNKVRSRRRVLTQNKTIQPTPASGSPYRITSFEY
>IGF3|Amphiprion_polymnus_Marc
MHSSSCTLAGSQTVKVLCVWISLFYSSMCLAGWPLTSEAARLRCGSKLLSDLIFVCGDRGIYFGKGSWSGYGGRPRGRGIVDQCCRSGGCELEHLEIYCAKPKSKTHTTATPATMTAPHTTTQLDMFHTVFQKRLSEHLGLLNSPKREAYRKKTQTSFQRKNKVRSRRRVLTENKTIRPTPASGSPYRITSFEY
>IGF3|Amphiprion_percula
MHSSSCTLAGPQTVKVLCVWISLFYSSMCLAGWPLTSEAARLRCGSKLLSDLIFVCGDRGIYFGKGSWSGYGGRPRGRGIVDQCCRSGGCELEHLEIYCAKPKSKTHTTATPATMTAPHTTTQLDMFHTVFQKRLSEHLGLLNSPNREAYRKKTQTSIQRKNKVRSRRKVLTQNKTIQPTPASGSPRYRITSFE
>IGF3|Amphiprion_ocellaris_Marc
MHSSSCTLAGPQTVKVLCVWISLFYSSMCLAGWPLTSEAARLRCGSKLLSDLIFVCGDRGIYFGKGSWSGYGGRPRGRGIVDQCCRSGGCELEHLEIYCAKPKSKTHTTATPATMTAPHTTTQLDMFHTVFQKRLSEHLGLLNSPNREAYRKKTQTSIQRKNKVRSRRKVLTQNKTIQPTPASGSPYRITSFEY
>IGF3|Nothobranchius_furzeri
MHSSSSRRRPVRALTLKVSCVRICVFYSSMCLAAWPLSSEAARLRCGSELLSDLIFVCGDRGIYLGKGSWSGYGPRPRGKGIVDQCCKSSGCELQHLEMYCAKPKSKEPTSTTTTTTRTPTSTAMFQVTFQKRLLENLGAPDSLKRESYREKAQPQKTKSSSSRRRMAFPNATGRPPFSSTGPL
>IGF3|Amphiprion_sebae
MHSSSCTLAGSQTVKVLCLAGWPLTSEAARLRCCSKLLSVLIFVCGDRGIYFGKGSWSGYGGRPRGRCIVDQCCRSGGCELEHLEIYCAKPKSKVRSRRRVLTENKTIRPTPASGSPRYRITSFEY
>IGF3|Chromis_chromis
VLCVRICLFYSSMCLAGWPLTSEAARLRCGSELLSDLIFVCGDRGIYLGECSWSGYGSRPRGRGIVDQCCRSGGCELEHLETYCAKPKSEKHTTATPATTTAPHITTQLDMFHTVFQKRLSEHLGLPNSPKREAYRKKMQTSLQWKNKVLSRRRVNSQNTTIQHTPASGSPR
>IGF3|Amphiprion_frenatus
MHSSSCTLAGPQTVKVLCVWISLFYSSMCLAGWPLTSEAARLRCGSKLLSDLIFVCGDRGIYFGKCSWSGYGGRPRGRGIVDQCCRSGGCELEHLEIYCAKPKSKTHTTATPATMTAPHTTTQLDMFHTVFQKRLSEHLGLLNSPKREAYGKKTQTSFQRKNKVRSRRRVLTQNKTIQPTPASGSPRYRITSFEY
>IGF3|Acanthochromis_polyacanthus
MHSSSCTLAAPQTVKVLCVRISLFYSSICLAGWPLTSEAARLRCGTELLSDLIFVCGDRGIYLGKCSWSGYGARPRGRGIVDQCCRSGGCELEHLETYCAKPRSETHDTATPATMIAPHTTKQLDMFHTVFQKRLSEHLGLPNSPKREAYRKKMQTPFQRKNKALSRRRVVSENKTIQPIPASRSPC
>IGF3|Amphiprion_ocellaris_Denovo
MHSSSCTRAGPQTVKVLCVWISLFYSSMCLAGWPLTSEAARLRCGSKLLSDLIFVCGDRGIYFGKGSWSGYGGRPRGRGIVDQCCRSGGCELEHLEIYCAKPKSKTHTTATPATMTAPHTTTQLDMFHTVFQKRLSEHLGLLNSPNREAYRKKTQTSIQRKNKVRSRRKVLTQNKTIQPTPASGSPRYRITSFE
>IGF3|Pomacentrus_moluccensis_Marc
MHSSSCNLTGPQTVKVLCVWINLFYSSMCLAGWPLTSEAARLRCGSKLLSDLIFVCGDRGIYFGKGSWSGYGARPRGRGIVDQCCRSGGCELEHLEIYCAKPKSKTHTTATPATMTAPHTTTQLDMFHTVFQKRLSEHLGLLNSPKREAYRKKTQTSFQRKNKVRSRRRVLSQNKTIQPRPASGSPYRITSFEY
>IGF3|Amphiprion_ocellaris_RNA
SSSCTRAGPQTVKVLCVWISLFYSSMCLAGWPLTSEAARLRCGSKLLSDLIFVCGDRGIYFGKGSWSGYGGRPRGRGIVDQCCRSGGCELEHLEIYCAKPKSKTHTTATPATMTAPHTTTQLDMFHTVFQKRLSEHLGLLNSPNREAYRKKTQTSIQRKNKVRSRRKVLTQNKTIQPTPASGSPRYRITSFEY
>IGF3|Amphiprion_akallopisos_Marc
MHSSSCTLAGPQTVKVLCVWISLFYSSMCLAGWPLTSEAARLRCGSKLLSDLIFVCGDRGIYFGKGSWSGYGGRPRGRGIVDQCCRSGGCELEHLEIYCAKPKSKTHTTATPATMTAPHTTTQLDMFHTVFQKRLSEHLGLLNSPKREAYRKKTQTSFQRKNKVRSRRRVLTQNKTIQPTPASGSPYRITGFEY
>IGF3|Amphiprion_nigripes_Marc
MHSSSCTLAGPQTVKVLCVWISLFYSSMCLAGWPLTSEAARLRCGSKLLSDLIFVCGDRGIYFGKGSWSGYGGRPRGRGIVDQCCRSGGCELEHLEIYCAKPKSKTHTTATPATMTAPHTTTQLDMFHTVFQKRLSEHLGLLNSPKREAYRKKTQTSFQRKNKVRSRRRVLTENKTIQPTPASGSPYRITSFEY
>IGF3|Larimichthys_crocea
MHSSCCPSARPQTLKVLCVRICIFYSTMCLSGWPLSSEAAKLRCGTDLLSDLIFVCGDRGIYLGKGTRSGYGSRPRGKGIVDQCCRPSGCELQHLEKYCAKPKIQHQTTAHPTTTAESYTTTQPDTTQQFQAVFQKRLVEHLGAPNSPKRENYRKKTQPSNRRKNKSSGRRNNSKNATSTPPPASRSPLQTTRSSKS
>IGF3|Astatotilapia_burtoni
MCSLCCLRARPQTLQVLCVQICMFYSSICLVSWPLCAETAKVRCGSDLLSDLMFVCGDRGIYLRKGLWSGYGTRSRGKGIVDLCCLSSGCELHHLEMYCAKPRSQQTTYSPSTTVHATTQPNLLQEVFQKKLLQYLGPPSSPKREAYRRNWRHSLRHKVKVSRSLRRMTAYETTSQPTAANKSAL
>IGF3|Stegastes_partitus
MRSSRCPPAGPPAAKVLCVRLCLCLAGWPLCSEAARRRCGSELLSDLIFVCGDRGIYLGKGSWSGYGARPRGKGIVDQCCRSGGCELEHLEMYCAKPKIETTASPSTTTAAPQSTTQQDMFQAVFQKRLSEHLGLPNSPKRDAYRKKTQPSLQRKNKALSRRRVNSQSTTVRPTPASGSPRSTSEPGP
>IGF3|Amphiprion_bicinctus
MHSSSCTLARPQTVKVLCVWISLFYSSMCLAGWPLTSEAARLRCGSKLLSDLIFVCGDRGIYFGKGSWSGYGGRPRGRGIVDQCCRSGGCELEHLEIYCAKPKSKTHTTATPATMTAPHTTTQLDMFHTMFQKRLSEHLGLLNSPKREAYRKKTQTSFQRKNKVRSRRRVLTENKTIQPTPASGSPRYRITSFEY
>IGF3|Premnas_biaculeatus_Marc
MHSSSCTLASPQTVKVLCVRISLFYSSLCLADWPLTSEAARLRCGSELLTDLIFVCGDRGIYFGKGSWSGYGARPRGRGIVDQCCRSGGCELEHLEMYCAKPKSETRTPDTPATMTAPHTTTQLDMFHTVFQKRLSDHLGLPNSPKREAYRKKMQTSLQRKNKVLSRRRILSQNKPIQSTPASVSP
>IGF3|Amphiprion_ocellaris
MHSSSCTRAGPQTVKVLCVWISLFYSSMCLAGWPLTSEAARLRCGSKLLSDLIFVCGDRGIYFGKGSWSGYGGRPRGRGIVDQCCRSGGCELEHLEIYCAKPKSKTHTTATPATMTAPHTTTQLDMFHTVFQKRLSEHLGLLNSPNREAYRKKTQTSIQRKNKVRSRRKVLTQNKTIQPTPASGSPRYRITSFEY
>INS1A|Lates_calcarifer
MAALWFQSVSLLVLLVVSWPGSQAVAPPQHLCGSHLVDALYLVCGDRGFFYNPKRDVDPLLGFLPPKAGGAAATGGENEVAEFAFKDQMEMMVKRGIVEQCCHKPCNIFDLQNYCN
>INS1A|Amphiprion_clarkii
MAALWLQSFSLLVLLVVSWPSS
>INS1A|Amphiprion_bicinctus_Marc
MAALWLQSFSLLVLLVVSWPSSQAVAAPQHLCGSHLVDALYLVCGDRGFFYNPKRDVDPLLGFLPPKAGAAAAGGDNEAAEFAFKDQMMEMMVKRGIVEQCCHKPCNIFDLQNYCN
>INS1A|Pseudochromis_fuscus
MAALWLQSFLLVLLVVSWPGSQASPSPQHLCGSHLVDALYMVCGDRGFFYEPKRDVDSLLGFLPPKAGRAAVPGGAGENEVAEFAFKDQKEILERRGIVEECCHKPCNMMFLQNYCN
>INS1A|Amphiprion_perideraion_Marc
MAALWLQSFSLLVLLVVSWPSSQAVAAPQHLCGSHLVDALYLVCGDRGFFYNPKRDVDPLLGFLPPKAGAAAAGGDNEAAEFAFKDQMMEMMVKRGIVEQCCHKPCNIFDLQSYCN
>INS1A|Amphiprion_sebae_Marc
MAALWLQSFSLLVLLVVSWPSSQAVAAPQHLCGSHLVDALYLVCGDRGFFYNPKRDVDPLLGFLPPKAGAAAAGGDNEAAEFAFKDQMMEMMVKRGIVEQCCHKPCNIFDLQNYCN
>INS1A|Amphiprion_percula_RNA
MAALWLQSFSLLVLLVVSWPSHLVDALYLVCGDRGFFYNPKRDVDPLLGFLPSKAGAAAVGGDNEAAEFAFKDQIMEMMVKRGIVEQCCHKPCNIFDLQNYCN
>INS1A|Amphiprion_melanopus_Marc
MAALWLQSFSLLVLLVVSWPSSQAVAAPQHLCGSHLVDALYLVCGDRGFFYNPKRDVDPLLGFLPPKGGAAAAGGDNEVAEFAFKDQMMEMMVKRGIVEQCCHKPCNIFDLQNYCN
>INS1A|Amphiprion_polymnus_Marc
MAALWLQSFSLLVLLVVSWPSSQAVAAPQHLCGSHLVDALYLVCGDRGFFYNPKRDVDPLLGFLPPKAGAAAAGGDNEAAEFAFKDQMMEMMVKRGIVEQCCHKPCNIFDLQNYCN
>INS1A|Amphiprion_percula
MAALWLQSFSLLVLLVVSWPSSQAVAAPQHLCGSHLVDALYLVCGDRGFFYNPKRDVDPLLGFLPSKAGAAAVGGDNEAAEFAFKDQIMEMMVKRGIVEQCCHKPCNIFDLQNYCN
>INS1A|Amphiprion_ocellaris_Marc
MAALWLQSFSLLVLLVVSWPSSQAVAAPQHLCGSHLVDALYLVCGDRGFFYNPKRDVDPLLGFLPSKAGAAVVGGDNEAAEFAFKDQIMEMMVKRGIVEQCCHKPCNIFDLQNYCN
>INS1A|Nothobranchius_furzeri
MAALWFQSFSLLVLLVVSWPGSQAVAPPQHLCGSHLVDALYLVCGDRGFFYNPKRDVDPLLGFLSPKTGPGPVHGGENEVAEFAFKDQMEMLVKRGIVEQCCHRPCNIFDLQNYCN
>INS1A|Chromis_chromis
MAALWLQSFSLLVLLVVSWPSSQAVAAPQHLCGSHLVDALYLVCGDRGFFYNPKRDVDPLLGFLPPKVGPAAAGDNEVAEFAFKDQMMEMMVKRGIVEQCCHKPCNIFDLQNYCN
>INS1A|Amphiprion_frenatus
MAALWLQSFSLLVLLVVSWPSSQAVAAPQHLCGSHLVDALYLVCGDRGFFYNPKRDVDPLLGFLPPKGGAAAAGGDNEVAEFAFKDQMMEMMVKRGIVEQCCHKPCNIFDLQNYCN
>INS1A|Acanthochromis_polyacanthus
MAALWLQSFSLLVLLVVSWPSSQAVAAPQHLCGSHLVDALYLVCGDRGFFYNPKRDVDPLLGFLPPKAGAAVAGGDNEAAEFAFKDQMMEMMVKRGIVEQCCHKPCNIFDLQNYCN
>INS1A|Amphiprion_ocellaris_Denovo
MAALWLQSFSLLVLLVVSWPSSQAVAAPQHLCGSHLVDALYLVCGDRGFFYNPKRDVDPLLGFLPSKAGAAAVGGDNEAAEFAFKDQIMEMMVKRGIVEQCCHKPCNIFDLQNYCN
>INS1A|Pomacentrus_moluccensis_Marc
MAALWLQSFSLLVLLVVSWPSSQAVAAPQHLCGSHLVDALYLVCGDRGFFYNPKRDVDPLLGFLPPKAGAAAVGGDNEAAEFAFKDQMMEMMVKRGIVEQCCHKPCNIFDLQNYCN
>INS1A|Amphiprion_ocellaris_RNA
MAALWLQSFSLLVLLVVSWPSSQAVAAPQHLCGSHLVDALYLVCGDRGFFYNPKRDVDPLLGFLPSKAGAAVAGGDNEAAEFAFKDQIMEMMVKRGIVEQCCHKPCNIFDLQNYCN
>INS1A|Amphiprion_akallopisos_Marc
MAALWLQSFSLLVLLVVSWPSSQAVAAPQHLCGSHLVDALYLVCGDRGFFYNPKRDVDPLLGFLPPKAGAAAAGGDNEAAEFAFKDQMMEMMVKRGIVEQCCHKPCNIFDLQSYCN
>INS1A|Amphiprion_nigripes_Marc
MAALWLQSFSLLVLLVVSWPSSQAVAAPQHLCGSHLVDALYLVCGDRGFFYNPKRDVDPLLGFLPPKAGAAAAGGDNEAAEFAFKDQMMEMMVKRGIVEQCCHKPCNIFDLQNYCN
>INS1A|Larimichthys_crocea
MAALWLQSLSLLVLLIVSWPGSQAAIAPQHLCGSHLVDALYMVCGPRGFFYNPKRDVDPLLGFLPPKAGGAVAAGGENEVAEFAFKDQMEMMVKRGIVEQCCHRPCNIFELENYCN
>INS1A|Astatotilapia_burtoni
MAALWLQTFSLLVLMMVSWPGSQAVGGPQHLCGSHLVDALYLVCGDRGFFYNPRRDVDPLLGFLPPKAGGAVVQGGENEVTFKDQMEMMVKRGIVEECCHKPCTIFDLQNYCN
>INS1A|Stegastes_partitus
MVALWLQSFSLLVLLVVSWPGSQAVAAPQHLCGSHLVDALYLVCGDRGFFYNPKRDVEPLLGFLPPKAAAAAAGGQNEAADFAFKDQMMEMMVKRGIVEQCCHKPCNIFDLQNYCN
>INS1A|Amphiprion_bicinctus
MAALWLQSFSLLVLLVVSWPSSQAVAAPQHLCGSHLDPLLGFLPPKAGAAAAGGDNEAAEFAFKDQMMEMMVKRGIVEQCCHKPCNIFDLQNYCN
>INS1A|Premnas_biaculeatus_Marc
MAALWLQSFSLLVLLVVSWPSSQAVAAPQHLCGSHLVDALYLVCGDRGFFYNPKRDVDPLLGFLPPKAGAAAAGGDNEAAEFAFKDQMMEMMVKRGIVEQCCHKPCNIFDLQGYCN
>INS1A|Amphiprion_ocellaris
MAALWLQSFSLLVLLVVSWPSSQAVAAPQHLCGSHLVDALYLVCGDRGFFYNPKRDVDPLLGFLPSKAGAAVAGGDNEAAEFAFKDQIMEMMVKRGIVEQCCHKPCNIFDLQNYCN
>INS1B|Lates_calcarifer
MATLWLHTASLLILLVMSCPGSQATATHYLCGAHLVDALYFICGERGFFYMPRSDNNPVQQFVPPKEGRAVSVGGENGVTEFASQDHMEMMVKRSIVEQCCHRPCSIFELQNYCY
>INS1B|Amphiprion_bicinctus_Marc
MAALWLHTAALLVLLVTSCPGSRAVSTQHLCGAHLVDALYLVCWENGFTYNPGSNNGRALRFLPPKAGRAASAGGENEAPEFAFNDAMEMLVKPNIVEQCCARPCSIYDLSTYCN
>INS1B|Pseudochromis_fuscus
MAALWLQSFLLVLLVVSWPGSQASPSPQHLCGSHLVDALYMVCGDRGFFYEPKRDVDSLLGFLPPKAGRAAVPGGAGENEVAEFAFKDQKEILERRGIVEECCHKPCNMMFLQNYCN
>INS1B|Amphiprion_perideraion_Marc
MAALWLHTAALLVLLVTSCPGSRAVSTQHLCGAHLVDALYLVCWENGFTYNPGSNNGRALRFLPPKAGRAASAGGENEAPEFAFNDAMEMLVKPNIVEQCCARPCSIYDLSAYCN
>INS1B|Amphiprion_sebae_Marc
MAALWLHTAALLVLLVTSCPGSRAVSTQHLCGAHLVDALYLVCWENGFTYNPGSNNGRALRFLPPKAGRAASAGGENEAPEFAFNDAMEMLVKPNIVEQCCARPCSIYDLSAYCN
>INS1B|Amphiprion_percula_RNA
AHLVDALYLVCWENGFTYNPGSNNGRALRFLPPKTGRATSAGGENEAPEFAFNDAMEMLVKPNIVEQCCARPCSIYDLSAYCN
>INS1B|Amphiprion_melanopus_Marc
MAALWLHTAALLVLLVTSCPGSRAVSTQHLCGAHLVDALYLVCWENGFTYNPGSNNGRALRFLPPKAGRAASAGGETEAPEFAFNDAMEMLVKPNIVEQCCARPCSIYDLSAYCN
>INS1B|Amphiprion_polymnus_Marc
MAALWLHTAALLVLLVTSCPGSRAVSTQHLCGAHLVDALYLVCWENGFTYNPGSNNGRALRFLPPKAGRAASAGGENEAPEFAFNDAMEMLVKPNIVEQCCARPCSIYDLSAYCN
>INS1B|Amphiprion_percula
MAALWLHTAALLVLVVTSCPGSRAISTQHLCGAHLVDALYLVCWENGFTYNPGSNNGRALRFLPPKTGRATSAGGENEAPEFAFNDAMEMLVKPNIVEQCCARPCSIYDLSAYCN
>INS1B|Amphiprion_ocellaris_Marc
MAALWLHTAALLVLMVTSCPGSRAISTQHLCGAHLVDALYLVCWENGFTYNPGSNNGRALRFLPPKTGRATSTGGENEAPEFAFNDAMEMLVKPNIVEQCCARPCSIYDLSAYCN
>INS1B|Nothobranchius_furzeri
MATLWTQTAVLLVLLVMSCPSSRATSLQKLCGPHLTDALYLVCGERGFLFNPRSDDITAMRNAALVRGENEGAVQMGALVKRGILELCCDRPCTIFDLQQYCF
>INS1B|Chromis_chromis
MAALWLHTAALLVLLVMSCPGSQAISAQHLCGAHLVDALYLVCWENGFSFNPRSNNDRVQRFLPPKAGRAESPPELAFTDAMEMFVKPNIVEQCCVRPCTIYDLSSYCN
>INS1B|Amphiprion_frenatus
MAALWLHTAALLVLLVTSCPGSRAVSTQHLCGAHLVDALYLVCWENGFTYNPGSNNGRALRFLPPKAGRAASAGGETEAPEFAFNDAMEMLVKPNIVEQCCARPCSIYDLSAYCN
>INS1B|Acanthochromis_polyacanthus
MAALWLHTAALLVLLVTSCPGSQAISTQHLCGAHLVDALYLVCWENGFSYNPGSNNGRTLRFLPPKAGRAASAGGENEAPEFAFNDAMEMLVKPNIVEQCCARPCSIYDLSAYCN
>INS1B|Amphiprion_ocellaris_Denovo
MAALWLHTAALLVLVVTSCPGSRAISTQHLCGAHLVDALYLVCWENGFTYNPGSNNGRALRFLPPKTGRATSSGGENEAPEFAFNDAMEMLVKPNIVEQCCARPCSIYDLSAYCN
>INS1B|Pomacentrus_moluccensis_Marc
MAALWLHTAALLVLLVTSCPGSRAISTQHLCGAHLVDALYLVCWENGFTYNPGSNNGRALRFLPPKAGRAASAGGENEAPEFAFNEAMEMLVKPNIVEQCCARPCSIYDLSAYCN
>INS1B|Amphiprion_ocellaris_RNA
MAALWLHTAALLVLLVTSCPGSRAISTQHLCGAHLVDALYLVCWENGFTYNPGSNNGRALRFLPPKTGRATSSGGENEAPEFAFNDAMEMLVKPNIVEQCCARPCSIYDLSAYCN
>INS1B|Amphiprion_akallopisos_Marc
MVALWLHTAALLVLLVTSCPGSRAVSTQHLCGAHLVDALYLVCWENGFTYNPGSNNGRALRFLPPKAGRAASAGGENEAPEFAFNDAMEMLVKPNIVEQCCARPCSIYDLSAYCN
>INS1B|Amphiprion_nigripes_Marc
MAALWLHTAALLVLLVTSCPGSRAVSTQHLCGAHLVDALYLVCWENGFTYNPGSNNGRALRFLPPKAGRAASAGGENEAPEFAFNDAMEMLVKPNIVEQCCARPCSIYDLSTYCN
>INS1B|Larimichthys_crocea
MAALWLQSFSLLVLLIISWPGSQAAIAPQQICGSDLVDALMLVCGPRGFSFTTKKNVDPVLGSLPPKAGGAEVASGRSVKQNIVEQCCHRACNLFDVESYCN
>INS1B|Stegastes_partitus
MAALWLHTAALLVLLVMSCPGSQAVSAQHLCGAHLVDALYLVCGENGFSYNPGSNNDRALRFLPPKAGRSADENPAPVFAFNEAMALLAKPNIVEQCCVRPCSIYDLSTYCN
>INS1B|Amphiprion_bicinctus
MAALWLHTAALLVLLVTSCPGSRAVSTQHLCGAHLVDALYLVCWENGFTYNPGSNNGRALRFLPPKAGRAASAGGENEAPEFAFNDAMEMLVKPNIVEQCCARPCSIYDLSTYCN
>INS1B|Premnas_biaculeatus_Marc
MATLWLHSAALLVLLVTSCPGSRAISTQHLCGAHLVDALYLVCGENGFFYNPGSNNGRALRSLPPKAGRAASAGGENEPPRLAFNDAMETLVKPNVVEQCCVRPCSIYDLSSYCN
>INS1B|Amphiprion_ocellaris
MAALWLHTAALLVLLVTSCPGSRAISTQHLCGAHLVDALYLVCWENGFTYNPGSNNGRALRFLPPKTGRATSSGGENEAPEFAFNDAMEMLVKPNIVEQCCARPCSIYDLSAYCN
>INS2|Lates_calcarifer
MARVPWAVSMMLLLMLYSHGVSSAPAQHLCGSHLVDALYFVCGERGFFYSPNRPHKRDLEHLLGFLSKRARQEQRLWKALSGREEPKVKRGIVEQCCHKPCSIYHLEGYCD
>INS2|Amphiprion_clarkii
MARVGWTASMLLLLMLYSPGVPSDPVQHLCGSRLVDALYFVCGERGFARQEQRLWRALSGRDEPKVKRGIVEQCCHKPCSIYHLEGYCE
>INS2|Amphiprion_bicinctus_Marc
MARVGWTASMLLLLMLYSPGVPSDPVQHLCGSRLVDALYFVCGERGFYYSSNRNQKRDLEHLLGFLSKRARQEQRLWRALSGRDEPKVKRGIVEQCCHKPCSIYHLEGYCE
>INS2|Pseudochromis_fuscus
MARVQWATSMLLLLMLYSPVVSPVPVRHLCGSHLVDTLYFVCGDRGFFYSPNRTHKRDLEDLLGFLSKKARQEQRRWRALSDRDEPKVKRGIVEQCCHKPCSIYHLEGYCD
>INS2|Amphiprion_perideraion_Marc
MAKVGWTASMLLLLMLYSPGVPSDPVQHLCGSRLVDALYFVCGERGFYYSSNRNQKRDLEHLLGFLSKRARQEQRLWRALSGRDEPKVKRGIVEQCCHKPCSIYHLEGYCE
>INS2|Amphiprion_sebae_Marc
MARVGWTASMLLLLMLYSPGVPSDPVQHLCGSRLVDALYFVCGERGFYYSSNRNQKRDLEHLLGFLSKRARQEQRLWRALSGRDEPKVKRGIVEQCCHKPCSIYHLEGYCE
>INS2|Chromis_viridis
MARVPWVASLLLLLMLYSPGVPSVPVQHLCGSHLVDALYFVCGERGGFLSKRARQEQRLWRALSGRDEPKVKRGIVEQCCHKPCSIYPLEGYCD
>INS2|Amphiprion_percula_RNA
MARVGWTASMLLLLMLYSPGVPSDPVQHLCGSRLVDALYFVCGERGFYYSSNRNQKRDLEHLLGFLSKRARQEQRLWRALSGRDEPKVKRGIVEQCCHKPCSIYHLEGYCE
>INS2|Amphiprion_melanopus_Marc
MARVGWTASMLLLLMLYSPGVPSDPVQHLCGSRLVDALYFVCGERGFYYSSNRNQKRDLEHLLGFLSKRARQEQRLWRALSGRDEPKVKRGIVEQCCHKPCSIYHLEGYCE
>INS2|Amphiprion_polymnus_Marc
MARVGWTASMLLLLMLYSPGVPSDPVQHLCGSRLVDALYFVCGERGFYYSSNRNQKRDLEHLLGFLSKRARQEQRLWRALSGRDEPKVKRGIVEQCCHKPCSIYHLEGYCE
>INS2|Amphiprion_percula
MARVGWTASMLLLLMLYSPGVPSDPVQHLCGSRLVDALYFVCGERGFYYSSNRNQKRDLEHLLGFLSKRARQEQRLWRALSGRDEPKVKRGIVEQCCHKPCSIYHLEGYCE
>INS2|Amphiprion_ocellaris_Marc
MARVGWTASMLLLLMLYSPGVPSDPVQHLCGSRLVDALYFVCGERGFYYSSNRNQKRDLEHLLGFLSKRARQEQRLWRALSGRDEPKVKRGIVEQCCHKPCSIYHLEGYCE
>INS2|Nothobranchius_furzeri
MARVLWIVSVLLLLVLRSPGASSAPAQHLCGSHLVDALYFVCGERGFFYNPNRAHKRDLEHLLGFLSTRARKEEQMWKVLSDHDEPKVKRGIVEQCCHKPCSIHHLEGYCD
>INS2|Amphiprion_sebae
MARVGWTASMLLLLMLYSPGVPSDPVQHLCGSRLVDALYFVCGERGFYYSSNRNQKRDLEHLLGFLSKRARQEQR
>INS2|Chromis_chromis
MARVPWAASLLLLLMLYSPGVPSEPVQHLCGSHLVDALYFVCGERGFYYSSKQNQKRDLEHFKGFRSKRARQEQRLWRALSGRDEPKVKRGIVEQCCHKPCSIYHLEGYCD
>INS2|Amphiprion_frenatus
MARVGWTASMLLLLMLYSPGVPSDPVQHLCGSRLVDALYFVCGERGFYYSSNRNQKRDLEHLLGFLSKRARQEQRLWRALSGRDEPKVKRGIVEQCCHKPCSIYHLEGYCE
>INS2|Acanthochromis_polyacanthus
MARVQWTASMLLLLMLYSPGVPSDPVQHLCGSHLVDALYFVCGERGFYYSSNRNQKRDLEHLLGFLSKRARQEQRLWRALSGRDEPKVKRGIVEQCCHKPCSIYHLEGYCE
>INS2|Amphiprion_ocellaris_Denovo
MARVGWTASMLLLLMLYSPGVPSDPVQHLCGSRLVDALYFVCGERGFYYSSNRNQKRDLEHLLGFLSKRARQEQRLWRALSGRDEPKVKRGIVEQCCHKPCSIYHLEGYCE
>INS2|Pomacentrus_moluccensis_Marc
MARVGWTASMLLLLMLYSPGVPSDPVQHLCGSRLVDALYFVCGERGFYYSSNRNQKRDLEHLLGFLSKRARQEQRLWRALSGRDESKVKRGIVEQCCHKPCSIYHLEGYCE
>INS2|Amphiprion_ocellaris_RNA
MARVGWTASMLLLLMLYSPGV
>INS2|Amphiprion_akallopisos_Marc
MARVGWTASMLLLLMLYSPGVPSDPVQHLCGSRLVDALYFVCGERGFYYSSNRNQKRDLEHLLGFLSKRARQEQRLWRALSGRDEPKVKRGIVEQCCHKPCSIYHLEGYCE
>INS2|Amphiprion_nigripes_Marc
MARVGWTASMLLLLMLYSPGVPSDPVQHLCGSRLVDALYFVCGERGFYYSSNRNQKRDLEHLLGFLSKRARQEQRLWRALSGRDEPKVKRGIVEQCCHKPCSIYHLEGYCE
>INS2|Larimichthys_crocea
MARVPLVAAMLLLLVLYSPGVSSDPVQHLCGSHLVDALYFVCGERGFFYSQKHPHKRDLRDLLGFLSKRAKQYQWPWRARPGHDEPKVKRGIVEQCCHKPCSIHHLEGYCD
>INS2|Astatotilapia_burtoni
MARVSWAVSMLLLLMLCSPGGSSVPLKHLCGSHLVDALYFVCGERGFFYNPSRTHKRDVEHLLGFLSKRARQDQRLWRALSGRDEPKVKRGIVEQCCHKPCSIYHLEGYCD
>INS2|Stegastes_partitus
MARVPWTASMLLVLMLYAPGVLSEPVQHLCGSHLVDALYFVCGERGFYYSSNRNHKRDLEHLLGFLSERARQEQRLWRALSGRDEPKVKRGIVEQCCHKPCSIYHLEGYCD
>INS2|Amphiprion_bicinctus
MARVGWTASMLLLLMLYSPGVPSDPVQHLCGSRLVDALYFVCGERGFYYSSNRNQKRDLEHLLGFLSKRARQEQRLWRALSGRDEPKVKRGIVEQCCHKPCSIYHLEGYCE
>INS2|Premnas_biaculeatus_Marc
MARVRWTASMLLLLMLYSPGVPSDPVQHLCGSHLVDALYFVCGERGFYYSSNRNQKRDLEHLLGFLSKRARQEQRLWRALSGRDEPKVKRGIVEQCCHKPCSIYHLEGYCE
>INS2|Amphiprion_ocellaris
MARVGWTASMLLLLMLYSPGVPSDPVQHLCGSRLVDALYFVCGERGFYYSSNRNQKRDLEHLLGFLSKRARQEQRLWRALSGRDEPKVKRGIVEQCCHKPCSIYHLEGYCE
>INSL3|Lates_calcarifer
MPGAKSLMSLMVVLVAAVCVAHAQERIKMCGRELIRLAVSSCGNSRLRRSIPDIELGQQQLTPHWDHDASTGEHWATETVHIPQESDEKKDVSSLAPHWYPLSSRSRRAAGKMPEICCERGCSMKELIQFC
>INSL3|Amphiprion_bicinctus_Marc
MSAAKCLVSLMVPLVAAVAVVGAQERIKMCGRELIRLAISACGNSRLRSSIPDIDLSRHPDITFR
>INSL3|Pseudochromis_fuscus
MAAAKGLVAAVVLLAAAVFVAQAQERIKMCGRELIRLAVSSCGNSRVRRSIPDLEVSQHQYTSHWDQDASIEEHQDSERVHTPPQSDGEQSSFSLAPHWFPVSSRVRRSPGKIPDICCERGCSMKELIQFC
>INSL3|Amphiprion_perideraion_Marc
MSAAKCLVSLMVLLVAAVAVVGAQERIKMCGRELIRLAVSACGNSRLRRSIPDIDLSRHPDITFR
>INSL3|Amphiprion_sebae_Marc
MSAAKCLVSLMVLLVAAVAVVGAQERIKMCGRELIRLSFSACGNSRLRSSIPDIDLSRHPDITFR
>INSL3|Amphiprion_melanopus_Marc
MSAAKCLVSLLVLLVAAVAVVGAQERIKMCGRELIHLAVSSCGNSRLRRSIPDIDLSRHPDITFR
>INSL3|Amphiprion_polymnus_Marc
MSAAKCLVSLMVLLVAAVAVVGAQERIKMCGRELIRLAVSACGNSRLRSSIPDIDLSRHPDITFR
>INSL3|Amphiprion_percula
MSKCLVSLMVLLVAAVAVVGAQERIKMCGRELIRLAVSACGNSRLRRSIPDIDLSQHPDITFR
>INSL3|Amphiprion_ocellaris_Marc
MSAAKCLVSLMVLLVAAVAVVGAQERIKMCGRELIRLAVSACGNSRLRRSILDIDLSLHPDITFR
>INSL3|Nothobranchius_furzeri
MAAAKSLLSLMVVLLAAATLAHTEDRIKMCGRELIRLAVSTCGNSRLRRSIPDPGLGQHQHTPGWGQNGSAEVDLDSDTNHVPPQTGGHNVSSLAPHWHLLSSRIRRSAGKISDICCEKGCSMKELIQFC
>INSL3|Chromis_chromis
MSAAKCLVMVLLVAAVAVIGAQERIKMCGRELIRLAVSSCGNSRLRRSIPDIDFSQHPDIFQWDQYASMEEQQASETAQIPPHGEKGVVSLAPNSYPVSSRIRRATGKMPDICCERGCSMKELIQFC
>INSL3|Amphiprion_frenatus
MSAAKCLVSLMVLLVAAVAVVGAQERIKMCGRELIRLAVSSCGNSRLRRSIPDIDLSRHPDITFR
>INSL3|Acanthochromis_polyacanthus
MSAAKCLVSLMVLLVAAVAVVGAQERIKMCGRELIRLAVSSCGNSRLRRSIPDIDLSRHPDVTFRWDQHASMEEQQALETAQILPQSDGEKDVASLAPHWFPVSSRIRRASGKISDICCERGCSMKELIQFC
>INSL3|Amphiprion_ocellaris_Denovo
MSKCLVSLMVLLVAAVAVVGAQERTKMCGRELIRLAVSACGNSRLRRSILDIDLSRHPDITFR
>INSL3|Pomacentrus_moluccensis_Marc
MSAAKCLVSLMVLLVAAVAVVGAQERIKMCGRELIRLAVSACGNSRLRRSIPDIDLSRHPDITFR
>INSL3|Amphiprion_akallopisos_Marc
MSAAKCLVSLMVLLVAAVAVVGAQERIKMCGRELIRLAVSSCGNSRLRESIPDIDLSRYPDITFR
>INSL3|Amphiprion_nigripes_Marc
MSAAKCLVSLMVLLVAAVAVVGAQERIKMCGRELIRLAISACGNSRLRSSIPDIDLSRHPDITFR
>INSL3|Larimichthys_crocea
MSAAKCLVSLMVVLVAAVCVAHAQERIRMCGRELIRLAVSSCGNSRLRRSIPDIELQHQYTSHWDRDTSTEEQQATEAVHVAPESDGKNDVFSLAPHWYPVSTRIRRAAGKISDICCEKGCSMKELIQFC
>INSL3|Astatotilapia_burtoni
MPAARCLVSLVAVLVAAVCVAHAQERIKICGRELIRLAVSSCGSSRARRSIPDLGLEKNQYAPLWEQISSTEEYLTSGTVRTASRADGEKDAVSLAPHLLSSRIRRTAGKISDICCEKGCSMKELIQFC
>INSL3|Stegastes_partitus
MSAAKCLVSLMVVLVAAVGAQDRIKMCGRELIRLAVSSCGNSRLRRSIPDIDLSQHQDAPLWELDASMEEQQAPETVHVSLQPGGEKSVVSLAPHWYHASSRLRRAAGKISDICCERGCSMKELIQFC
>INSL3|Premnas_biaculeatus_Marc
MSAAKCLVSLMVLLVAAADVVGAQERIKMCGRELIRLAVSSCGNSRLRRSIPDIDFSRHPDTTFR
>INSL3|Amphiprion_ocellaris
MSKCLVSLMVLLVAAVAVVGAQERTKMCGRELIRLAVSACGNSWLRRSIPDIDLSRHPDITFR
>INSL5A|Lates_calcarifer
MRALVILPLLLCAVVCVDQVRAEVKAVKLCGREFLRAVVYTCGGSRWRRLLTESDMDGLPTGEQNSLENLSSSSSSSPGSQLTRRDINNMLTTVCCQVGCRKSDLAFLC
>INSL5A|Amphiprion_bicinctus_Marc
MRALVVFPLLLCAAVCVDQVRAEVKAVKLCGREFLRAVVYTCGGSRWRRLLTDTDMDGLATGEQSSLESLSSRGSDFTKRDMNNILTTVCCQVGCRKSDLTFLC
>INSL5A|Pseudochromis_fuscus
MRALVVLPLLLCAVVCVDQVRAEVKAVKLCGREFLRAVVYTCGGSRWRRFLSEPEMDGLPTGEQSSLESLSPELTKRDINNILTTVCCQVGCRKSDLTFLC
>INSL5A|Amphiprion_perideraion_Marc
MRALVVFPLLLCAAVCVDQVRAEVKAVKLCGREFLRAVVYTCGGSRWRRLLTDTDMDGLATGEQSSLESLSSRGSDFTKRDMNNILTTVCCQVGCRKSDLTFLC
>INSL5A|Amphiprion_sebae_Marc
MRALVVFPLLLCAAVCVDQVRAEVKAVKLCGREFLRAVVYTCGGSRWRRLLTDTDMDGLATGEQSSLESLSSRGSDFTKRDMNNILTTVCCQVGCRKSDLTFLC
>INSL5A|Chromis_viridis
GLATGEQSSLESLSGRGSEFTKRDMNNILTTVCCQVGCRKSDLTFLC
>INSL5A|Amphiprion_percula_RNA
MRALVVFPLLLCAVMCVDQVRAEVKAVKLCGRLLTDTDMDGLATGEQSSLESLSSRGSDFTKRDMNNILTTVCCQVGCRKSDLTFLC
>INSL5A|Amphiprion_melanopus_Marc
MRALVVFPLLLCAAVCVDQVRAEVKAVKLCGREFLRAVVYTCGGSRWRRLLTDTDMDGLATGEQSSLESLSSRGSEFTKRDMNNILTTVCCQVGCRKSDLTFLC
>INSL5A|Amphiprion_polymnus_Marc
MRALVVFPLLLCAAVCVDQVRAEVKAVKLCGREFLRAVVYTCGGSRWRRLLTDTDMDGLATGEQSSLESLSSRGSDFTKRDMNNILTTVCCQVGCRKSDLTFLC
>INSL5A|Amphiprion_percula
MRALVVFPLLLCAVMCVDQVRAEVKAVKLCGREFLRAVVYTCGGSRWRRLLTDTDMDGLATGEQSSLESLSSRGSDFTKRDMNNILTTVCCQVGCRKSDLTFLC
>INSL5A|Amphiprion_ocellaris_Marc
MRALVVFPLLLCAVMCVDQVRAEVKAVKLCGREFLRAVVYTCGGSRWRRLLTDTDMDGLATGEQSSLESLSSRGSDFTKRDMNNILTTVCCQVGCRKSDLTFLC
>INSL5A|Nothobranchius_furzeri
MRALVVLPLVLCVVVCVHQARAEGKAVKLCGREFLRAVVYTCGGSRWRRFFSDPEMDGQPAGEQNSLESSPGYEQSKRDINNAVTSMCCQVGCRKNDLSYLC
>INSL5A|Amphiprion_sebae
MRAQVVFPLLLCAVKLCGLDFLSAVFYTCGGSRWRRLLTDTDMDGLATGEQSSLERLSSRGSDFTKRDMNNILTTVCCQVGCRKSDLTFLC
>INSL5A|Chromis_chromis
MRALVVFPLLLCGVVCVDQVTAEVKAVKLCGREFLRAVVYTCGGSRWRRLLTDTDMDGLATGEQSSLESLTSRGSEFTKRDMNNILTTVCCQVGCRKSDLTFLC
>INSL5A|Amphiprion_frenatus
MRALVVFPLLLCAAVCVDQVRAEVKAVKLCGREFLRAVVYTCGGSRWRRLLTDTNMDGLATGEQSSLESLSSRGSEFTKRDMNNILTTVCCQVGCRKSDLTFLC
>INSL5A|Acanthochromis_polyacanthus
MRALVVFPLLLCAVVCVDQVRAEVKAVKLCGREFLRAVVYTCGGSRWRRLLTDTDMEGLATGEQSSLESLSSRSSEFTKRDMNNILTTVCCQVGCRKSDLTFLC
>INSL5A|Amphiprion_ocellaris_Denovo
MRALVVFPLLLCAVMCVDQVRAEVKAVKLCGREFLRAVVYTCGGSRWRRLLTDTDMDGLATGEQSSLESLSSRGSDFTKRDMNNILTTVCCQVGCRKSDLTFLC
>INSL5A|Pomacentrus_moluccensis_Marc
MRALVVFPLLLCAAVCVDQVRAEVKAVKLCGREFLRAVVYTCGGSRWRRLLTDTDMDGLATGEQSSLENLSSRGSEFTKRDMNNILTTVCCQVGCRKSDLTFLC
>INSL5A|Amphiprion_ocellaris_RNA
MRALVVFPLLLCAVMCVDQVRAEVKAVKLCGREFLRAVVYTCGGSRWRRLLTDTDMDGLATGEQSSLESLSSRGSDFTKRDMNNILTTVCCQVGCRKSDLTFLC
>INSL5A|Amphiprion_akallopisos_Marc
MRALVVFPLLLCAAVCVDQMRAEVKAVKLCGREFLRAVVYTCGGSRWRRLLTDTDMDGLATGEQSSLESLSSRGSDFTKRDMNNILTTVCCQVGCRKSDLTFLC
>INSL5A|Amphiprion_nigripes_Marc
MRALVVFPLLLCAAVCVDQVRAEVKAVKLCGREFLRAVVYTCGGSRWRRLLTDTDMDGLATGEQSSLESLSSRGSDFTKRDMNNILTTVCCQVGCRKSDLTFLC
>INSL5A|Larimichthys_crocea
MRALLVLPLLLCAVVHVDQVKAEVKAVKLCGREFLRAVVYTCGGSRWRRFFSETDMGGDGLPPGEQSSLESLSSSNPGSQLTRRDINNVLTTVCCQVGCRKSDLTFLC
>INSL5A|Astatotilapia_burtoni
MRALVVLPLLLCAVVCVDQVRAQVTAMKLCGKQLINAISYTCGASRWRRFFSEPDVDGEQSSLEKFSSLASEMTKRDNNIFLANMCCQVGCRKTDLAHFC
>INSL5A|Stegastes_partitus
MRALVVFPLLLCAVVCVDQVRADVKAVKLCGREFLRAVVYTCGGSRWRRFLTDTDMDGLPTGEQSSLESLSSRGSEFTKRDMNNILTTVCCQVGCRKSDLTFLC
>INSL5A|Amphiprion_bicinctus
MRALVVFPLLLCAAVCVDQVRAEVKAVKLCGREFLRAVVYTCGGSRWRRLLTDTDMDGLATGEQSSLESLSSRGSDFTKRDMNNILTTVCCQVGCRKSDLTFLC
>INSL5A|Premnas_biaculeatus_Marc
MRALVVFPLLLCAVVCVDQVRAEVKAVKLCGREFLRAVVYTCGGSRWRRLLTDTDMDGLAIGDQSSLESLSSRDSEFTKRDMNNILTTVCCQVGCRKSDLTFLC
>INSL5A|Amphiprion_ocellaris
MRALVVFPLLLCAVMCVDQVRAEVKAVKLCGREFLRAVVYTCGGSRWRRLLTDTDMDGLATGEQSSLESLSSRGSDFTKRDMNNILTTVCCQVGCRKSDLTFLC
>INSL5B|Lates_calcarifer
MRSLLLLAMLLCVLCVAQVQTQDNTNTLRLCGRAFVRAVVYTCGGSRWRRLIGEEDTLPRGIREPNLLKTTDVPAVDRYWRDQNQALITVCCQVGCRRSDLSMLC
>INSL5B|Pseudochromis_fuscus
MRSLLPLVLLLLLCTVCAAQVQTQDTPNTLRLCGRAFVRAVVYTCGGSRWRRWTGEDRTLSDAVNRKSDLLMAADVPAMERRWRDQNQALITACCQQGCRRADLSMLC
>INSL5B|Larimichthys_crocea
MRSQLLLAMLLCLLCVAQVQTEDTLRLCGRSFLRAVVYTCGGSRWKRLMGEETFQDSSREPELKTTLPAMNRHWRDQNEALISACCELGCRRSDLQMLC
>INSL5B|Astatotilapia_burtoni
MRSLPLVIVLLCMLCAAQVQTQESANTLKLCGRAFLRAVVFNCGGSRWRRFMGEEDTFPEVNREANLLKWIDVSVMERQLRDQNAALMRTCCQQGCQKSDLSMLC
>KISS2|Lates_calcarifer
MRLVALVVVCGLIVGQDGGAVPGYDSAQRTRATGSVVSALRRRTADFLQEDPNLCFSLRENEDQRQLLCNDRRSKFNFNPFGLRFGKRYIYRRAVKRARTNKFSPFSLFPRELEVPT
>KISS2|Amphiprion_clarkii
MRLVALVVVCTLMVGQDGGSVAADLPRFDSAQRGHATGAVLPALRRRTTGDLLVEDPNLCFSLRENEEQRQLLCNDRRSKFDFNPFGLRFGKRYIYRRAPFSLFSRELEVPT
>KISS2|Amphiprion_bicinctus_Marc
MRLVALVVVCTLMVGRDGGSVAADLPRFDSAQRGHATGAVLPALRRRTTGDLLVEDPNLCFSLRENEEQRQLLCNDRRSKFNFNPFGLRFGKRYIYRRAVKRARTNKFSPFSLFSRELEVPT
>KISS2|Pseudochromis_fuscus
MRLVAVVVVCALIVAQDEGSVGAALPGPGSAQRTHATGPVLSVLRRRTTGDLLPEDPNLCFSLRENEDQRQLLCNDRRSKFNFNPFGLRFGKRFNSYVYRRAIKRARTNKFSPLSPFSRELEVPT
>KISS2|Amphiprion_perideraion_Marc
MRLVALVVVCTLLVGQDGGSVAADLSRFDSAQRGHATGAVLPALRRRTTGDLLVEDPNLCFSLRENEEQRQLLCNDRRSKFNFNPFGLRFGKRYIYRRAVKRARTNKFSPFSLFSRELEVPT
>KISS2|Amphiprion_sebae_Marc
MRLVALVVVCTLMVGQDGGSVAADLPRFDSAQRGHATGAVLPALRRRTTGDLLVEDPNLCFSLRENEEQRQLLCNDRRSKFNFNPFGLRFGKRYIYRRAVKRARTNKFSPFSLFPRELEVPT
>KISS2|Chromis_viridis
RRTTADLLAEDPNLCFSLRENEEQRQLLCNDRRSKFNFNPFGLRFGKRYIYRRAVQRAR
>KISS2|Amphiprion_percula_RNA
MRLVALVVVCTLMVGQDGGSVAAAQRGHATGAVLPAFRRRTTGDLLLEDPNLCFSLRENEEQRQLLCNDRRSKFNFNPFGLRFGKRYIYRRAVKRARTNKFSPFFLFSRELEAP
>KISS2|Amphiprion_melanopus_Marc
MRLVALVVVCKLMVGQDGGSVAADLPRFDSAQRGHATGAVLPALRRRTTGDLLVEDPNLCFSLRENEEQRQLLCNDRRSKFNFNPFGLRFGKRYIYRRAIKRARTNKFSPFSLFSRELEVPT
>KISS2|Amphiprion_polymnus_Marc
MRLVALVVVCTLMVGQDGGSVAADLPRFDSAQRGHATGAVLPALRRRTTGDLLVEDPNLCFSLRENEEQRQLLCNDRRSKFNFNPFGLRFGKRYIYRRAVKRARTNKFSPFSLFPRELEVPT
>KISS2|Amphiprion_percula
MRLVALVVVCTLMVGQDGGSVAADLPRFDSAQRGHATGAVLPAFRRRTTGDLLLEDPNLCFSLRENEEQRQLLCNDRRSKFNFNPFGLRFGKRYIYRRAVKRARTNKFSPFFLFSRELEVPT
>KISS2|Amphiprion_ocellaris_Marc
MRLVALVVVCTLMVGQDGGSVAADLPRFDSAQRGHATGAVLPAFRRRTTGDLLLEDPNLCFSLRENEEQRQLLCNDRRSKFNFNPFGLRFGKRYIYRRAVKRARTNKFSPFFLFSRELEVPT
>KISS2|Nothobranchius_furzeri
GGTTGLDFALKTPAPGEVPAAFRRRNAGDLEDDPSLCFSLRENEDQRQLLCNDRRSKFNYNPFGLRFGKRYPYRRALRRARTNRLLPLSVFSRELEVPT
>KISS2|Amphiprion_sebae
MRLVALVVVCTLMVGQDGGSVAADLPRFDSAQRGHATGAVLPALRRRTTGDLLVEDPNLCFSLRENEEQRQLLCNDRRSKFNFNPFGLRFGKRYIYRRAVKRARTNKFSPFSLFPRELEVPT
>KISS2|Chromis_chromis
MRLVALVVVCTLIVGQDGGRVGADLARSDSAQRRHAAVLSALRRRTTGDLLAEDPNLCFSLRENDEQRQLLCNDRRSKFNFNPFGLRFGKRYIHRRAVQRARTNKFPAFSLWSRELEVPT
>KISS2|Amphiprion_frenatus
MRLVALVVVCMLMVGQDGGSVAADLPRFDSAQRGHAAGAVLPAIRRRTTGDLLVEDPNLCFSLRENEEQRQLLCNDRRSKFNFNPFGLRFGKRYIYRRAVKRARTNKFSPFSLFSRELEVPT
>KISS2|Acanthochromis_polyacanthus
MRLVALVVCMLMVGQDGGSVAADLPRFDSAQRGHPTAVLPALRRRTTGDLLEDDPNLCFSLRENEEQRQLLCNDRRSKFNFNPFGLRFGKRYIYRRAVKRARTKKFSPFFLFSRELEVPT
>KISS2|Amphiprion_ocellaris_Denovo
MRLVALVVVCTLMVGQDGGSVAADLPRFDSAQRGHATGAVLPAFRRRTTGDLLLEDPNLCFSLRENEEQRQLLCNDRRSKFNFNPFGLRFGKRYIYRRAVKRARTNKFSPFFLFSRELEVPT
>KISS2|Pomacentrus_moluccensis_Marc
MRLVALVVVCTLMVGQDGGSVAADLPRFDSAQRGHATGAVLPALRRRTTGDLLVEDPNLCFSLRENEEQRQLLCNDRRSKFNFNPFGLRFGKRYIYRRAVKRARTNKFSPFSLFSRELEVPT
>KISS2|Amphiprion_ocellaris_RNA
MRLVALVVVCTLMVGQDGGSVAADLPRFDNLCFSLRENEEQRQLLCNDRRSKFNFNPFGLRFGKRYIYRRAVKRARTNKFSPFSLFSRELEVPT
>KISS2|Amphiprion_akallopisos_Marc
MRLVALVVVCTLMVGQDGGSVAADLPRFDSAQSGHATGAVLPALRRRTTGDLLVEDPNLCFSLRENEEQRQLLCNDRRSKFNFNPFGLRFGKRYIYRRAVKRARTNKFSPFSLFSRELEVPT
>KISS2|Amphiprion_nigripes_Marc
MRLVALVVVCTLMVGQDGGSVAADLPRFDSAQRGHATGAVLPALRRRTTGDLLVEDPNLCFSLRENEEQRQLLCNDRRSKFNFNPFGLRFGKRYIYRRAVKRARTNKFSPFSLFSRELEVPT
>KISS2|Larimichthys_crocea
MRLVALVVVCALIVGQDGAPLPGLDSAQRARATGSVLSALRRRSAGEFLVEDPNPCFSLRENEDQRQLLCNDRRSKFNFNPFGLRFGKRHSGYTFRRAVQRARTNTLSPLSLFLRELEVPT
>KISS2|Astatotilapia_burtoni
MRLLALAVVCALIAIQDGRSVGAALQGVDPAQRTHATGAVSSAFRRTAGDFLAEDPSLCFSLRENEDQRQLLCNDRRSNFNYNPLSLRFGKRYNGYIYRRAVKRARTKKVSPFSLFLRELEVPT
>KISS2|Stegastes_partitus
MRLVALVVVCTLMAGQDGGSVGADLPRSDSAQRRHATGALSALRRRTTGELLPEDPNLCFSLRENEEQRQLLCNDRRSKFNFNPFGLRFGKRYIYRRAVKRARTNKFSPFSLFSRELEVPT
>KISS2|Amphiprion_bicinctus
MRLVALVVVCTLMVGQDGGSVAAGLPRFDSAQRGHATGAVLPALRRRTTGDLLVEDPNLCFSLRENEEQRQLLCNDRRSKFNFNPFGLRFGKRYIYRRAVKRARTNKFSPFSLFSQELEVPT
>KISS2|Premnas_biaculeatus_Marc
MKLVALVVVCSLLVGQDGGSVAADLPRVDSAQRGRATGSALPGIRRRTTADLLLEDPNLCFSLRENEEQRQLLCNDRRSKFNFNPFGLRFGKRYIYRRAVKRARTNKFSPFSLFSPELEVPT
>KISS2|Amphiprion_ocellaris
MRLVALVVVCTLMVGQDGGSVAADLPRFDSAQRGHATGAVLPALRRRTTGDLLLEDPNLCFSLRENEEQRQLLCNDRRSKFNFNPFGLRFGKRYIYRRAVKRARTNKFSPFSLFSRELEVPT
>MLN|Lates_calcarifer
MRGAVAGCVVLVCLVALLAERTEGHITFFSPKEMMLMKEREGRKDMEPRSEDGQFEEVTVQQLPQVQHGGNPDKTVEIAVRLSPKQLDHVAPMLEEIIHDIVEERQKGS
>MLN|Amphiprion_clarkii
MTMRGAVAGCVMLVCLVALLVERTEGHITFFSPKEMKLMKEREDMAHRSEDGQFEEVTVQQVPQMERGGNQDKTVEIAVRLSPTQLD
>MLN|Amphiprion_bicinctus_Marc
MSMRGAVAGCVVLVCLVALLVERTEGHITFFSPKEMKLMKEREGRKDMAPRSEDGRFEEVTVQQMPQMERGGNQDKTVEIAVRLSPTQLDHVAPVLEEIIHEIVEHQKGI
>MLN|Pseudochromis_fuscus
MSMRRAVAGCVVLACLMAMLVERTEGHITFFSPKEIKLMKDREGRKDMEPRSEDGQLEDLTVQQAPQMEHGGNPDKTVEIDLHLSSKQLDHMAPVLEEIIHEMEEGQKDI
>MLN|Amphiprion_perideraion_Marc
MSMRGAVAGCVVLVCLVALLVERTEGHITFFSPKEMKLMKEREGRKDMAPRSEDGQFEEVTVQQVPQMERGGNQDKTVEIAVRLSPTQLDHVAPVLEEIIHEIVEHQKGI
>MLN|Amphiprion_sebae_Marc
MSMRGAVAGCVVLVCLVALLVERTEGHITFFSPKEMKLMKEREGRKDMAPRSEDGRFEEVTVQQVPQMERGGNQDKTVEIAVRLSPTQLDHVAPVLEEIIHEIVEHQKGI
>MLN|Chromis_viridis
MSMRGAVAGCVVLACLVALLVERTEGHITFFSPKEMKLMKEREGRKDMEPRSEDAQFEEVTVQQVPQMEHGGNQDKTVEIALRLSPKQLDHVAPALEEIIHEIVERQKAK
>MLN|Amphiprion_percula_RNA
MSMRGAVAGCVVLVCLVALLVERTEGHITFFSPKEMKLMKEREGRKDMAPRSEDGQFEEVTVQQVPQMERSGNQDKTVEIAVRLSPTQLDHVAPVLEEIIHEIVEHQKAK
>MLN|Amphiprion_melanopus_Marc
MSMRGAVAGCVVLVCLVALLVERTEGHITFFSPKEMKLMKEREGRKDMAPRSEDGQFEEVTVQQVPQMERGGNQDKTVEIAVRLSPTQLDHVAPVLEEIIHEIVEHQKGI
>MLN|Amphiprion_polymnus_Marc
MSMRGAVAGCVVLVCLVALLVERTEGHITFFSPKEMKLMKEREGRKDMAPRSEDGRFEEVTVQQVPQMERGGNQDKTVEIAVRLSPTQLDHVAPVLEEIIHEIVEHQKGM
>MLN|Amphiprion_percula
MSMRGAVAGCVVLVCLVALLVERTEGHITFFSPKEMKLMKEREGRKDMAPRSEDGQFEEVTVQQVPQMERSGNQDKTVEIAVRLSPTQLDHVAPVLEEIIHEIVEHQKGI
>MLN|Amphiprion_ocellaris_Marc
MSMRGAVAGCVVLVCLVALLVERTEGHITFFSPKEMKLMKEREGRKDMAPRSEDGQFEEVTVQQVPQMERSGNQDKTVEIAVRLSPTQLDHVAPVLEEIIHEIVEHQKGI
>MLN|Nothobranchius_furzeri
MSMRGTVAGCMVLVFMLVFLAERTKGHITFFSPKEIQLMKEREGKKDTGPRSDDGPFADVTVRQAPRMERDPNPENSLDLDVRLSPKQLVRVAPVLEEK
>MLN|Amphiprion_sebae
CLVALLVERTEGHITFFSPKEMKLMKEREGRKDMAP
>MLN|Chromis_chromis
MSMRSAVAGCVVLACLVALLVERTEGHITFFSPKEMKLMKEREGRKDMEPRSEDGQFEEVTVQQVPQMEHGGNQDKTVEIAVRLSPKQLDHVAPALEEIIHEIVE
>MLN|Amphiprion_frenatus
MSMRGAVAGCVVLVCLVALLVERTEGHITFFSPKEMKLMKEREGRKDMAPRSEDGQFEEVTVQQVPQMERGGNQDKTVEIAVRLSPTQLDHVAPVLEEIIHEIVEHQKGI
>MLN|Acanthochromis_polyacanthus
MSMRGAVAGCVVLVCLMALLVETTEGHLTFFSPKEIKELKEREGRKDMTPRSEDGQSEEVTVQQVPQMERGRNQGKTVEIAVRLSPAQLDHVAPVLEEIVHEIEERQKGI
>MLN|Amphiprion_ocellaris_Denovo
MSMRGAVAGCVVLVCLVALLVERTEGHITFFSPKEMKLMKEREGRKDMAPRSEDGQFEEVTVQQVPQMERSGNQDKTVEIAVRLSPTQLDHVAPVLEEIIHEIVEHQKGI
>MLN|Pomacentrus_moluccensis_Marc
MSMRGAVAGCVVLVCLVALLVERTEGHITFFSPKEMKLMKEREGRKDMAPRSEDGQFEEVTVQQVPQMERGGNQDKTVEIAVRLSPTQLDHVAPVLEEIIHEIVERQKGI
>MLN|Amphiprion_ocellaris_RNA
MSMRGAVAGCVLLVCLVALLVERTEGHITFFSPKEMKLMKEREGRKDMAPRSEDGQFEEVTVQQVPQMERSGNQDKTVEIAVRLSPTQLDHVAPVLEEIIHEIVEHQKAK
>MLN|Amphiprion_akallopisos_Marc
MSMRGAVAGCVVLVCLVALLVERTEGHITFFSPKEMKLMKEREGRKDMAPRSEDGQFEEVTVQQVPQMERGGNQDKTVEIAVRLSPTQLDHVAPVLEEIIHEIVEHQKGI
>MLN|Amphiprion_nigripes_Marc
MSMRGAVAGCVVLVCLVALLVERTEGHITFFSPKEMKLMKEREGRKDMAPRSEDGRFEEVTVQQVPQMERGGNQDKTVEIAVRLSPTQLDHVAPVLEEIIHEIVEHQKGI
>MLN|Larimichthys_crocea
MRGAVAGCVVLVCLVALLAERTEGHITFFSPKEMKLMKEREGRKDMEPRSEDGQFEEVTVQQLPQVEHGGNPDKTVEIAIRLSPRQLDQVAPVLEEIIHEIVEEHQKGTSI
>MLN|Astatotilapia_burtoni
MRGAVAGCVVLVCLMALLVQRTEGHITFFSPKELMLMKEREGRKDMEPRSEDGQFEEVTVQQVPQTERGGNPEKTVEISVRLSPKQLDHVTPVLEEIIHEITQERQKAK
>MLN|Stegastes_partitus
MSMRGAVAGCVVLACLVALLVERTEGHITFFSPKEMKLMKEREGRKDMEPRSEDGQFEEVTVQQVPQMEHGGNQDKTVEIAVRLTPKQLDHVAPVLEEIIHDIVDQRQKAK
>MLN|Amphiprion_bicinctus
MSMRGAVAGCVVLVCLVALLVERTEGHITFFSPKEMKLMKEREGRKDMAPRSEDGRFEEVTVQQVPQMERGGNQDKTVEIAVRLSPTQLDHVAPVLEEIIHEIVEHQKAK
>MLN|Premnas_biaculeatus_Marc
MSMRGAVAGCVVLVCLVALLVERTEGHITFFSPKEMKMMKEREGRKDMEPRSEDGQFEEVTVQQVPQMEHGGNQDKTVEIAVRFPSTQLDHVAPVFKEITHEIVEHQKGI
>MLN|Amphiprion_ocellaris
MSMRGAVAGCVLLVCLVALLVERTEGHITFFSPKEMKLMKEREGRKDMAPRSEDGQFEEVTVQQVPQMERSGNQDKTVEIAVRLSPTQLDHVAPVLEEIIHEIVEHQKAK
>NMB1|Amphiprion_melanopus
MRGFTLNNVCQWGLFTYLVLFSVMTFTSAVSFDLTELRNKVAKIKVNPRGNLWATGHFMGKKSVMDTPLLPSAEDQGVGALEVSVPAEQGALGELFQEFLRVALQAQVDTQESRSKNQESDLLMKILENYIQNRK
>NMB1|Lates_calcarifer
MRGFTLNNVCQCGFFTYLVLFSFVSFTAAVSFDLTELRNKVAKIKVNPRGNLWATGHFMGKKSVMDTPLLPSAEGQGVDALEVTLPEEQSALAELLQEFLRLALQAQVDTQESRSKNQEADLLMKILENYIQNRK
>NMB1|Amphiprion_clarkii
MRGFTLNNVCQWGLFTYLVLFSVMTFTSAVSFDLTELRNKVAKIKVNPRGNLWATGHFMGKKSVMDTPLLPSAEDQGVGALEVSVPAEQGALGELFQEFLRVALQAQVDTQESRSKNQESDLLMKILENYIQNRK
>NMB1|Amphiprion_bicinctus_Marc
MRGFTLNNVCQWGLFTYLVLFSVMTFTSAVSFDLTELRNKVAKIKVNPRGNLWATGHFMGKKSVMDTPLLPSAEDQGVGALEVSVPAEQGALGELFQEFLRVALQAQVDTQESRSKNQESDLLMKILENYIQNRK
>NMB1|Pseudochromis_fuscus
MRGFTLNNVCQCGLFTYLVLFSFMSFTAAVSFDLTELRNKVAKIKVNPRGNLWATGHFMGKKSVVDTPLLPSSEEQGVGALEVSLPAEQSALRELFQEFLRLALQAQVDTQESRSKNKEADLLMKILENYIQSDK
>NMB1|Amphiprion_perideraion_Marc
MRGFTLNNVCQWGLFTYLVLFSVMTFTSAVSFDLTELRNKVAKIKVNPRGNLWATGHFMGKKSVMDTPLLPSAEDQGVGALEVSVPAEQGALGELFQEFLRVALQAQVDTQESRSKNQESDLLMKILENYIQNRK
>NMB1|Amphiprion_sebae_Marc
MRGFTLNNVCQWGLFTYLVLFSVMTFTSAVSFDLTELRNKVAKIKVNPRGNLWATGHFMGKKSVMDTPLLPSAEDQGVGALEVSVPAEQGALGELFQEFLRVALQAQVDTQESRSKNQESDLLMKILENYIQNRK
>NMB1|Chromis_viridis
MRGFTLNNVCQWGLFTYLLFFSVMTFTSAVSFDLTELRNKVAKIKVNPRGNLWATGHFMGKKSVMDTPLLPSAEDQGVGALEVTVPAEQSALGELFQEFLRVALQAQVDTQESRSKNEESDWLMKILENYIRSRK
>NMB1|Amphiprion_percula_RNA
MRGFTLNNVCQWGLFTYLVLFSVMTFTSAVSFDLTELRNKVAKIKVNPRGNLWATGHFMGKKSVMDTTLLPSAEDQGVGALEVSVPAEQGALGELFQEFLRVALQAQVDTQESRSKNQESDLLMKILENYIQNRK
>NMB1|Amphiprion_melanopus_Marc
MRGFTLNNVCQWGLFTYLVLFSVMTFTSAVSFDLTELRNKVAKIKVNPRGNLWATGHFMGKKSVMDTPLLPSAEDQGVGALEVSVPAEQGALGELFQEFLRVALQAQVDTQESRSKNQESDLLMKILENYIQKRK
>NMB1|Amphiprion_polymnus_Marc
MRGFTLNNVCQWGLFTYLVLFSVMTFTSAVSFDLTELRNKVAKIKVNPRGNLWATGHFMGKKSVMDTPLLPSAEDQGVGALEVSVPAEQGALGELFQEFLRVALQAQVDTQESRSKNQESDLLMKILENYIQNRK
>NMB1|Amphiprion_percula
MRGFTLNNVCQWGLFTYLVLFSVMTFTSAVSFDLTELRNKVAKIKVNPRGNLWATGHFMGKKSVMDTTLLPSAEDQGVGALEVSVPAEQGALGELFQEFLRVALQAQVDTQESRSKNQESDLLMKILENYIQNRK
>NMB1|Amphiprion_ocellaris_Marc
MRGFTLNNVCQWGLFTYLVLFSVMTFTSAVSFDLTELRNKVAKIKVNPRGNLWATGHLMGKKSVMDTTLLPSAEDQGVGALEVSVPAEQGALGELFQEFLRVALQAQVDTQESRSKNQESDLLMKILENYIQNRK
>NMB1|Nothobranchius_furzeri
MKGLQLSNVCQCGLFTYLVLFSFMSLTAAVSFDLTELRNKVAKIKVNPRGNLWATGHFMGKKSVMDSPLLSPPEEQGLGSLEVSLPADQSSLGELFHEFLRVALQAQVDTRESRSKTQEADLLTKILENYVRSRK
>NMB1|Amphiprion_sebae
MRGFTLNNVCQWGLFTYLVLFSVMTFTSAVSFDLTELRNKVAKIKVNPRGNLWATGHFMGKKSVMDTPLLPSAEDQGVGALEVSVPAEQGALGELFQEFLRVALQAQVDTQESRSKNQESDLLMKILENYIQNRK
>NMB1|Chromis_chromis
MRGFTLNNVCQWGLFTYLVFFSVMTFTSAVSFDLTELRNKVAKIKVNPRGNLWATGHFMGKKSVMDTPLLPSAEDQGAGALEVTVPAGQSALGELFQEFLRVALQAQVDTQESRSKNQESDLLMKILENYIRNRK
>NMB1|Amphiprion_frenatus
MRGFTLNNVCQWGLFTYLVLFSVMTFTSAVSFDLTELRNKVAKIKVNPRGNLWATGHFMGKKSVMDTPLLPSAEDQGVGALEVSVPAEQGALGELFQEFLRVALQAQVDTQESRSKNQESDLLMKILENYIQNRK
>NMB1|Acanthochromis_polyacanthus
MRGFTLNNVCQWGLFTYLVLFSVMTFTSAVSFDLTELRNKVAKIKVNPRGNLWATGHFMGKKSVMDTPLLPSAEDQGVGALEDSVPAEQSALGELFQEFLRVALQAQVDTQESRSKNQESDLLMKILENYIQNRK
>NMB1|Amphiprion_ocellaris_Denovo
MRGFTLNNVCQWGLFTYLVLFSVMTFTSAVSFDLTELRNKVAKIKVNPRGNLWATGHLMGKKSVMDTTLLPSAEDQGVGALEVSVPAEQGALGELFQEFLRVALQAQVDTQESRSKNQESDLLMKILENYIQNRK
>NMB1|Pomacentrus_moluccensis_Marc
MRGFTLNNVCQWGLFTYLVLFSVMTFTSAVSFDLTELRNKVAKIKVNPRGNLWATGHFMGKKSVMDTPLLPSAEDQGVGALEVSVPAEQGALGELFQEFLRVALQAQVDTQESRSKNQESDLLMKILENYIQNRK
>NMB1|Amphiprion_ocellaris_RNA
MRGFTLNNVCQWGLFTYLVLFSVMTFTSAVSFDLTELRNKVAKIKVNPRGNLWATGHFMGKKSVMDTTLLPSAEDQGVGALEVSVPAEQGALGELFQEFLRVALQAQVDTQESRSKNQESDLLMKILENYIQNRK
>NMB1|Amphiprion_akallopisos_Marc
MRGFTLNNVCQWGLFTYLVLFSVMTFTSAVSFDLTELRNKVAKIKVNPRGNLWATGHFMGKKSVMDTPLLPSAEDQGVGALEVSVPAEQGALGELFQEFLRVALQAQVDTQESRSKNQESDLLMKILENYIQNRK
>NMB1|Amphiprion_nigripes_Marc
MRGFTLNNVCQWGLFTYLVLFSVMTFTSAVSFDLTELRNKVAKIKVNPRGNLWATGHFMGKKSVMDTPLLPSAEDQGVGALEVSVPAEQGALGELFQEFLRVALQAQVDTQESRSKNQESDLLMKILENYIQNRK
>NMB1|Larimichthys_crocea
MKGFSLNNVCQCGLFTYLVFFSFISFTAAVSFDLTELRNKVAKIKVNPRGNLWATGHFMGKKSVMDTFLLPPAEGQGTDALEVTVPAEQSSLGELLPEFLRVALQAQVDTQESRSKNQEADLLMKILESYIRSRK
>NMB1|Astatotilapia_burtoni
MRGFTLNNVCQCGLFTYLVLFSFTAAVSFDLTELRNKVAKIKVHPRGNLWATGHFMGKKSVVDTPMLPSNEDQGADALEVTLPAEQSALGELFQEFLRVALQAQMDTQESRSKNQEADLLMKILENYIRTRK
>NMB1|Stegastes_partitus
MRGFTLNSVCQWGLFTYLVLFSVMTFTSAVSFDLTELRNKVAKIKVNPRGNLWATGHFMGKKSVMDTPLLPSAEDQGVGALEVTVPAEQNALGELFQEFLRVALQAQVDTQESRSKNQESDLLMKILENYIQSRK
>NMB1|Amphiprion_bicinctus
MRGFTLNNVCQWGLFTYLVLFSVMTFTSAVSFDLTELRNKVAKIKVNPRGNLWATGHFMGKKSVMDTPLLPSAEDQGVGALEVSVPAEQGALGELFQEFLRVALQAQVDTQESRSKNQESDLLMKILENYIQNRK
>NMB1|Premnas_biaculeatus_Marc
MRGFTLNNVCQWGLFTYLVLFSVMTFTSAVSFDLTELRNKVAKIKVNPRGNLWATGHFMGKKSVMDTPLLPSAEDQGVGALEVSVPAEQSALGELFQEFLRVALQAQVDTQESRSKNQESDLLMKILENYIQNRK
>NMB1|Amphiprion_ocellaris
MRGFTLNNVCQWGLFTYLVLFSVMTFTSAVSFDLTELRNKVAKIKVNPRGNLWATGHFMGKKSVMDTTLLPSAEDQGVGALEVSVPAEQGALGELFQEFLRVALQAQVDTQESRSKNQESDLLMKILENYIQNRK
>NMB2|Lates_calcarifer
MEGTLTKICRAGLLSSFILILYIAMASSMTLDLTELRNKVSKIKVNPRGNLWATAQKGHFMGKKSVVDSSFMESAFEDVNVPTEVRVEDLQALLIQMLKTAQQTQHEQTLDIGGGDPA
>NMB2|Amphiprion_clarkii
MICRGGLLSSFILISYITMTTSMTLDLTELRNKVSKLKVNPRGNLWATGHFMGKKSVVDDLFMESGFENVNGPTEGRDVKPLHQVRDLQALLIQMLKTAQQIQRERKQDIKRGDPA
>NMB2|Amphiprion_bicinctus_Marc
MICRGGLLSSFILISYITMTTSMTLDLTELRNKVSKLKVNPRGNLWATGHFMGKKSVVDDLFMESGFENVNGPTEGRDVRPLHQVRDLQALLIQMLKTAQQIQREQKQDMKRGDPA
>NMB2|Pseudochromis_fuscus
MCTGGFLSSFILISYIAMTTSMTLDMTELRNKISKLKVNPRGNLWATGHFMGKKSAVDSSFIESAFENVKNPPEVRDVGPLRGVEELQGLLAQMVKTVQQIQEHTLDMSVHYCC
>NMB2|Amphiprion_perideraion_Marc
MICRGGLLSSFILISYITMTTSMTLDLTELRNKVSKLKVNPRGNLWATGHFMGKKSVVDDLFMESGFENVNSPTEGRDVRPLHQVRDLQALLIQMLKTAQQIQREQKQDMKRGDPA
>NMB2|Amphiprion_sebae_Marc
MICRGGLLSSFILISYITMTTSMTLDLTELRNKVSKLKVNPRGNLWATGHFMGKKSVVDDLFMESGFENVNGPTEGRDVRPLHQVRDLQALLIQMLKTAQQIQREQKQDMKRGDPA
>NMB2|Chromis_viridis
MIFRGGLLSSFILISYITMTTSMTLDLTELRNKVSKLKVNPRGNLWATGHFMGKKSVVDGSFMESGFENVNGPTEGSDVRPLHRMRDLQALLIQMLKIAQQIQREQTKDI
>NMB2|Amphiprion_percula_RNA
MICRGGLLSSFILISYITMTTSMTLDLTELRNKVSKLKVNPRGNLWATGHFMGKKSVVDDLFMESGFENVNSLTEDRDVRPLYQVRDLQALLIQMLKTAQQKQREQKQDIKRGDPA
>NMB2|Amphiprion_melanopus_Marc
ICRGGLLSSFILISYITMTTSMTLDLTELRNKVSKLKVNPRGNLWATGHFMGKKSVVDDLFMESGFENVNGPTEGRDVRPLHQVRDLQALLIQMLKTVQQIQREQKQDMKRGDPA
>NMB2|Amphiprion_polymnus_Marc
MICRGGLLSSFILISYITMTTSMTLDLTELRNKVSKLKVNPRGNLWATGHFMGKKSVVDDLFMESGFENVNGPTAGRDARPLHQVRDLQTLLIQMLKTAQQTQREQKQDMKRGDPA
>NMB2|Amphiprion_percula
MICRGGLLSSFILISYITMTTSMTLDLTELRNKVSKLKVNPRGNLWATGHFMGKKSVVDDLFMESGFENVNSLTEDRDVRPLYQVRDLQALLIQMLKTAQQKQREQKQDIKRGDPA
>NMB2|Amphiprion_ocellaris_Marc
MICRGGLLSSFILISYITMTTSMTLDLTELRNKVSKLKVNPRGNLWATGHFMGKKSVVDDLFMESGFENVNSLTEDRDVRPLYQVRDLQALLIQMLKTAQQKQREQKQDMKRGDPA
>NMB2|Nothobranchius_furzeri
MTKVCTGRFLSSFILLSYIAMTSSMMLDLTELRNKISKLKVNPRGSLWATGHFMGKKSVEDSSFLESVIDNGNGAPEVSGVVRGEKNLQKLLIQMLDGAKERKGNR
>NMB2|Amphiprion_sebae
MICRGGLLSSFILISYITMTTSMTLDLTELRNKVSKLKVNPRGNLWATGHFMGKKSVVDDLFMESGFENVNGPTEGRDVRPLHQVRDLQALLIQMLKTAQQIQREQKQDIKRGDPA
>NMB2|Chromis_chromis
MICRGGLLSSFILISYITMTTSMTLDLTELRNKVSKLKVNPRGNLWATGHFMGKKSVVDGSFMESAFENVNGPTEGSDVRPLHRVRDLQALLIQMLKIAQQTQREQTKDMLVV
>NMB2|Amphiprion_frenatus
MICRGGLLSSFILISYITMTTSMTLDLTELRNKVSKLKVNPRGNLWATGHFMGKKSVVDDLFMESGFENVNGPTEGRDVRPLHQVRDLQALLIQMLKTVQQIQREQKQDIKRGDPA
>NMB2|Acanthochromis_polyacanthus
MICRGGLLSSFILLSYITMTTSMTLDLTELRNKVSKLKVNPKGNLWATGHFMGKKSVVDDSFMESGFENVNGHAEGRDNRPRHRVEDLQALLIQMLKTAQQTQREQKQDRKRGDPA
>NMB2|Amphiprion_ocellaris_Denovo
MICRGGLLSSFILISYITMTTSMTLDLTELRNKVSKLKVNPRGNLWATGHFMGKKSVVDDLFMESGFENVNSLTEDRDVRPLYQVRDLQALLIQMLKTAQQKQREQKQDMKRGDPA
>NMB2|Pomacentrus_moluccensis_Marc
MICRGGLLSSFILISYITMTTSMTLDLTELRNKVSKLKVNPRGNLWATGHFMGKKSVVDDLIMESGFENVNGPTEDRDVQPLHQVRDLQALLIQMLKTAQQLQREQKQDMKRGDPA
>NMB2|Amphiprion_ocellaris_RNA
SMTLDLTELRNKVSKLKVNPRGNLWATGHFMGKKSVVDDLFMESGFENVNSLTEDRDVRPLYQVRDLQALLIQMLKTAQQKQREQKQDIKRGDPA
>NMB2|Amphiprion_akallopisos_Marc
MICRGGLLSSFILISCITMTTSMTLDLTELRNKVSKLKVNPRGNLWATGHFMGKKSVRDDLFMESGFENVNGPTEGRDVRPLHQVRDLQALLIQMLKTAQQIQREQKQDMKRGDPA
>NMB2|Amphiprion_nigripes_Marc
MICRGGLLSSFILISYITMTTSMTLDLTELRNKVSKLKVNPRGNLWATGHFMGKKSVVDDLFMESGFENVNGPTEGRDVRPLHQVRDLQALLIQMLKTAQQIQREQKQDMKRGDPA
>NMB2|Larimichthys_crocea
MKGTLTKICRAGFLSSFILVSYIAMTSSMTLDLTELRNKVSKIKVNPRGNLWATGHFMGKKSVVDSSFLESAFEDVNVPAEVVSPLYRVEDLQALLAELLKSAQLTQQKQGLDIGGGDPA
>NMB2|Astatotilapia_burtoni
MCRGGLLSSFILISYIALTTSMTLDLTELRNKVSKLKVNPRGNLWATGHFMGKKSIVDSSFVNSAFENIKDTAEGRDVRPLHGVEDLQALLIHILKTAQQTQGEQALDREEG
>NMB2|Stegastes_partitus
MICKGGLLSSFILISYVTMTTSMTLDLTELRNKVSKLKVNPRGNLWATGHFMGKKSVVDGSFMEPGFENVNGPTEGRDIRPVHRARDLQALLVQMLKIVQQTEREQTQDIKRGDPA
>NMB2|Amphiprion_bicinctus
MICRGGLLSSFILISYITMTTSMTLDLTELRNKVSKLKVNPRGNLWATGHFMGKKSVVDDLFMESGFENVNGPTEGRDVRPLHQVRDLQALLIQMLKTAQQIQQEQKQDIKRGDPA
>NMB2|Premnas_biaculeatus_Marc
MICRGGLLSSFILISYITMTTSMTLDLTELRNKVSKLKVNPRGNLWATGHFMGKKSVVDDMFMESGFENVNGPTEGRDVRPQHQERDLQALIIQMLKTAQQTQRKQKQDMKKGDPA
>NMB2|Amphiprion_ocellaris
MICRGGLLSSFILISYITMTTSMTLDLTELRNKVSKLKVNPRGNLWATGHFMGKKSVVDDLFMESGFENVNSLTEDRDVRPLYQVRDLQALLIQMLKTAQQKQREQKQDIKRGDPA
>NMS|Lates_calcarifer
MTLPTVRQLFFLCLFWLLGCWSTTDASPYNQWEDGIELRKVRSIQSDDFNDILWRDQDEEHVKNVFKRFLFHYSKARNSVGAVQQESHSAHPLMRLLPKLSQRRKKVLLLKI
>NMS|Amphiprion_clarkii
MTVPTVRQLFLLCLFGFFGCWSTTDASPYDQWEDAVALRKVRGVQNDDLSGVLWKDQNEEQVQNVFKRFLFHYSKARNSVGAVQQESHSVHPLMRLSPKLSQRRKKKVVLLKVRSLPEGLL
>NMS|Amphiprion_bicinctus_Marc
MTVPTVRQLFLLCLFGFFGCWSTTDASPYDQWEDAVALRKVRGVQNDDLSGVLWKDQNEEQVQNVFKRFLFHYSKARNSVGAVQQESHSVHPLMRLSPKLSQRRKKKVVLLKIRSLPEGLL
>NMS|Pseudochromis_fuscus
MTLPTVRQLFLLCLFGFFGCWNTTDAGPFEQWEDGIVLRKVRGIDTDDLSDVLWSRENEEQVQNVFKRFLFHYSKARNSVGAVQQEPHSVHPLMRLSPKLSQRRKKKVLLLVRKPTLHHHL
>NMS|Amphiprion_perideraion_Marc
MTVPTVRQLFLLCLFGFFGCWSTTDASPYDKWEDAVALRKVRGVQNDDLSGVLWKDQNEEQVQNVFKRFLFHYSKARNSVGAVEQESHSVHPLMRLSPKLSQRRKKKVVLLKIRSLPEGLL
>NMS|Amphiprion_sebae_Marc
MTVPTVRQLFLLCLFGFFGCWSTTDASPYDQWEDAVALRKVRGVQNDDLSGVLWKDQNEEQVQNVFKRFLFHYSKARNSVGAVQQESHSVHPLMRLSPKLSQRRKKKVVLLKIRSLPEGLL
>NMS|Chromis_viridis
YDQWENGAALPKIRGVHNDDLSGVLWRDQAEEQVQNVFKRFLFHYSKARNSVGAVQHSVHPLMRLSPKLSQRRKKKVVLLKIRSLPEGLL
>NMS|Amphiprion_percula_RNA
MTVPTVRQLFLLCLFGFFGCWSTTDASPYDQWEDAVALRKVRGVRNDDLSGVLWRDQNEEQVQNVLKRFLVHYSKARNSVGAVQQESHSVHPLMRLSPKLSQRRKKKVVLLKIRSLPEGLL
>NMS|Amphiprion_melanopus_Marc
MTVPTVRQLFLLCLFGFFGCWSTTDASPYDQWEDAVALRKVRGIQNDDLSGVLWKDQNEEQVQNVFKRFLFHYSKARNSVGAVQQESHSVHPLMRLSPKLSQRRKKKVVLLKIRSLPEGLL
>NMS|Amphiprion_polymnus_Marc
MTVPTVRQLFLLCLFGFFGCWSTTDASPYDQWEDAVALRKVRGVQNDDLSGVLWKDQNEEQVQNVFKRFLFHYSKARNSVGAVQQESHSVHPLMRLSPKLSQRRKKKVVLLKIRSLPEGLL
>NMS|Amphiprion_percula
MTVPTVRQLFLLCLFGFFGCWSTTDASPYDQWEDAVALRKVRGIQNDDLSGVLWKDQNEEQVQNVFKRFLFHYSKARNSVGAVQQESHSVHPLMRLSPKLSQRRKKKVVLLKIRSLPEGLL
>NMS|Amphiprion_ocellaris_Marc
MTVPTVRQLFLLCLFGFFGCWSTTDASPYDQWEDAVALRKVRGFQNDDLSGVLWKDQNEEQVQNVFKRFLFHYSKARNSVGAVQQESHSVHPLMRLSPKLSQRRKKKVVLLKIRSLPEGLL
>NMS|Nothobranchius_furzeri
MNLPTVRQLFLLCLFGIFGCLNTGASRFDQWEDERALRQVRGIQTEDLSNMLWRDQNQEQVQNIFKRFLFHYSKARNSVGAVQQESHSVHPLMRLSPKLSQRRKKKVLLVKIRDLPEGVL
>NMS|Amphiprion_sebae
MTVPTVRQLFLLCLFGFFGCWSTTDASPYDQWEDAVALRKVRGVQNDDLSGVLWKDQNEEQVQNVFKRFLFHYSKARNSVGAVQQESHSVHPLMRLSPKLSQRRKKKVVLLKIRSLPEGLL
>NMS|Amphiprion_frenatus
MTVPTVRQLFLLCLFGFFGCWSTTDASPYDQWEDAVALRKVRGIQNDDLSGVLWKDQNEEQVQNVFKRFLFHYSKARNSVGAVQQESHSVHPLMRLSPKLSQRRKKKVVHLKIRSLPEGLL
>NMS|Acanthochromis_polyacanthus
MTVPTVRQLFLLCLLGFFGCWSTTDASPYDQWEDAMALRKVRGVQNDDLSGVLWRDQNEEQVQNVFKRFLFHYSKARNSVGAVQQESHSVHPLMRLSPKLSQRRKKKVVLLKIRSLPEGLL
>NMS|Amphiprion_ocellaris_Denovo
DASPYDQWEDAVALRKVRGIQNDDLSGVLWKDQNEEQVQNVFKRFLFHYSKARNSVGAVQQESHSVHPLMRLSPKLSQRRKKKVVLLKIRSLPEGLL
>NMS|Pomacentrus_moluccensis_Marc
MTVPTVRQLFLLCLFGFFGCWNTTDASPYDQWEDAVALRKVRGVQNDDLSGVLWKDQNEEQVQNVFKRFLFHYSKARNSVGAVQQESHSVHPLMRLSPKLSERRKKKVVLLKIRSLPEGLL
>NMS|Amphiprion_ocellaris_RNA
VRQLFLLCLFGFFGCWSTTDASPYDQWADAVALRKVRGVQNDDLSGVLWKDQNEEQVQNVFKRFLFHYSKARNSVGAVQQESHSVHPLMRLSPKLSQRRKKKVVLLKIRSLPE
>NMS|Amphiprion_akallopisos_Marc
MTVPTVRQLFLVCLFGFFGCWSTTDASPYDQWEDAVALRKVRGVQNDDLSGVLWKDQNEEQVQNVFKRFLFHYSKARNSVGALEQESHSVHPLMRLSPKLSQRRKKKVVLLKIRSLPEGLL
>NMS|Amphiprion_nigripes_Marc
MTVPTVRQLFLLCLFGFFGCWSTTDASPYDQWEDAVALRKVRGVQNDDLSGVLWKDQNEEQVQNVFKRFLFHYSKARNSVGAVQQESHSVHPLMRLSPKLSQRRKKKVVLLKIRSLPEGLL
>NMS|Larimichthys_crocea
MTLPIVRQLFLLCLFWFLGPWNTTDASPFDQWEDGIELRKVRGIRSEDLSDVLWGDQNEEQVQNVFKRFLFHYSKARNSVGAVQHESHSVHPLMRLSPKLSQRRNKKVVLLKIRGLPEGML
>NMS|Astatotilapia_burtoni
MTLSAVQQLFLLCLFICFGCWSTTDASPLDQWEDGIVLQKVRGIRSDDLSGVLRRDQNEEQVQNVFKRFLFHYSKARNSVGAVQKESHSVHPLMRLSPKLSQRRKKKVVLLKIRGLPEGML
>NMS|Stegastes_partitus
MTVPTVRQLFLLCVEGFDFGCWSTTDASPYDQWEDGVALRKVRGVQNDDLSGVLWRDQNEEQVQNVFKRFLFHYSKARNSVGAVQQESHSVHPLMRLSPKLSQRRKKKVLLLKIRSLPEGLL
>NMS|Amphiprion_bicinctus
MTVPTVRQLFLLCLFGFFGCWSTTDASPYDQWEDAVALRKVRGVQNDDLSGVLWKDQNEEQVQNVFKRFLFHYSKARNSVGAVQQESHSVHPLMRLSPKLSQRRKKKVVLLKIRSLPEGLL
>NMS|Premnas_biaculeatus_Marc
MTVPTVRQLFLLCLFGFFGCRSTTDASPYDQWEDAVALRKVRGLQNDDLSGVLWRDQNEEQVQNVFKRFLFHYSKARNSVGAVQQESHSVHPLMRLSPKLSQRRKKKVVLLKIRSLPEGLL
>NMS|Amphiprion_ocellaris
MTVPTVRQLFLLCLFGFFGCWSTTDASPYDQWEDAVALRKVRGVQNDDLSGVLWKDQNEEQVQNVFKRFLFHYSKARNSVGAVQQESHSVHPLMRLSPKLSQRRKKKVVLLKIRSLPEGLL
>NMU_v1|Amphiprion_melanopus
TPRLHPLLHLISQLHTRRERELTMHAELQGPGGIQSRGYFLYRPRNGRRSLEYE
>NMU_v1|Lates_calcarifer
MRTFQSQSQPAQRGASSSLHSLSSSAMSPLSTASITLAALLILTIPVCKSAPAELQQATTDQRQLLSQIDAVCSSYLSADLKFQASDALGELCVLMLVQKLKVLNTLDPFTESLCMQFLFHYSRPQGSNLSEGTTHVLHPLLHLVSQLHTRRDRGLSMRAELQGPAGIQSRGYFLYRPRNGRRSLEYE
>NMU_v1|Amphiprion_bicinctus_Marc
MSSVRSHSGASSSLQSLSSSSMSPLSAASICTLTALLLLTVPLCHSAPANLQQATTDQRQLISQIDAVCSSYLSADLKLWTSDVLEELCVLMLVQKSKELKVQENSKRFLFHYSRPQGSVLSQGSTPRLHPLLRLISQLHTRRERELTMHAELQGPGGIQSRGYFLYRPRNGRRSLEYE
>NMU_v1|Pseudochromis_fuscus
QIDAVCSSYLSADLKSWASDVFGELCVLMLVHKSQVPQTS
>NMU_v1|Amphiprion_perideraion_Marc
MSSVRSHSGASSSLQSLSSSSMSPLSAASICTLTALLLLTVPLCHSAPANLQQATTDQRQLISQIDAVCSSYLSSDLKLWTSNVLEELCVLMLVQKSKELKVQENSKRFLFHYSRPQGSVLSQGSTPRLHPLLRLISQLHTRRERELTMHAELQGPGGIQSRGYFLYRPRNGRRSLEYE
>NMU_v1|Amphiprion_sebae_Marc
MSSVRSHSGASSSLQSLSSSSMSPLSAASICTLTALLLLTVPLCHSAPANLQQATTDQRQLISQIDAVCSSYLSADLKLWTSDVLEELCVLMLVQKSKELKVQENSKRFLFHYSRPQGSVLSQGSTPRLHPLLHLISQLHTRRERELTMHAELQGPGGIQSRGYFLYRPRNGRRSLEYE
>NMU_v1|Chromis_viridis
MSSVRSHSGAFSSLSGSSSAMSSLSAASICTLTALLLLTVPLCHSAPADLQQATTDQRQLLSQIDAVCSSYLSADLKLWPSDVLGELCVLMFVQKSKELKVQENSKRFLFHYSRPQGSVLSQGATPQLHPLLRLISQLRTRRGRGLTMHAEHHGPGGIQSRGYFLYRPRNGRRSLEYE
>NMU_v1|Amphiprion_percula_RNA
MSSVRSHSGASSSLQSLSSSSMSPLSAASICTLTALLLLTVPLCHSAPANLQQVTTDQRQLISQIDAVCSSYLSADLKLWASDILGELCVLMLVQKSKELFLFHYSRPQGSVLSQGSTPRLHPLLRLISQLHTRRERELTMHAELQGPGGIQSRGYFLYRPRNGRRSLEYE
>NMU_v1|Amphiprion_melanopus_Marc
APANLQQATTDQRQLISQIDAVCSSYLSADLKLWASDVLEELCVLMLVQKSKELKVQENSKRFLFHYSRPQGSVLSQGSTPRLHPLLHLISQLHTRRERELTMHAELQGPGGIQSRGYFLYRPRNGRRSLEYE
>NMU_v1|Amphiprion_polymnus_Marc
MSSVRSHSGASSSLQSLSSSSMSPLSAASICTLTALLLLTVPLCHSAPANLQQATTDQRQLISQIDAVCSSYLSADLKLWTSDVLEELCVLMLVQKSKELKVQENSKRFLFHYSRPGSVLSQGSTPRLHPLLHLISQLHTRRERELTMHAELQGPGGIQSRGYFLYRPRNGRRSLEYE
>NMU_v1|Amphiprion_percula
MSSVRSHSGASSSLQSLSSSSMSPLSAASICTLTALLLLTVPLCHSAPANLQQATTDQRQLISQIDAVCSSYLSADLKLWASDILGELCVLMLVQKSKELKVQENSKRFLFHYSRPQGSVLSQGSTPRLHPLLRLISQLHTRRERELTMHAELQGPGGIQSRGYFLYRPRNGRRSLEYE
>NMU_v1|Amphiprion_ocellaris_Marc
MSSVRSHSGASSSLQSLSSSSMSPLSAASICTLTALLLLTVPLCHSAPANLQQATTDQRQLISQIDAVCSSYLSADLKLWASDILGELCVLMLVQKSKELKVQENSKRFLFHYSRPQGSVLSQGSTPRLHPLLRLISQLHTRRERELTMHAELQGPGGIQSRGYFLYRPRNGRRSLEYE
>NMU_v1|Nothobranchius_furzeri
MKAFRSLSQPARRFALSGLQSFSSSAMSPLSTASISLATLLILTTPACTGAPADLQQATIDHRQLLRQIDAVCSSYLSADLKLLTSDILGDLCVLMLVQKTKELRVQENNKRFLFHHSRPQSSVLSKGTSQLHPLLHLVSQLHTRRERGLFMHADLQGPRGIESRGYFLYRPRNGRSLEYE
>NMU_v1|Chromis_chromis
MSSVRTHGGASSSLSSSSSAMRPLSAASICTLTAFLLLSLPLCHSAPADLQQATTDQRQLLSQIDAVCSSYLSADLKLWPSDVLGELCVLMLVQKSKELKVQENSKRFLFHYSRPQGSVLSQGATPRLHPLLRVISQLHTRRGRGLTMHAELQGPGGIQSRGYFLYRPRNGRRSLEYE
>NMU_v1|Amphiprion_frenatus
MGSVRSHSGASSSLQSLSSSSMSPLSAASICTLTALLLLTVPLCHSAPANLQQATTDQRQLISQIDAVCSSYLSADLKLWASDVLEELCVLMLVQKSKELKVQENSKRFLFHYSRPQGSVLSQGSTPRLHPLLHLISQLHTRRERELTMHAELQGPGGIQSRGYFLYRPRNGRRSLEYE
>NMU_v1|Acanthochromis_polyacanthus
MSSVRSHSGASNSLQSLSSSSMSPLSAASICTLTALLLLTVPLCHSAPANLQQATTDQRQLISQIDAVCSSYLSADLKLRASDVLGELCVLMLVQKSKELKVQENSKRFLFHYSRPQGSVLSQGSTPRLHPLLRLISQLHTRRERELTMHAELQGPGGIQSRGYFLYRPRNGRRSLEYE
>NMU_v1|Amphiprion_ocellaris_Denovo
MSSVRSHSGASSSLQSLSSSSMSPLSAASICTLTALLLLTVPLCHSAPANLQQATTDQRQLISQASDILGELCVLMLVQKSKELKVQENSKRFLFHYSRPQGSVLSQGSTPRLHPLLRLISQLHTRRERELTMHAELQGPGGIQSRGYFLYRPRNGRRSLEYE
>NMU_v1|Pomacentrus_moluccensis_Marc
MSSVRSHSGASSSLQSLSSSSSMSPLSAASICTLTALLLLTVPLCHSAPANRQQATTDQRQLISQIDAVCSSYLSADLKLWASDVLGELCVFMLVQKSKELKVQENSKRFLFHYSRPQGSVLSQGSTPRLHPLLRLISQLHTRRERELTMHAELQGPGGIQSRGYFLYRPRNGRRSLEYE
>NMU_v1|Amphiprion_ocellaris_RNA
KSKELKVQENSKRFLFHYSRPQGSVLSQGSTPRLHPLLRLISQLHTRRERELTMHAELQGPGGIQSRGYFLYRPRNGRRSLEYE
>NMU_v1|Amphiprion_akallopisos_Marc
MSSVRSHSGASSSLQSLSSSSMSPLSAASICTLTALLLLTVPLCHSAPANLQQATTDQRQLISQIDAVCSSYLSADLKLWTSDVLEELCVLMLVQKSKELKVQENSKRFLFHYSRPQGSVLSQGSTPRLHPLLRLISQLHTRRERELTMHAELQGPGGIQSRGYFLYRPRNGRRSLEYE
>NMU_v1|Amphiprion_nigripes_Marc
MSSVRSHSGASSSLQSLSSSSMSPLSAASICTLTALLLLTVPLCHSAPANLQQATTDQRQLISQIDAVCSSYLSADLKLWTSDVLEELCVLMLVQKSKELKVQENSKRFLFHYSRPQGSVLSQGSTPRLHPLLRLISQLHTRRERELTMHAELQGPGGIQSRGYFLYRPRNGRRSLEYE
>NMU_v1|Larimichthys_crocea
MRTFHSQSQPAQRGAASSPHSLSGCTAVNPLSTASITFAALLILTIPVCNSAPAELQQATTDQRQILSQIDAMCSSYLSADLKFWASDLLGELCVLMLVQKSKELKVRENSKRFLFHYSRPQGYAFSQVGTPVLHPLLHLVSQLHTRREKGLSVHAEVQGPGGIQSRGYFLYRPRNGRRSLEYE
>NMU_v1|Astatotilapia_burtoni
MRTFQSQSQRGAFSTLHSLSSSAMSPLRTASITFAALLILTIPVCQSKSSFLLLHSSTILCVALQIDAMCSSYLSEDLRFLASDVLGELCVLMLVQKSKIYIPALYVQFLFHYSRPQGSVLSKGGSPQLHPLLRLVSQLNTRRQRGLTMHADLQGPGGIQSRGYFLYRPRNGRRSLEYE
>NMU_v1|Stegastes_partitus
MSSVRSHSGASSSSSSSSSAMSPLSAASMCTLAALLLLTAPLCHSAPADLQQATTDQRQLLSQIDAVCSSYLSADLKLWASDVLGELCVLMLVQKSKVPQTSRLRMFNCRKFLFHYSRPQVTELSQGATPRLHPLLHLVSQLHTRRGRGLTMHAELQGPGGIQSRGHFLYRPRNGRRSLEYE
>NMU_v1|Premnas_biaculeatus_Marc
MSSVRSHSGASSSLQSLSSSSMSPLSAASICTLTALLLLTVPLCHSAPANLQQATTDQRQLISQIDAVCSSYLSADLKLWASDVLGELCVLMLVQKSKVLLIKSQNFLFHYSRPQGSVLSQGSTPRLHPLLRLISQLHTRRERELTMHAELQGPGGIQSRGYFLYRPRNGRRSLEYE
>NMU_v1|Amphiprion_ocellaris
MSSVRSHSGASSSLQSLSSSSMSPLSAASICTLTALLLLTVPLCHSAPANLQQVTTDQRQLISQIDAVCSSYLSADLKLWASDILGELCVLMLVQKSKELKVQENSKRFLFHYSRPQGSVLSQGSTPRLHPLLRLISQLHTRRERELTMHAELQGPGGIQSRGYFLYRPRNGRRSLEYE
>NMU_v2|Lates_calcarifer
MRTFQSQSQPAQRGASSSLHSLSSSAMSPLSTASITLAALLILTIPVCKSAPAELQQATTDQRQLLSQIDAVCSSYLSADLKFQASDALGELCVLMLVQKLKVLNTLDPFTFLFHYSRPQGSNLSEGTTHVLHPLLHLVSQLHTRRDRGLSMRAELQGPAGIQSRGYFLYRPRNGRRSLEYE
>NMU_v2|Amphiprion_bicinctus_Marc
MSSVRSHSGASSSLQSLSSSSMSPLSAASICTLTALLLLTVPLCHSAPANLQQATTDQRQLISQIDAVCSSYLSADLKLWTSDVLEELCVLMLVQKSKFLFHYSRPQGSVLSQGSTPRLHPLLRLISQLHTRRERELTMHAELQGPGGIQSRGYFLYRPRNGRRSLEYE
>NMU_v2|Amphiprion_perideraion_Marc
MSSVRSHSGASSSLQSLSSSSMSPLSAASICTLTALLLLTVPLCHSAPANLQQATTDQRQLISQIDAVCSSYLSSDLKLWTSNVLEELCVLMLVQKSKFLFHYSRPQGSVLSQGSTPRLHPLLRLISQLHTRRERELTMHAELQGPGGIQSRGYFLYRPRNGRRSLEYE
>NMU_v2|Amphiprion_sebae_Marc
MSSVRSHSGASSSLQSLSSSSMSPLSAASICTLTALLLLTVPLCHSAPANLQQATTDQRQLISQIDAVCSSYLSADLKLWTSDVLEELCVLMLVQKSKFLFHYSRPQGSVLSQGSTPRLHPLLHLISQLHTRRERELTMHAELQGPGGIQSRGYFLYRPRNGRRSLEYE
>NMU_v2|Amphiprion_percula_RNA
MSSVRSHSGASSSLQSLSSSSMSPLSAASICTLTALLLLTVPLCHSAPANLQQATTDQRQLISQIDAVCSSYLSADLKLWASDILGELCVLMLVQKSKELTPRLHPLLRLISHLHTRRERELTMHAELQGPGGIQSRGYFLYRPRNGRRSLEYE
>NMU_v2|Amphiprion_melanopus_Marc
APANLQQATTDQRQLISQIDAVCSSYLSADLKLWASDVLEELCVLMLVQKSKFLFHYSRPQGSVLSQGSTPRLHPLLHLISQLHTRRERELTMHAELQGPGGIQSRGYFLYRPRNGRRSLEYE
>NMU_v2|Amphiprion_polymnus_Marc
MSSVRSHSGASSSLQSLSSSSMSPLSAASICTLTALLLLTVPLCHSAPANLQQATTDQRQLISQIDAVCSSYLSADLKLWTSDVLEELCVLMLVQKSKFLFHYSRPGSVLSQGSTPRLHPLLHLISQLHTRRERELTMHAELQGPGGIQSRGYFLYRPRNGRRSLEYE
>NMU_v2|Amphiprion_percula
MSSVRSHSGASSSLQSLSSSSMSPLSAASICTLTALLLLTVPLCHSAPANLQQATTDQRQLISQIDAVCSSYLSADLKLWASDILGELCVLMLVQKSKFLFHYSRPQGSVLSQGSTPRLHPLLRLISQLHTRRERELTMHAELQGPGGIQSRGYFLYRPRNGRRSLEYE
>NMU_v2|Amphiprion_ocellaris_Marc
MSSVRSHSGASSSLQSLSSSSMSPLSAASICTLTALLLLTVPLCHSAPANLQQATTDQRQLISQIDAVCSSYLSADLKLWASDILGELCVLMLVQKSKFLFHYSRPQGSVLSQGSTPRLHPLLRLISQLHTRRERELTMHAELQGPGGIQSRGYFLYRPRNGRRSLEYE
>NMU_v2|Nothobranchius_furzeri
MKAFRSLSQPARRFALSGLQSFSSSAMSPLSTASISLATLLILTTPACTGAPADLQQATIDHRQLLRQIDAVCSSYLSADLKLLTSDILGDLCVLMLVQKTKVPLISYVQFLFHHSRPQSSVLSKGTSQLHPLLHLVSQLHTRRERGLFMHADLQGPRGIESRGYFLYRPRNGRSLEYE
>NMU_v2|Chromis_chromis
MSSVRTHGGASSSLSSSSSAMRPLSAASICTLTAFLLLSLPLCHSAPADLQQATTDQRQLLSQIDAVCSSYLSADLKLWPSDVLGELCVLMLVQKSKVRLILSHNFLFHYSRPQGSVLSQGATPRLHPLLRVISQLHTRRGRGLTMHAELQGPGGIQSRGYFLYRPRNGRRSLEYE
>NMU_v2|Amphiprion_frenatus
MGSVRSHSGASSSLQSLSSSSMSPLSAASICTLTALLLLTVPLCHSAPANLQQATTDQRQLISQIDAVCSSYLSADLKLWASDVLEELCVLMLVQKSKFLFHYSRPQGSVLSQGSTPRLHPLLHLISQLHTRRERELTMHAELQGPGGIQSRGYFLYRPRNGRRSLEYE
>NMU_v2|Acanthochromis_polyacanthus
MSSVRSHSGASNSLQSLSSSSMSPLSAASICTLTALLLLTVPLCHSAPANLQQATTDQRQLISQIDAVCSSYLSADLKLRASDVLGELCVLMLVQKSKVLLITSHHFLFHYSRPQGSVLSQGSTPRLHPLLRLISQLHTRRERELTMHAELQGPGGIQSRGYFLYRPRNGRRSLEYE
>NMU_v2|Amphiprion_ocellaris_Denovo
MSSVRSHSGASSSLQSLSSSSMSPLSAASICTLTALLLLTVPLCHSAPANLQQATTDQRQLISQASDILGELCVLMLVQKSKFLFHYSRPQGSVLSQGSTPRLHPLLRLISQLHTRRERELTMHAELQGPGGIQSRGYFLYRPRNGRRSLEYE
>NMU_v2|Pomacentrus_moluccensis_Marc
MSSVRSHSGASSSLQSLSSSSSMSPLSAASICTLTALLLLTVPLCHSAPANRQQATTDQRQLISQIDAVCSSYLSADLKLWASDVLGELCVFMLVQKSKFLFHYSRPQGSVLSQGSTPRLHPLLRLISQLHTRRERELTMHAELQGPGGIQSRGYFLYRPRNGRRSLEYE
>NMU_v2|Amphiprion_akallopisos_Marc
MSSVRSHSGASSSLQSLSSSSMSPLSAASICTLTALLLLTVPLCHSAPANLQQATTDQRQLISQIDAVCSSYLSADLKLWTSDVLEELCVLMLVQKSKFLFHYSRPQGSVLSQGSTPRLHPLLRLISQLHTRRERELTMHAELQGPGGIQSRGYFLYRPRNGRRSLEYE
>NMU_v2|Amphiprion_nigripes_Marc
MSSVRSHSGASSSLQSLSSSSMSPLSAASICTLTALLLLTVPLCHSAPANLQQATTDQRQLISQIDAVCSSYLSADLKLWTSDVLEELCVLMLVQKSKFLFHYSRPQGSVLSQGSTPRLHPLLRLISQLHTRRERELTMHAELQGPGGIQSRGYFLYRPRNGRRSLEYE
>NMU_v2|Larimichthys_crocea
MRTFHSQSQPAQRGAASSPHSLSGCTAVNPLSTASITFAALLILTIPVCNKTKGAPAELQQATTDQRQILSQIDAMCSSYLSADLKFWASDLLGELCVLMLVQKSKALYVQFLFHYSRPQGYAFSQVGTPVLHPLLHLVSQLHTRREKGLSVHAEVQGPGGIQSRGYFLYRPRNGRRSLEYE
>NMU_v2|Astatotilapia_burtoni
MRTFQSQSQRGAFSTLHSLSSSAMSPLRTASITFAALLILTIPVCQSKSVSLFPYKQIDAMCSSYLSEDLRFLASDVLGELCVLMLVQKSKELNVRENSKRFLFHYSRPQGSVLSKGGSPQLHPLLRLVSQLNTRRQRGLTMHADLQGPGGIQSRGYFLYRPRNGRRSLEYE
>NMU_v2|Premnas_biaculeatus_Marc
MSSVRSHSGASSSLQSLSSSSMSPLSAASICTLTALLLLTVPLCHSAPANLQQATTDQRQLISQIDAVCSSYLSADLKLWASDVLGELCVLMLVQKSKFLFHYSRPQGSVLSQGSTPRLHPLLRLISQLHTRRERELTMHAELQGPGGIQSRGYFLYRPRNGRRSLEYE
>NMU_v2|Amphiprion_ocellaris
MSSVRSHSGASSSLQSLSSSSMSPLSAASICTLTALLLLTVPLCHSAPANLQQVTTDQRQLISQIDAVCSSYLSADLKLWASDILGELCVLMLVQKSKFLFHYSRPQGSVLSQGSTPRLHPLLRLISQLHTRRERELTMHAELQGPGGIQSRGYFLYRPRNGRRSLEYE
>NMU_v3|Lates_calcarifer
MRTFQSQSQPAQRGASSSLHSLSSSAMSPLSTASITLAALLILTIPVCKSAPAELQQATTDQRQLLSQIDAVCSSYLSADLKFQASDALGELCVLMLVQKLKVLNTLDPFTESLCMQTHVLHPLLHLVSQLHTRRDRGLSMRAELQGPAGIQSRGYFLYRPRNGRRSLEYE
>NMU_v3|Amphiprion_clarkii
MSIVRSHSGASSSLQSLSSSSMSPLSAASICTLTALLLLTVPLCHSAPANLQQATTDQRQLISQIDAVCSSYLSADLKLWASDVLEELCVLMLVQKSKELKVQENSKRTPRLHPLLRLISQLHTRRERELTMHAELQGPGGIQSRGYFLYRPRNGRRSLEYE
>NMU_v3|Amphiprion_bicinctus_Marc
MSSVRSHSGASSSLQSLSSSSMSPLSAASICTLTALLLLTVPLCHSAPANLQQATTDQRQLISQIDAVCSSYLSADLKLWTSDVLEELCVLMLVQKSKELKVQENSKRTPRLHPLLRLISQLHTRRERELTMHAELQGPGGIQSRGYFLYRPRNGRRSLEYE
>NMU_v3|Amphiprion_perideraion_Marc
MSSVRSHSGASSSLQSLSSSSMSPLSAASICTLTALLLLTVPLCHSAPANLQQATTDQRQLISQIDAVCSSYLSSDLKLWTSNVLEELCVLMLVQKSKELKVQENSKRTPRLHPLLRLISQLHTRRERELTMHAELQGPGGIQSRGYFLYRPRNGRRSLEYE
>NMU_v3|Amphiprion_sebae_Marc
MSSVRSHSGASSSLQSLSSSSMSPLSAASICTLTALLLLTVPLCHSAPANLQQATTDQRQLISQIDAVCSSYLSADLKLWTSDVLEELCVLMLVQKSKELKVQENSKRTPRLHPLLHLISQLHTRRERELTMHAELQGPGGIQSRGYFLYRPRNGRRSLEYE
>NMU_v3|Amphiprion_melanopus_Marc
APANLQQATTDQRQLISQIDAVCSSYLSADLKLWASDVLEELCVLMLVQKSKELKVQENSKRTPRLHPLLHLISQLHTRRERELTMHAELQGPGGIQSRGYFLYRPRNGRRSLEYE
>NMU_v3|Amphiprion_polymnus_Marc
MSSVRSHSGASSSLQSLSSSSMSPLSAASICTLTALLLLTVPLCHSAPANLQQATTDQRQLISQIDAVCSSYLSADLKLWTSDVLEELCVLMLVQKSKELKVQENSKRTPRLHPLLHLISQLHTRRERELTMHAELQGPGGIQSRGYFLYRPRNGRRSLEYE
>NMU_v3|Amphiprion_percula
MSSVRSHSGASSSLQSLSSSSMSPLSAASICTLTALLLLTVPLCHSAPANLQQATTDQRQLISQIDAVCSSYLSADLKLWASDILGELCVLMLVQKSKELKVQENSKRTPRLHPLLRLISQLHTRRERELTMHAELQGPGGIQSRGYFLYRPRNGRRSLEYE
>NMU_v3|Amphiprion_ocellaris_Marc
MSSVRSHSGASSSLQSLSSSSMSPLSAASICTLTALLLLTVPLCHSAPANLQQATTDQRQLISQIDAVCSSYLSADLKLWASDILGELCVLMLVQKSKELKVQENSKRTPRLHPLLRLISQLHTRRERELTMHAELQGPGGIQSRGYFLYRPRNGRRSLEYE
>NMU_v3|Nothobranchius_furzeri
MKAFRSLSQPARRFALSGLQSFSSSAMSPLSTASISLATLLILTTPACTGAPADLQQATIDHRQLLRQIDAVCSSYLSADLKLLTSDILGDLCVLMLVQKTKELRVQENNKRTSQLHPLLHLVSQLHTRRERGLFMHADLQGPRGIESRGYFLYRPRNGRSLEYE
>NMU_v3|Amphiprion_sebae
MSSVRSHSGASSSLQSLSSSSMSPLSAASICTLTALLLLTVPLCHSAPANLQQATTDQRQLISQIDAVCSSYLSADLKLWTSDVLEELCVLMLVQKSKELKVQENSKRTPRLHPLLHLISQLHTRRERELTMHAELQGPGGIQSRGYFLYRPRNGRRSLEYE
>NMU_v3|Chromis_chromis
MSSVRTHGGASSSLSSSSSAMRPLSAASICTLTAFLLLSLPLCHSAPADLQQATTDQRQLLSQIDAVCSSYLSADLKLWPSDVLGELCVLMLVQKSKELKVQENSKRTPRLHPLLRVISQLHTRRGRGLTMHAELQGPGGIQSRGYFLYRPRNGRRSLEYE
>NMU_v3|Amphiprion_frenatus
MGSVRSHSGASSSLQSLSSSSMSPLSAASICTLTALLLLTVPLCHSAPANLQQATTDQRQLISQIDAVCSSYLSADLKLWASDVLEELCVLMLVQKSKELKVQENSKRTPRLHPLLHLISQLHTRRERELTMHAELQGPGGIQSRGYFLYRPRNGRRSLEYE
>NMU_v3|Acanthochromis_polyacanthus
MSSVRSHSGASNSLQSLSSSSMSPLSAASICTLTALLLLTVPLCHSAPANLQQATTDQRQLISQIDAVCSSYLSADLKLRASDVLGELCVLMLVQKSKELKVQENSKRTPRLHPLLRLISQLHTRRERELTMHAELQGPGGIQSRGYFLYRPRNGRRSLEYE
>NMU_v3|Amphiprion_ocellaris_Denovo
MSSVRSHSGASSSLQSLSSSSMSPLSAASICTLTALLLLTVPLCHSAPANLQQATTDQRQLISQASDILGELCVLMLVQKSKELKVQENSKRTPRLHPLLRLISQLHTRRERELTMHAELQGPGGIQSRGYFLYRPRNGRRSLEYE
>NMU_v3|Pomacentrus_moluccensis_Marc
MSSVRSHSGASSSLQSLSSSSSMSPLSAASICTLTALLLLTVPLCHSAPANRQQATTDQRQLISQIDAVCSSYLSADLKLWASDVLGELCVFMLVQKSKELKVQENSKRTPRLHPLLRLISQLHTRRERELTMHAELQGPGGIQSRGYFLYRPRNGRRSLEYE
>NMU_v3|Amphiprion_ocellaris_RNA
MSSVRSHSGASSSLQSLSSSSMSPLSAASICTLTALLLLTVPLCHSAPANLQQATTDQRQLISQIDAVCSSYLSADLKLWASDILGELCVLMLVQKSKELKVQENSKRTPRLHPLLRLISQLHTRRERELTMHAELQGPGGIQSRGYFLYRPRNGRRSLEYE
>NMU_v3|Amphiprion_akallopisos_Marc
MSSVRSHSGASSSLQSLSSSSMSPLSAASICTLTALLLLTVPLCHSAPANLQQATTDQRQLISQIDAVCSSYLSADLKLWTSDVLEELCVLMLVQKSKELKVQENSKRTPRLHPLLRLISQLHTRRERELTMHAELQGPGGIQSRGYFLYRPRNGRRSLEYE
>NMU_v3|Amphiprion_nigripes_Marc
MSSVRSHSGASSSLQSLSSSSMSPLSAASICTLTALLLLTVPLCHSAPANLQQATTDQRQLISQIDAVCSSYLSADLKLWTSDVLEELCVLMLVQKSKELKVQENSKRTPRLHPLLRLISQLHTRRERELTMHAELQGPGGIQSRGYFLYRPRNGRRSLEYE
>NMU_v3|Larimichthys_crocea
MRTFHSQSQPAQRGAASSPHSLSGCTAVNPLSTASITFAALLILTIPVCNSAPAELQQATTDQRQILSQIDAMCSSYLSADLKFWASDLLGELCVLMLVQKSKELKVRENSKRTPVLHPLLHLVSQLHTRREKGLSVHAEVQGPGGIQSRGYFLYRPRNGRRSLEYE
>NMU_v3|Astatotilapia_burtoni
MRTFQSQSQRGAFSTLHSLSSSAMSPLRTASITFAALLILTIPVCQSKSSFLLLHSSTILCVALQIDAMCSSYLSEDLRFLASDVLGELCVLMLVQKSKVLIYLIIHSPQLHPLLRLVSQLNTRRQRGLTMHADLQGPGGIQSRGYFLYRPRNGRRSLEYE
>NMU_v3|Stegastes_partitus
MSSVRSHSGASSSSSSSSSAMSPLSAASMCTLAALLLLTAPLCHSAPADLQQATTDQRQLLSQIDAVCSSYLSADLKLWASDVLGELCVLMLVQKSKVPQTSRLRMFNCRKTPRLHPLLHLVSQLHTRRGRGLTMHAELQGPGGIQSRGHFLYRPRNGRRSLEYE
>NMU_v3|Amphiprion_bicinctus
MSSVRSHSGASSSLQSLSSSSMSPLSAASICTLTALLLLTVPLCHSAPANLQQATTDQRQLISQIDAVCSSYLSADLKLWTSDVLEELCVLMLVQKSKELKVQENSKRTPRLHPLLRLISQLHTRRERELTMHAELQGPGGIQSRGYFLYRPRNGRRSLEYE
>NMU_v3|Premnas_biaculeatus_Marc
MSSVRSHSGASSSLQSLSSSSMSPLSAASICTLTALLLLTVPLCHSAPANLQQATTDQRQLISQIDAVCSSYLSADLKLWASDVLGELCVLMLVQKSKVLLIKSQNTPRLHPLLRLISQLHTRRERELTMHAELQGPGGIQSRGYFLYRPRNGRRSLEYE
>NMU_v3|Amphiprion_ocellaris
MSSVRSHSGASSSLQSLSSSSMSPLSAASICTLTALLLLTVPLCHSAPANLQQVTTDQRQLISQIDAVCSSYLSADLKLWASDILGELCVLMLVQKSKELKVQENSKRTPRLHPLLRLISQLHTRRERELTMHAELQGPGGIQSRGYFLYRPRNGRRSLEYE
>NMU_v5|Lates_calcarifer
MRTFQSQSQPAQRGASSSLHSLSSSAMSPLSTASITLAALLILTIPVCKSAPAELQQATTDQRQLLSQIDAVCSSYLSADLKFQASDALGELCVLMLVQKLKTHVLHPLLHLVSQLHTRRDRGLSMRAELQGPAGIQSRGYFLYRPRNGRRSLEYE
>NMU_v5|Amphiprion_bicinctus_Marc
MSSVRSHSGASSSLQSLSSSSMSPLSAASICTLTALLLLTVPLCHSAPANLQQATTDQRQLISQIDAVCSSYLSADLKLWTSDVLEELCVLMLVQKSKTPRLHPLLRLISQLHTRRERELTMHAELQGPGGIQSRGYFLYRPRNGRRSLEYE
>NMU_v5|Amphiprion_perideraion_Marc
MSSVRSHSGASSSLQSLSSSSMSPLSAASICTLTALLLLTVPLCHSAPANLQQATTDQRQLISQIDAVCSSYLSSDLKLWTSNVLEELCVLMLVQKSKTPRLHPLLRLISQLHTRRERELTMHAELQGPGGIQSRGYFLYRPRNGRRSLEYE
>NMU_v5|Amphiprion_sebae_Marc
MSSVRSHSGASSSLQSLSSSSMSPLSAASICTLTALLLLTVPLCHSAPANLQQATTDQRQLISQIDAVCSSYLSADLKLWTSDVLEELCVLMLVQKSKTPRLHPLLHLISQLHTRRERELTMHAELQGPGGIQSRGYFLYRPRNGRRSLEYE
>NMU_v5|Amphiprion_percula_RNA
MSSVRSHSGASSSLQSLSSSSMSPLSAASICTLTALLLLTVPLCHSAPANLQQATTDQRQLISQIDAVCSSYLSADLKLWASDILGELCVLMLVQKSKELAELQGPGGIQSRGYFLYRPRNGRRSLEYE
>NMU_v5|Amphiprion_melanopus_Marc
APANLQQATTDQRQLISQIDAVCSSYLSADLKLWASDVLEELCVLMLVQKSKTPRLHPLLHLISQLHTRRERELTMHAELQGPGGIQSRGYFLYRPRNGRRSLEYE
>NMU_v5|Amphiprion_polymnus_Marc
MSSVRSHSGASSSLQSLSSSSMSPLSAASICTLTALLLLTVPLCHSAPANLQQATTDQRQLISQIDAVCSSYLSADLKLWTSDVLEELCVLMLVQKSKTPRLHPLLHLISQLHTRRERELTMHAELQGPGGIQSRGYFLYRPRNGRRSLEYE
>NMU_v5|Amphiprion_percula
MSSVRSHSGASSSLQSLSSSSMSPLSAASICTLTALLLLTVPLCHSAPANLQQATTDQRQLISQIDAVCSSYLSADLKLWASDILGELCVLMLVQKSKTPRLHPLLRLISQLHTRRERELTMHAELQGPGGIQSRGYFLYRPRNGRRSLEYE
>NMU_v5|Amphiprion_ocellaris_Marc
MSSVRSHSGASSSLQSLSSSSMSPLSAASICTLTALLLLTVPLCHSAPANLQQATTDQRQLISQIDAVCSSYLSADLKLWASDILGELCVLMLVQKSKTPRLHPLLRLISQLHTRRERELTMHAELQGPGGIQSRGYFLYRPRNGRRSLEYE
>NMU_v5|Nothobranchius_furzeri
MKAFRSLSQPARRFALSGLQSFSSSAMSPLSTASISLATLLILTTPACTGAPADLQQATIDHRQLLRQIDAVCSSYLSADLKLLTSDILGDLCVLMLVQKTKTSQLHPLLHLVSQLHTRRERGLFMHADLQGPRGIESRGYFLYRPRNGRSLEYE
>NMU_v5|Amphiprion_sebae
MSSVRSHSGASSSLQSLSSSSMSPLSAASICTLTALLLLTVPLCHSAPANLQQATTDQRQLISQIDAVCSSYLSADLKLWTSDVLEELCVLMLVQKSKTPRLHPLLHLISQLHTRRERELTMHAELQGPGGIQSRGYFLYRPRNGRRSLEYE
>NMU_v5|Chromis_chromis
MSSVRTHGGASSSLSSSSSAMRPLSAASICTLTAFLLLSLPLCHSAPADLQQATTDQRQLLSQIDAVCSSYLSADLKLWPSDVLGELCVLMLVQKSKTPRLHPLLRVISQLHTRRGRGLTMHAELQGPGGIQSRGYFLYRPRNGRRSLEYE
>NMU_v5|Amphiprion_frenatus
MGSVRSHSGASSSLQSLSSSSMSPLSAASICTLTALLLLTVPLCHSAPANLQQATTDQRQLISQIDAVCSSYLSADLKLWASDVLEELCVLMLVQKSKTPRLHPLLHLISQLHTRRERELTMHAELQGPGGIQSRGYFLYRPRNGRRSLEYE
>NMU_v5|Acanthochromis_polyacanthus
MSSVRSHSGASNSLQSLSSSSMSPLSAASICTLTALLLLTVPLCHSAPANLQQATTDQRQLISQIDAVCSSYLSADLKLRASDVLGELCVLMLVQKSKTPRLHPLLRLISQLHTRRERELTMHAELQGPGGIQSRGYFLYRPRNGRRSLEYE
>NMU_v5|Amphiprion_ocellaris_Denovo
MSSVRSHSGASSSLQSLSSSSMSPLSAASICTLTALLLLTVPLCHSAPANLQQATTDQRQLISQASDILGELCVLMLVQKSKTPRLHPLLRLISQLHTRRERELTMHAELQGPGGIQSRGYFLYRPRNGRRSLEYE
>NMU_v5|Pomacentrus_moluccensis_Marc
MSSVRSHSGASSSLQSLSSSSSMSPLSAASICTLTALLLLTVPLCHSAPANRQQATTDQRQLISQIDAVCSSYLSADLKLWASDVLGELCVFMLVQKSKTPRLHPLLRLISQLHTRRERELTMHAELQGPGGIQSRGYFLYRPRNGRRSLEYE
>NMU_v5|Amphiprion_akallopisos_Marc
MSSVRSHSGASSSLQSLSSSSMSPLSAASICTLTALLLLTVPLCHSAPANLQQATTDQRQLISQIDAVCSSYLSADLKLWTSDVLEELCVLMLVQKSKTPRLHPLLRLISQLHTRRERELTMHAELQGPGGIQSRGYFLYRPRNGRRSLEYE
>NMU_v5|Amphiprion_nigripes_Marc
MSSVRSHSGASSSLQSLSSSSMSPLSAASICTLTALLLLTVPLCHSAPANLQQATTDQRQLISQIDAVCSSYLSADLKLWTSDVLEELCVLMLVQKSKTPRLHPLLRLISQLHTRRERELTMHAELQGPGGIQSRGYFLYRPRNGRRSLEYE
>NMU_v5|Larimichthys_crocea
MRTFHSQSQPAQRGAASSPHSLSGCTAVNPLSTASITFAALLILTIPVCNSAPAELQQATTDQRQILSQIDAMCSSYLSADLKFWASDLLGELCVLMLVQKSKTPVLHPLLHLVSQLHTRREKGLSVHAEVQGPGGIQSRGYFLYRPRNGRRSLEYE
>NMU_v5|Astatotilapia_burtoni
MRTFQSQSQRGAFSTLHSLSSSAMSPLRTASITFAALLILTIPVCQSKSVSLFPYKQIDAMCSSYLSEDLRFLASDVLGELCVLMLVQKSKSPQLHPLLRLVSQLNTRRQRGLTMHADLQGPGGIQSRGYFLYRPRNGRRSLEYE
>NMU_v5|Stegastes_partitus
MSSVRSHSGASSSSSSSSSAMSPLSAASMCTLAALLLLTAPLCHSAPADLQQATTDQRQLLSQIDAVCSSYLSADLKLWASDVLGELCVLMLVQKSKTPRLHPLLHLVSQLHTRRGRGLTMHAELQGPGGIQSRGHFLYRPRNGRRSLEYE
>NMU_v5|Premnas_biaculeatus_Marc
MSSVRSHSGASSSLQSLSSSSMSPLSAASICTLTALLLLTVPLCHSAPANLQQATTDQRQLISQIDAVCSSYLSADLKLWASDVLGELCVLMLVQKSKTPRLHPLLRLISQLHTRRERELTMHAELQGPGGIQSRGYFLYRPRNGRRSLEYE
>NMU_v5|Amphiprion_ocellaris
MSSVRSHSGASSSLQSLSSSSMSPLSAASICTLTALLLLTVPLCHSAPANLQQVTTDQRQLISQIDAVCSSYLSADLKLWASDILGELCVLMLVQKSKTPRLHPLLRLISQLHTRRERELTMHAELQGPGGIQSRGYFLYRPRNGRRSLEYE
>NMU_v6|Lates_calcarifer
MRTFQSQSQPAQRGASSSLHSLSSSAMSPLSTASITLAALLILTIPVCKSAPAELQQATTDQRQLLSQIDAVCSSYLSADLKFQASDALGELCVLMLVQKLKLNSLLFVSIQAELQGPAGIQSRGYFLYRPRNGRRSLEYE
>NMU_v6|Amphiprion_bicinctus_Marc
MSSVRSHSGASSSLQSLSSSSMSPLSAASICTLTALLLLTVPLCHSAPANLQQATTDQRQLISQIDAVCSSYLSADLKLWTSDVLEELCVLMLVQKSKELKVQENSKRAELQGPGGIQSRGYFLYRPRNGRRSLEYE
>NMU_v6|Amphiprion_perideraion_Marc
MSSVRSHSGASSSLQSLSSSSMSPLSAASICTLTALLLLTVPLCHSAPANLQQATTDQRQLISQIDAVCSSYLSSDLKLWTSNVLEELCVLMLVQKSKELKVQENSKRAELQGPGGIQSRGYFLYRPRNGRRSLEYE
>NMU_v6|Amphiprion_sebae_Marc
MSSVRSHSGASSSLQSLSSSSMSPLSAASICTLTALLLLTVPLCHSAPANLQQATTDQRQLISQIDAVCSSYLSADLKLWTSDVLEELCVLMLVQKSKELKVQENSKRAELQGPGGIQSRGYFLYRPRNGRRSLEYE
>NMU_v6|Chromis_viridis
MSSVRSHSGAFSSLSGSSSAMSSLSAASICTLTALLLLTVPLCHSAPADLQQATTDQRQLLSQIDAVCSSYLSADLKLWPSDVLGELCVLMFVQKSKELKVQENSKRAEHHGPGGIQSRGYFLYRPRNGRRSLEYE
>NMU_v6|Amphiprion_melanopus_Marc
APANLQQATTDQRQLISQIDAVCSSYLSADLKLWASDVLEELCVLMLVQKSKELKVQENSKRAELQGPGGIQSRGYFLYRPRNGRRSLEYE
>NMU_v6|Amphiprion_polymnus_Marc
MSSVRSHSGASSSLQSLSSSSMSPLSAASICTLTALLLLTVPLCHSAPANLQQATTDQRQLISQIDAVCSSYLSADLKLWTSDVLEELCVLMLVQKSKELKVQENSKRAELQGPGGIQSRGYFLYRPRNGRRSLEYE
>NMU_v6|Amphiprion_percula
MSSVRSHSGASSSLQSLSSSSMSPLSAASICTLTALLLLTVPLCHSAPANLQQATTDQRQLISQIDAVCSSYLSADLKLWASDILGELCVLMLVQKSKELKVQENSKRAELQGPGGIQSRGYFLYRPRNGRRSLEYE
>NMU_v6|Amphiprion_ocellaris_Marc
MSSVRSHSGASSSLQSLSSSSMSPLSAASICTLTALLLLTVPLCHSAPANLQQATTDQRQLISQIDAVCSSYLSADLKLWASDILGELCVLMLVQKSKELKVQENSKRAELQGPGGIQSRGYFLYRPRNGRRSLEYE
>NMU_v6|Nothobranchius_furzeri
MKAFRSLSQPARRFALSGLQSFSSSAMSPLSTASISLATLLILTTPACTGAPADLQQATIDHRQLLRQIDAVCSSYLSADLKLLTSDILGDLCVLMLVQKTKELRVQENNKRADLQGPRGIESRGYFLYRPRNGRSLEYE
>NMU_v6|Chromis_chromis
MSSVRTHGGASSSLSSSSSAMRPLSAASICTLTAFLLLSLPLCHSAPADLQQATTDQRQLLSQIDAVCSSYLSADLKLWPSDVLGELCVLMLVQKSKLNSVVFVSVQAELQGPGGIQSRGYFLYRPRNGRRSLEYE
>NMU_v6|Amphiprion_frenatus
MGSVRSHSGASSSLQSLSSSSMSPLSAASICTLTALLLLTVPLCHSAPANLQQATTDQRQLISQIDAVCSSYLSADLKLWASDVLEELCVLMLVQKSKELKVQENSKRAELQGPGGIQSRGYFLYRPRNGRRSLEYE
>NMU_v6|Acanthochromis_polyacanthus
MSSVRSHSGASNSLQSLSSSSMSPLSAASICTLTALLLLTVPLCHSAPANLQQATTDQRQLISQIDAVCSSYLSADLKLRASDVLGELCVLMLVQKSKELKVQENSKRAELQGPGGIQSRGYFLYRPRNGRRSLEYE
>NMU_v6|Amphiprion_ocellaris_Denovo
MSSVRSHSGASSSLQSLSSSSMSPLSAASICTLTALLLLTVPLCHSAPANLQQATTDQRQLISQASDILGELCVLMLVQKSKELKVQENSKRAELQGPGGIQSRGYFLYRPRNGRRSLEYE
>NMU_v6|Pomacentrus_moluccensis_Marc
MSSVRSHSGASSSLQSLSSSSSMSPLSAASICTLTALLLLTVPLCHSAPANRQQATTDQRQLISQIDAVCSSYLSADLKLWASDVLGELCVFMLVQKSKELKVQENSKRAELQGPGGIQSRGYFLYRPRNGRRSLEYE
>NMU_v6|Amphiprion_akallopisos_Marc
MSSVRSHSGASSSLQSLSSSSMSPLSAASICTLTALLLLTVPLCHSAPANLQQATTDQRQLISQIDAVCSSYLSADLKLWTSDVLEELCVLMLVQKSKELKVQENSKRAELQGPGGIQSRGYFLYRPRNGRRSLEYE
>NMU_v6|Amphiprion_nigripes_Marc
MSSVRSHSGASSSLQSLSSSSMSPLSAASICTLTALLLLTVPLCHSAPANLQQATTDQRQLISQIDAVCSSYLSADLKLWTSDVLEELCVLMLVQKSKELKVQENSKRAELQGPGGIQSRGYFLYRPRNGRRSLEYE
>NMU_v6|Larimichthys_crocea
MRTFHSQSQPAQRGAASSPHSLSGCTAVNPLSTASITFAALLILTIPVCNKTKGAPAELQQATTDQRQILSQIDAMCSSYLSADLKFWASDLLGELCVLMLVQKSKFLILLLYSEKAEVQGPGGIQSRGYFLYRPRNGRRSLEYE
>NMU_v6|Astatotilapia_burtoni
MRTFQSQSQRGAFSTLHSLSSSAMSPLRTASITFAALLILTIPVCQSKSSFLLLHSSTILCVALQIDAMCSSYLSEDLRFLASDVLGELCVLMLVQKSKELNVRENSKRADLQGPGGIQSRGYFLYRPRNGRRSLEYE
>NMU_v6|Stegastes_partitus
MSSVRSHSGASSSSSSSSSAMSPLSAASMCTLAALLLLTAPLCHSAPADLQQATTDQRQLLSQIDAVCSSYLSADLKLWASDVLGELCVLMLVQKSKVPQTSRLRMFNCRKAELQGPGGIQSRGHFLYRPRNGRRSLEYE
>NMU_v6|Premnas_biaculeatus_Marc
MSSVRSHSGASSSLQSLSSSSMSPLSAASICTLTALLLLTVPLCHSAPANLQQATTDQRQLISQIDAVCSSYLSADLKLWASDVLGELCVLMLVQKSKVLLIKSQNAELQGPGGIQSRGYFLYRPRNGRRSLEYE
>NMU_v6|Amphiprion_ocellaris
MSSVRSHSGASSSLQSLSSSSMSPLSAASICTLTALLLLTVPLCHSAPANLQQVTTDQRQLISQIDAVCSSYLSADLKLWASDILGELCVLMLVQKSKELKVQENSKRAELQGPGGIQSRGYFLYRPRNGRRSLEYE
>NPB1|Amphiprion_melanopus
RSPYVRRAVSEETLTDSGETAGNDVITETNRQVSILKSMAICVKDISPNLKSCELLRDGTGTFQCKADVF
>NPB1|Lates_calcarifer
MERSVRFAVVCVGVSLLISCHPVEAWYKQSTGPSYYSVGRASGLLSGIRRSPYVRRSESEETLMDSGETAGNNVIPETNRQISILKSMAICVKDISPNLKSCELLRDGTGTFQCKADVFLTLDSLDCLSA
>NPB1|Amphiprion_clarkii
MERSVRFAVVCVGVSLLISCHPVEAWYKQSTGPSYYSVGRASGLLSGIRRSPYVRRAESEETLLDSGETAGNNVITETNRQISILKSMAICVKDISPDLKSCELLRDGTGTFQCKADVFLTLDSLDCLSA
>NPB1|Amphiprion_bicinctus_Marc
MERSVRFAVVCVGVSLLISCHPVEAWYKQSTGPSYYSVGRASGLLSGIRRSPYVRRAESEETLPDSGETAGNNVITETNRQISILKSMAICVKDISPNLKSCELLRDGTGTFQCKADVFLTLDSLDCLSA
>NPB1|Pseudochromis_fuscus
MERSVRFAVVCVAVSLLISCHPVEAWYKQSTGPSYYSVGRASGLLSGIRRSPYVRRSESEETLTDSGETAGNNVIPEANRQISILKSMAICVKDISPNLKSCELMRDGTGTFQCKADVFLTLDSLDCLSA
>NPB1|Amphiprion_perideraion_Marc
MERSVRFAVVCVGVSLLISCHPVEAWYKQSTGPSYYSVGRASGLLSGIRRSPYVRRAESDETLSDSGETAGNNVITETNRQISILKSMAICVKDISPNLKSCELLRDGTGTFQCKADVFLTLDSLDCLSA
>NPB1|Amphiprion_sebae_Marc
MERSVRFAVVCVGVSLLISCHPVEAWYKQSTGPSYYSVGRASGLLSGIRRSPYVRRAESEETLPDSGETAGNNVITETNRQISILKSMAICVKDISPNLKSCELLRDGTGTFQCKADVFLTLDSLDCLSA
>NPB1|Chromis_viridis
MERSVRFAVVCVGVSLLISCHPVEAWYKQSTGPSYYSVGRASGLLSGIRRSPYARRSESEETLLDSGETAGNSVIPETNRQISILKSMAICVKDISPNLKSCELLRDGTGTFQCKADVFLTLDSLDCLSA
>NPB1|Amphiprion_percula_RNA
MERSVRFAVVCVGVSLLISCHPVEAWYKQSTGPSYYSVGRASGLLSGIRRSPYVRRAESEETLPDSGETAGNNVITETNRQISILKSMAICVRDISPNLKSCELLRDGTGTFQCKADVFLTLDSLDCLSA
>NPB1|Amphiprion_melanopus_Marc
MERSVRFAVVCVGVSLLISCHPVEAWYKQSTGPSYYSVGRASGLLSGIRRSPYVRRAESEETLTDSGETAGNNVITETNRQVSILKSMAICVKDISPNLKSCELLRDGTGTFQCKADVFLTLDSLDCLSA
>NPB1|Amphiprion_polymnus_Marc
MERSVRFAVVCVGVSLLISCHPVEAWYKQSTGPSYYSVGRASGLLSGIRRSPYVRRAESEETLPDSGETAGNNVITETNRQISILKSMAICVKDISPNLKSCELLRDGTGTFQCKADVFLTLDSLDCLSA
>NPB1|Amphiprion_percula
MERSVRFAVVCVGVSLLISCHPVEAWYKQSTGPSYYSVGRASGLLSGIRRSPYVRRAESEETLPDSAETAGNNVITETNRQISILKSMAICVRDISPNLKSCELLRDGTGTFQCKADVFLTLDSLDCLSA
>NPB1|Amphiprion_ocellaris_Marc
MERSVRFAVVCVGVSLLISCHPVEAWYKQSTGPSYYSVGRASGLLSGIRRSPYVRRAESEETLPDSVETAGNNVITETNRQISILKSMAICVRDISPNLKSCELLRDGTGTFQCKADVFLTLDSLDCLSA
>NPB1|Nothobranchius_furzeri
MERSARFAVVCVGVSLLISCQSAEAWYKQSTGPSYYSVGRASGLLSGIRRSPYVRRAETEEAVADSGEVAGNVMSETNRQVSILKNMDICLKDISPNLKSCELLQDGSGTFQCKADVFLTLDSLDCLSA
>NPB1|Amphiprion_sebae
MERSVRFAVVCVGVSLLISCHPVEAWYKQSTGPSYYSVGRASGLLSGIRRSPYVRRAESEETLPDSGETAGNNVITETNRQISILKSMAICVKDISPNLKSCELLRDGTGTFQCKADVFLTLDSLDCLSA
>NPB1|Chromis_chromis
MERSVRFAVVCVGVSLLISCHPVEAWYKQSTGPSYYSVGRASGLLSGIRRSPYVRRSESEETLPDSGETAGNSVIPETNRQISILKSMAICVKDISPNLKSCELLRDGTGTFQCKADVFLTLDSLDCLSA
>NPB1|Amphiprion_frenatus
MERSVRFAVVCVGVSLLISCHPVEAWYKQSTGPSYYSVGRASGLLSGIRRSPYVRRAESEETLTDSGETAGNNVITETNRQISILKSMAICVKDISPNLKSCELLRDGTGTFQCKADVFLTLDSLDCLSA
>NPB1|Acanthochromis_polyacanthus
MDRSVRFAVVCVGVSLLISCHPVEAWYKQSTGPSYYSVGRASGLLSGIRRSPYVRRAESEETLPDSGETAGNNVITETNRQISILKSMAICVKDISPNLKSCELLRDGTGTFQCKADVFLTLDSLDCLSA
>NPB1|Amphiprion_ocellaris_Denovo
MERSVRFAVVCVGVSLLISCHPVEAWYKQSTGPSYYSVGRASGLLSGIRRSPYVRRAESEETLPDSGETAGNNVITETNRQISILKSMAICVRDISPNLKSCELLRDGTGTFQCKADVFLTLDSLDCLSA
>NPB1|Pomacentrus_moluccensis_Marc
MERSVRFAVVCVGVSLLISCHPVEAWYKQSTGPSYYSVGRASGLLSGIRRSPYVRRAEFEETLPDSEETAGNNVITETNRQISILKSMAICVKDISPNLKSCELLRDGTGTFQCKADVFLTLDSLDCLSP
>NPB1|Amphiprion_ocellaris_RNA
MERSVRFAVVCVGVSLLISCHPVEAWYKQSTGPSYYSVGRASGLLSGIRRSPYVRRAESEETLPDSGETAGNNVITETNRQISILKSMAICVRDISPNLKSCELLRDGTGTFQCKADVFLTLDSLDCLSA
>NPB1|Amphiprion_akallopisos_Marc
MERSVRFAVVCVGVSLLISCHPVEAWYKQSTGPSYYSVGRASGLLSGIRRSPYVRRAESEETLPDSGETAGNNVITETNRQISILKSMAICVKDISPNLKSCELLRDGTGTFQCKADVFLTLDSLDCLSA
>NPB1|Amphiprion_nigripes_Marc
MERSVRFAVVCVGVSLLISCHPVEAWYKQSTGPSYYSVGRASGLLSGIRRSPYVRRAESEETLPDSGETAGNNVITETNRQISILKSMAICVKDISPNLKSCELLRDGTGTFQCKADVFLTLDSLDCLSA
>NPB1|Larimichthys_crocea
MERSVRFAVVCVAVSLLISCHPVEAWYKQSTGPSYYSVGRASGLLSGIRRSPYVRRSESEETLMESGETAGNNVIPETNRQISILKSMAICVKDISPNLKSCELLRDGTGTFQCKADVFLTLDSLDCLSA
>NPB1|Astatotilapia_burtoni
MEKSARFAVVCVGVSLLISCYSVEAWYKQTTGPSYYSVGRASGLLSGIRRSPYVRRSDSEETLMESGETVGNNVIPESSRQISILKSMAICVKDISPNLKSCELMRDGTGTFQCKADVFLTLDSLDCLSA
>NPB1|Stegastes_partitus
MERSVRFAVVCVGVSLLISCHPVEAWYKQSTGPSYYSVGRASGLLSGIRRSPYVRRSESEETLPDSGETAGNNVITETNRQISILKSMAICVKDISPNLKSCELLRDGTGTFQCKADVFLTLDSLDCLSA
>NPB1|Amphiprion_bicinctus
MERSVRFAVVCVGVSLLISCHPVEAWYKQSTGPSYYSVGRASGLLSGIRRSPYVRRAESEETLPDSGETAGNNVITETNRQISILKSMAICVKDISPNLKSCELLRDGTGTFQCKADVFLTLDSLDCLSA
>NPB1|Premnas_biaculeatus_Marc
MERSVRFAVVCVAVSLLISCHPVEAWYKQSTGPSYYSVGRASGLLSGIRRSPYVRRAESEETLPDSGETAGNNVITETNRQISILKSMAICVKDISPNLKSCELLRDGTGTFQCKADVFLTLDSLDCLSA
>NPB1|Amphiprion_ocellaris
MERSVRFAVVCVGVSLLISCHPVEAWYKQSTGPSYYSVGRASGLLSGIRRSPYVRRAESEETLPDSGETAGNNVITETNRQISILKSMAICVRDISPNLKSCELLRDGTGTFQCKADVFLTLDSLDCLSA
>NPB2|Amphiprion_melanopus
LVACSPTDAWYKQVAGPSYYSVGRASGLLSGIRRSPYVRREEPQPS
>NPB2|Lates_calcarifer
MEMPAKLIFPIVVIFALVACSPAEAWYKQVAGPSYYSVGRASGLLSGIRRSPYVRRAELDPSESGEPATNSVFSDFTPHSFILKTMPVCIKDITPNLQSCELFQEIKGAFKCKADVFLSLDSSDCAGD
>NPB2|Amphiprion_clarkii
MEMPSKLAFLIVVISVLVACSPADAWYKQVAGPSYYSVGRASGLLSGIRRSPYVRREEPQPSDSGETASNSVFSDLTSHNSILKTVPVCIKDITPDLQSCELIQEIKGSFKCKADVFLSLDSSDCARD
>NPB2|Amphiprion_bicinctus_Marc
MEMPSKLAFLIVVISVLVACSPTDAWYKQVAGPSYYSVGRASGLLSGIRRSPYVRREEPQSSDSGETASNSVFSDLTSLNSILKTVPVCIKDITPDLQSCELIQEIKGSFKCKADVFLSLDSSDCARD
>NPB2|Pseudochromis_fuscus
MDVCFKLVFPIVVISVLMASSPAEAWYKQVAGPTYYSVGRASGLLSGIRRSPYVRREEPRSSDSGESETNSVLSQFTSQNSILKTMPVCIKDVTPNLQSCELFQEIKGSFKCKAEVFLSLDSSDCAED
>NPB2|Amphiprion_perideraion_Marc
MEMPSKLAFLIVVISVLVACSPTDAWYKQVAGPSYYSVGRASGLLSGIRRSPYVRREEPQPSDSGETASNSVFSDLTSHNSILKTVPVCIKDTTPDLQSCELIQEIKGSFKCKADVFLSLDSSDCARD
>NPB2|Amphiprion_sebae_Marc
MEMPSKLAFLIVVISVLVACSPTDAWYKQVAGPSYYSVGRASGLLSGIRRSPYVRREEPQSSDSGETASNSVFSDLTSHSSILKTVPVCIKDITPDLQSCELIQEIKGSFKCKADVFLSLDSSDCARD
>NPB2|Chromis_viridis
MEMLSKLTFPIVVISALVACSPTEAWYKQVAGPSYYSVGRASGLLSGIRRSPYVRREEPQPSDSGETASNSLFSDFTSHNSILKTVPVCIKDITPDLQSCELIQEIKGSFKCKADVFLSLDSSDCAGD
>NPB2|Amphiprion_percula_RNA
MEMPSKLAFLIVVISVLVACSPTDAWYKQVAGPSYYSVGRASGLLSGIRRSPYVRREEPQPSDSGETASNSVFSDLTSHNSILKTVPVCIKDITPDLQSCELIQEIKGSFKCKADVFLSLDSSDCARD
>NPB2|Amphiprion_melanopus_Marc
MEMPSKLAFLIVVISVLVACSPTDAWYKQVAGPSYYSVGRASGLLSGIRRSPYVRREEPQPSDSGETASNSVFSDLTSHNSILKTVPVCIKDITPDLQSCELIQEIKGSFKCKADVFLSLDSSDCARD
>NPB2|Amphiprion_polymnus_Marc
MEMPSKLAFLIVVISVLVACSPTDAWYKQVAGPSYYSVGRASGLLSGIRRSPYVRREEPQSSDSGETASNSVFSDLTSHSSILKTVPVCIKDITPDLQSCELIQEIKGSFKCKADVFLSLDSSDCARD
>NPB2|Amphiprion_percula
MEMPSKLAFLIVVISVLVACSPTDAWYKQVAGPSYYSVGRASGLLSGIRRSPYVRREEPQPSDSGETASNSVFSDLTSHNSILKTVPVCIKDITPDLQSCELIQEIKGSFKCKADVFLSLDSSDCARD
>NPB2|Amphiprion_ocellaris_Marc
MEMPSKLAFLIVVISVLVACSPTDAWYKQVAGPSYYSVGRASGLLSGIRRSPYVRREEPQPSDSGETASNSVFSDLTSHNSILKTVPVCIKDITPDLQSCELIQEIKGSFKCKADVFLSLDSSDCARD
>NPB2|Amphiprion_sebae
MEMPSKLAFLIVVISVLVACSPTDAWYKQVAGPSYYSVGRASGLLSGIRRSPYVRREEPQSSDSGETASNSVFSDLTSHSSILKTVPVCIKDITPDLQSCELIQEIKGSFKCKADVFLSLDSSDCARD
>NPB2|Chromis_chromis
MEMLSKLIFPIVVISVLVACSPTEAWYKQVAGPSYYSVGRASGLLSGIRRSPYVRREEPQPSDSGETASNSLFSDLTSHNSILKPVPVCIKDITPDLQSCELIQEIKGSFKCKADVFLSLDSSDCAGD
>NPB2|Amphiprion_frenatus
MEMPSKLAFLIVVISVLVACSPTDAWYKQVAGPSYYSVGRASGLLSGIRRSPYVRREEPQPSDSGETASNSVFSDLTSHNSIFKTVPVCIKDITPDLQSCELIQEIKGSFKCKADVFLSLDSSDCARD
>NPB2|Acanthochromis_polyacanthus
MEMPSKLAFLIVVISVLVACSPTDAWYKQMAGPSYYSVGRASGLLSGIRRSPYVRREESQPSDSGETASNSVFSDFTSHNSILKTVPICIKDITPDLQSCELLQEIKGSFKCKADVFLFLDSSDCAGD
>NPB2|Amphiprion_ocellaris_Denovo
MEMPSKLAFLIVVISVLVACSPTDAWYKQVAGPSYYSVGRASGLLSGIRRSPYVRREEPQPSDSGETASNSVFSDLTSHNSILKTVPVCIKDITPDLQSCELIQEIKGSFKCKADVFLSLDSSDCARD
>NPB2|Pomacentrus_moluccensis_Marc
MEMPSKLAFLVVVISVLVACSPTDAWYKQVAGPSYYSVGRASGLLSGIRRSPYVRREEPQPSDSGETASNSVFSDLTSHNSILKTVPVCIKDITPDLQSCELIQEIKGSFKCKADVFLSLDSSDCARD
>NPB2|Amphiprion_ocellaris_RNA
MEMPSKLAFLIVVISVLVACSPTDAWYKQVAGPSYYSVGRASGLLSGIRRSPYVRREEPQPSDSGETASNSVFSDLTSHNSILKTVPVCIKDITPDLQSCELIQEIKGSFKCKADVFLSLDSSDCARD
>NPB2|Amphiprion_akallopisos_Marc
MEMPSKLAFLIVVISVLVACSPTDAWYKQVAGPSYYSVGRASGLLSGIRRSPYVRREEPQPSDSGETASNSVFSDLTSHNSILKTVPVCIKDITPDLQSCELIQEIKGSFKCKADVFLSLDSSDCARD
>NPB2|Amphiprion_nigripes_Marc
MEMPSKLAFLIVVISVLVACSPTDAWYKQVAGPSYYSVGRASGLLSGIRRSPYVRREEPQSSDSGETASNSVFSDLTSHNSILKTVPVCIKDITPDLQSCELIQEIKGSFKCKADVFLSLDSSDCARD
>NPB2|Larimichthys_crocea
MEMFGKLVFPVVIITVLVACSPTEAWYKQVAGPSYYSVGRASGLLSGIRRSPYVRRAEPDPSDSGESASNSVFSDLTAQNFILKSMPVCIKDITPNLQSCELKELKGSFKCKAEVFLSLDSSDCAGD
>NPB2|Astatotilapia_burtoni
MKRSPKLALPIVVISVLVACSPTEAWYKQVAGPTYYSVGRASGLLSGIRRSAYVRREEPHHADTDESATNNVFSEIPASSSFLKTMPVCIKDITPNLQSCERIQDIKASFRCKADVFLSLDSSDCEAD
>NPB2|Stegastes_partitus
METPSKLALTIVVISVLVACSPTEAWYKQMAGPSYYSVGRASGLLSGIRRSPYVRREEPEPSDSGEAESNSVFSDFTPHSSILKTLPVCVKDITPDLQSCELIREIKGSFKCKADVFLSLDSSDCAGD
>NPB2|Amphiprion_bicinctus
MEMPSKLAFLIVVISVLVACSPTDAWYKQVAGPSYYSVGRASGLLSGIRRSPYVRREEPQSSDSGETASNSVFSDLTSLNSILKTVPVCIKDITPDLQSCELIQEIKGSFKCKADVFLSLDSSDCARD
>NPB2|Premnas_biaculeatus_Marc
MEMPSKLAFLIVVISVLVACSPTDAWYKQVAGPSYYSVGRASGLLSGIRRSPYVRREEPQPSDSGDTASNSVFSDFTSHNSILKTVPVCIKDITPDLQSCELIQEIKGSFKCKADVFLSLDSSDCAGD
>NPB2|Amphiprion_ocellaris
MEMPSKLAFLIVVISVLVACSPTDAWYKQVAGPSYYSVGRASGLLSGIRRSPYVRREEPQPSDSGETASNSVFSDLTSHNSILKTVPVCIKDITPDLQSCELIQEIKGSFKCKADVFLSLDSSDCARD
>NPFF|Lates_calcarifer
MDTAAVGTLLALLMATAGVSQALHIQGGLDKNDILPGSSEENMADRLLGLESEITDNSVDDRLLASVLRALLLGSQRETRNSVLHQPQRFGRGSRGQVVSEDQIQSRNWEGAPGQIWSMAVPQRFGKK
>NPFF|Amphiprion_clarkii
MDAAAAATLLAVVMAMAGVSQALHIQGSLDKNDIMPGSSEENMADRLLGLESENRDSSVEDRLLASVLRALLLGSQRETRNSVLHQPQRFGRDSRGPILSDEQIHSRDWESAPGQIWSMAVPQRFGKK
>NPFF|Amphiprion_bicinctus_Marc
MDAAAAATLLAVVMAMAGVSQALHIQGSLDKNDIMPGSSEENMADRLLGLESENRDSSVEDRLLASVLRALLLGSQRETRNSVLHQPQRFGRDSRGPILSDEQIHSRDWESAPGQIWSMAVPQRFGKK
>NPFF|Pseudochromis_fuscus
MDTAAVVTLLALIMAMAGVGQALHIQGGLDQNDFLPGSSEENMADRLLGLDSETRDNSIDDRLLASVLRALLLGSQRETRNSVLHQPQRFGRSSRGQVVSEDQIQSRDWEDAPGQIWSMAVPQRFGKK
>NPFF|Amphiprion_perideraion_Marc
MDAAAAVTLLAVVMAMAGVSQALHIQGSLDKNDIMPGSSEENMADRLLGLESENRDNSVEDRLLASVLRALLLGSQRETRNSVLHQPQRFGRDSRGPILSDEQIHSRDWESAPGQIWSMAVPQRFGKK
>NPFF|Amphiprion_sebae_Marc
MDAAAAATLLAVVMAMAGVSQALHIQGSLDKNDIMPGSSEENMADRLLGLESENRDSSVEDRLLASVLRALLLGSQRETRNSVLHQPQRFGRDSRGPILSDEQIHSRDWESAPGQIWSMAVPQRFGKK
>NPFF|Chromis_viridis
MYSAAVVTLLAMVMAMAGVSQALHIQGSLDKNDIMPGSSEENMADRLLGLESENRDNSMERLLASVLRALLLGSQRETRNSVLHQPQRFGRDS
>NPFF|Amphiprion_percula_RNA
MDAAAAATLLAVVMAMAGVSQALHIQGSLDKNDIMPGSSEENMADRLLGLESENRDSSVEDRLLASVLRTLLLGSQRETRNSVLHQPQRFGRDSRGPILSDEQIHSRDWESAPSQIWSMAVPQRFGKK
>NPFF|Amphiprion_melanopus_Marc
MDAAAAATLLAVVMAMAGVSQALHIQGSLDKNDIMPGSSEENMADRLLGLESENRDSSVEDRLLATVLRALLLGSQRETRNSVLHQPQRFGRDSRGPILSDEQIHSRDWESAPGQIWSMAVPQRFGKK
>NPFF|Amphiprion_polymnus_Marc
MDAAAAATLLAVVMAMAGVSQALHIQGSLDKNDIMPGSSEENMADRLLGLESENRDSSVEDRLLASVLRALLLGSQRETRNSVLHQPQRFGRDSRGPILSDEQIHSRDWESAPGQIWSMAVPQRFGKK
>NPFF|Amphiprion_percula
MDAAAAATLLAVVMAMAGVSQALHIQGSLDKNDIMPGSSEENMADRLLGLESENRDSSVEDRLLASVLRALLLGSQRETRNSVLHQPQRFGRDSRGPILSDEQIHSRDWESAPGQIWSMAVPQRFGKK
>NPFF|Amphiprion_ocellaris_Marc
MDAAAAATLLAVVMAMAGVSQALHIQGSLDKNDIMPGSSEENMADRLLGLESENRDSSVEDRLLASVLRALLLGSQRETRNSVLHQPQRFGRDSRGPILSDEQIHSRDWESAPCQIWSMAVPQRFGKK
>NPFF|Nothobranchius_furzeri
MDTAAVVTLLALVMEVAGASQALHVQGFLDKNDIQPGSSEENMADRLLGLEADSRDNSFDDHLLASALRALLLGSQREIRESVLHQPQRFGRSSRGQVVLEDQIQPRDWEAAPGQIWSMAVPQRFGKK
>NPFF|Amphiprion_sebae
MDAAAAATLLAVVMAMAGVSQALHIQGSLDKNDIMPGSSEENMADRLLGLESENRDSSVEDRLLASVLRALLLGSQRETRNSVLHQPQRFGRDSRGPILSDEQIHSRDWESAPGQIWSMAVPQRFGKK
>NPFF|Chromis_chromis
MDAAAVVTLLALVMAMAGVSQALHIQGSLDKNDIMPGNSEENMADRLLGLESENRDNSMEDRLLASVLRALLLGSQRETRNSVLHQPQRFGRDSRGQILSEEQIHSRDWEAAPGQIWSMAVPQRFGKK
>NPFF|Amphiprion_frenatus
MDAAAAATLLAVVMAMAGVSQALHIQGSLDKNDIMPGSSEENMADRLLGLESENRDSSVEDRLLASVLRALLLGSQRETRNSVLHQPQRFGRDSRGPILSDEQIHSRDWESAPGQIWSMAVPQRFGKK
>NPFF|Acanthochromis_polyacanthus
MDAAAVATLLAVVMAMAGVSQALHIQGSLDKNDIMPGSSEENMADRLLGLESENRESSVEDRLLASVLRALLLGSQRETRNSVLHQPQRFGRDSRGPILSEEQFHSRDWESAPGQIWSMAVPQRFGKK
>NPFF|Amphiprion_ocellaris_Denovo
MDAAAAATLLAVVMAMAGVSQALHIQGSLDKNDIMPGSSEENMADRLLGLESENRDSSVEDRLLASVLRALLLGSQRETRNSVLHQPQRFGRDSRGPILSDEQIHSRDWESAPGQIWSMAVPQRFGKK
>NPFF|Pomacentrus_moluccensis_Marc
MDAAAVATLLAVVMAMAGISQALHIQGSLDKNDIMPGSSEENMADRLLGLESENRDSSVEDRLLASVLRALLLGSQRETRNSVLHQPQRFGRDSRGPILSDEQIHSRDWESAPGQIWSMAVPQRFGKK
>NPFF|Amphiprion_ocellaris_RNA
MDAAAAATLLAVVMAMAGVSQALHIQGSLDKNDIMPGSSEENMADRLLGLESENRDSSVEDRLLASVLRALLLGSQRETRNSVLHQPQRFGRDSRGPILSDEQIHSRDWESAPGQIWSMAVPQRFGKK
>NPFF|Amphiprion_akallopisos_Marc
MDAAAAVTLLAVVMAMAGVSQALHIQGSLDKNDIMPGSSEENMADRLLGLESENRDNSVEDRLLASVLRALLLGSQRETRNSVLHQPQRFGRDSRGPILSDEQIHSRDWESAPGQIWSMAVPQRFGKK
>NPFF|Amphiprion_nigripes_Marc
MDAAAAATLLAVVMAMAGVSQALHIQGSLDKNDIMPGSSEENMADRLLGLESENRDSSVEDRLLASVLRALLLGSQRETRNSVLHQPQRFGRDSRGPILSDEQIHSRDWESAPGQIWSMAVPQRFGKK
>NPFF|Larimichthys_crocea
MDTAAVVTLLALVMAMAGVSRALHIQGSLDKTDILPGSEENMADHLLGLESENIDHGIDDRLLTAVLRALLFGSQRDTRNSVLHQPQRFGRGSRGQVVSEDQIHSRDWEAAPGQIWSMAVPQRFGKK
>NPFF|Astatotilapia_burtoni
MDTAAAVTLLALIMAMAGVSHALHIQAGLDKNDILPGSSEENMPDRLLGLESENRDSDSDDRLLTSLLRALLHGAQREARESVLHQPQRFGRSSRGQVVLEDQMHSRDWEAAPGQIWSMAVPQRFGKK
>NPFF|Stegastes_partitus
MYTAAVVTLLALVMAMAGVSQALHIQGSLDKNDIMPGSSEENMADRLLGLESENSDNSMEDRLLASVLRALLLGSQRETRNSVLHQPQRFGRDSRGPILSDEQIHSRDWEAAPGQIWSMAVPQRFGKK
>NPFF|Amphiprion_bicinctus
MDAAAAATLLAVVMAMAGVSQALHIQGSLDKNDIMPGSSEENMADRLLGLESENRDSSVEDRLLASVLRALLLGSQRETRNSVLHQPQRFGRDSRGPILSDEQIHSRDWESAPGQIWSMAVPQRFGKK
>NPFF|Premnas_biaculeatus_Marc
MDVAALATLLAVVMAMAGVSQALHIQGSLDKNDIMPGNSEENMADRLLGLESENRDNSMEDRLLASVLRALLLGSQRETRNSVLHQPQRFGRDSRGPMLSEEQIHSRDWESAPGQIWSMAVPQRFGKK
>NPFF|Amphiprion_ocellaris
MDAAAAATLLAVVMAMAGVSQALHIQGSLDKNDIMPGSSEENMADRLLGLESENRDSSVEDRLLASVLRALLLGSQRETRNSVLHQPQRFGRDSRGPILSDEQIHSRDWESAPGQIWSMAVPQRFGKK
>NPPA|Amphiprion_melanopus
MRTMVLWGLLAFLFQQTLVSSHILGRPSSTSELTQLKSLLDHFEETLAEVAEEEDSEADYDGINQKPEHSQLSQGWSLDREGYQEPLISERAPKETEGHSQRSRLQDLLMTARKRASGCFGARMDRIGNASGLGCNNGRG
>NPPA|Lates_calcarifer
MRTAVLWGLLALLCQHTLVSSHVLGRPSSTSDLAQLKSLLERFEETLAEVAQEEDSEADYEGTNQEPEHRQTSQGWSVDQEADQEPLISEKSQPPVDGHSRASSQRSRLQDLLMTTRKRASSCFGARMDRIGNASGLGCNNGRG
>NPPA|Amphiprion_clarkii
GCFGARMDRIGNASGLGCNNGRG
>NPPA|Amphiprion_bicinctus_Marc
MRTMVLWGLLAFLFQQTLVSSHILGRPSSTSELTQLKSLLDHFEETLAEVAEEEDSEADYEGINQKPEHSQPSQGWSLDREGNQELLISERAPKETEGHSQRSRLQDLLMTARKRASGCFGARMDRIGNASGLGCNNGRGKTTVMDRR
>NPPA|Pseudochromis_fuscus
MRPVVLWGLLALLCQRALVSSHILGRPSSTSDLAQLKSLLERFEETLDEAAQEEDSVADYEGTNEEPERSQDGRGWNLDQEGNQEALIPERAQPPAESHSKAASQRSRLQDLLMTTRKRSSGCFGARMDRIGNASGLGCNKGKT
>NPPA|Amphiprion_perideraion_Marc
MRTMVLWGLLAFLFQQTLVSSHILGRPSSTSELTQLKSLLDHFEETLAEVAEEEDSEADYEGINQKPEHSQPSQGWSLDREGNQEPLISERAPKETEGHSQRSRLQDLLMTARKRASGCFGARMDRIGNASGLGCNNGRGKTTVMDRR
>NPPA|Amphiprion_sebae_Marc
MRTMVLWGLLAFLFQQTLVSSHILGRPSSTSELTQLKSLLDHFEETLAEVAEEEDSEADYEGINQKPEHSQPSQGWSLDREGNQELLISERAPKETEGHSQRSRLQDLLMTARKRASGCFGARMDRIGNASGLGCNNGRGKTTVMDRR
>NPPA|Chromis_viridis
MDRIGNASGLGCNSGRG
>NPPA|Amphiprion_percula_RNA
MRTMVLWGLLAFLFQQTLVSSHILGRPSSTSELTQLKSLLDHFEETLAEVAEEEDSEADYEGINQKPEHSQSSQGWSLDREGNQELLISERAPKETEGHSQRSRLQDLLMTARKRASGCFGARMDRIGNASGLGCNNGRG
>NPPA|Amphiprion_melanopus_Marc
MRTMVLWGLLAFLFQQTLVSSHILGRPSSTSELTQLKSLLDHFEETLAEVAEEEDSEADYEGINQKPEHSQLSQGWSLDREGNQEPLISERAPKETEGHSQRSRLQDLLMTARKRASGCFGARMDRIGNASGLGCNNGRGKTTVMDRR
>NPPA|Amphiprion_polymnus_Marc
MRTMVLWGLLAFLFQQTLVSSHILGRPSSTSELTQLKSLLDHFEETLAEVAEEEDSEADYEGINQKPEHSQPSQGWSLDREGNQELLISERAPKETEGHSQRSRLQDLLMTARKRASGCFGARMDRIGNASGLGCNNGRGKTTVMDRR
>NPPA|Amphiprion_percula
MRTMVLWGLLAFLFQQTLVSSHILGRPSSTSELTQLKSLLDHFEETLAEVAEEEDSEADYEGINQKPEHSQSSQGWSLDREGNQELLISERAPKETEGHSQRSRLQDLLMTARKRASGCFGARMDRIGNASGLGCNNGRGKTTVMDRR
>NPPA|Amphiprion_ocellaris_Marc
MRTMVLWGLLAFLFQQTLVSSHILGRPSSTSELTQLKSLLDHFEETLAEVAEEEDSEADYEGINKKPEHSQSSQGWSLDREGNQELLISERAPKETEGHSQRSRLQDLLMTARKRASGCFGARMDRIGNASGLGCNNGRGKTTVMDRR
>NPPA|Amphiprion_sebae
NQELLISERAPKETEGHSQRSRLQDLLMTARKRASGCFGARMDRIGN
>NPPA|Chromis_chromis
MRTMVLWGLLALLFFQQTLVSSHVLGRPSSTSELTELKSLLQRFEETLAEAAEEEDSEADYEGINQKPEHSQSSQGWSLDREGNQDPWISERAQKETEGHSQRNRLLDLLMTSRKRASGCFGARMDRIGNASGLGCNNGRGRITVMDRR
>NPPA|Amphiprion_frenatus
MRTMVLWGLLAFLFQQTLVSSHILGRPSSTSELTQLKSLLDHFEETLAEVAEEEDSEADYEGINQKPEHSQLSQGWSLDREGNQEPLISERAPKETEGHSQRSRLQDLLMTARKRASGCFGARMDRIGNASGLGCNNGRGKTTVMDRR
>NPPA|Acanthochromis_polyacanthus
MRTMVLWGLLALLFQQTLVSSHILGRPSSTSELTQLKSLLDRFEETLAEVAEEEDSEADYEGINQKPEHSQPSQGWSLDLEGNQEPLISERAPKETEGRSQRSRLQDLLMTARKRASGCFGARMDRIGNASGLGCNNGRGKTTVMDKR
>NPPA|Amphiprion_ocellaris_Denovo
MRTMVLWGLLAFLFQQTLVSSHILGRPSSTSELTQLKSLLDHFEETLAEVAEEEDSEADYEGINKKPEHSQSSQGWSLDREGNQELLISERAPKETEGHSQRSRLQDLLMTARKRASGCFGARMDRIGNASGLGCNNGRGKTTVMDRR
>NPPA|Pomacentrus_moluccensis_Marc
MRTMVLWGLLAFLFQQTLVSSHILGRPSSTSELTQLKSLLDHFEETLAEVAEEEDSEADYEGINQKPEHSQPSQGWSLDREGNQEPLISERAPKETEGHSQRSRLQDLLMTARKRASGCFGARMDRIGNASGLGCNNGRGKTTVMDRR
>NPPA|Amphiprion_ocellaris_RNA
MRTMVLWGLLAFLFQQTLVSSHILGRPSSTSELTQLKSLLDHFEETLAEVAEEEDSEADYEGINQKPEHSQSSQGWSLDREGNQELLISERAPKETEGHSQRSRLQDLLMTARKRASGCFGARMDRIGNASGLGCNNGRG
>NPPA|Amphiprion_akallopisos_Marc
MRTMVLWGLLAFLFQQTLVSSHILGRPSSTSELTQLKSLLDHFEETLAEVAEEEDSEADYEGINQKPEHSQPSQGWSLDREGNQEPLISERAPKETEGHSQRSRLQDLLMTARKRASGCFGARMDRIGNASGLGCNNGRGKTTVMDRR
>NPPA|Amphiprion_nigripes_Marc
MRTMVLWGLLAFLFQQTLVSSHILGRPSSTSELTQLKSLLDHFEETLAEVAEEEDSEADYEGINQKPEHSLPSQGWSLDREGNQELLISERAPKETEGHSQRSRLQDLLMTARKRASGCFGARMDRIGNASGLGCNNGRGKTTVMDRR
>NPPA|Larimichthys_crocea
MRTAVLWGLLVLLCQHAPVNSHILRRPSSTSDLTQLKSLLERFEETLAEAAQEEDSEADYEGTNQDPEHSQASREWSLDQEGDQGPLISERSQSPAEGHSRTASQRSHLQDLLMTTRKRTSSCFGARMDRIGNASGLGCNNGRG
>NPPA|Astatotilapia_burtoni
MRTEVLWGVLALLCQQTLVSSHILGRPSSANDLAQLKSLLERFEETLDEVVQKEDLEAYYEDMNQEPKSSQASQGWDQEGNQEPLISEKAQPLTEGKTVNQRSRLQDLLMATRKRTSGCFGARIDRIGNASGLGCNSGRG
>NPPA|Stegastes_partitus
MRTMVLWGLLVLLFQQTLVSSHVLGRPSSTSDLTQLKSLLERFEETLADAAQEEIDPEADYEEINQRPEPGQGWSLDREENREPVISERTQKAAEGRSQRNRLQDLLLTARKRASGCFGARMDRIGNSSGLGCNSGRG
>NPPA|Amphiprion_bicinctus
QTLVSSHILGRPSSTSELTQLKSLLDHFEETLAEVAEEEDSEADYEGINQKPEHSQPSQGWSLDREGNQELLSERAPKETEGHSQRSRLQDLLMTARKRASGCFGARMDRIGNASGLGCNNGRG
>NPPA|Premnas_biaculeatus_Marc
MRTIVLWGLLALLFQQTLVSSHILGRPSSTSELTQLKSLLDHFEETLAEVAEEEDSEADYEGINQKPEHSQPSPVWSLDREGNQEPLMSERAPTETEGHSQRSRLQDLLMTARKRASGCFGARMDRIGNASGLGCNNGRGKTTVMDRR
>NPPA|Amphiprion_ocellaris
MRTMVLWGLLAFLFQQTLVSSHILGRPSSTSELTQLKSLLDHFEETLAEVAEEEDSEADYEGINKKPEHSQSSQGWSLDREGNQELLISERAPKETEGHSQRSRLQDLLMTARKRASGCFGARMDRIGNASGLGCNNGRGKTTVMDRR
>NPPB|Amphiprion_melanopus
MHLSSILLFSLLLILNLPLSSAYPISSGLSDADVGTLKVLLRRLEESISEQPTMDQRNPADKDSLDGLSEENAADRHNPQPELDEAVIREFLSAKNLKSLRNDSSRRSSGCFGRRMDRIGSMSSLGCNTVGRNSKF
>NPPB|Lates_calcarifer
MHLSSISLSGLFFILNLQLFSTYPVSTGLTDNDMDILKALLHRLEESVSEQTEVEQRVPAEQDGLGSLNVEEAADGQQPQTELDEAVIREFLSAKNLKSIRNDSSRRSSGCFGRRMDRIGSMSSLGCNTVGKYNPK
>NPPB|Amphiprion_bicinctus_Marc
MHLSSILLFGLLLILNLPLSSAYPISSGLSDADVGTLKVLLRRLEESISEQPTMDQRNPADKDSLDGLSEENAADRHNPQPELDEAVIREFLSAKNLKSLRNDSSRRSSGCFGRRMDRIGSMSSLGCNTVGRNSKF
>NPPB|Pseudochromis_fuscus
MQLFSSPLCGLLLILNLQLFTAYPISTGLTETDLNILKVLLNRLEESVSEQDALDQGAPAEGDSPDVLRLKDAAGGQQQTGLDEAEIREFLSAKNLKSVRNDSSKRPSSCFGGRMDRIDSMSSLGCKTVGRKSKL
>NPPB|Amphiprion_perideraion_Marc
MHLSSILLFGLLLILNLPLSSAYPISSGLSDADVGTLKVLLRRLEESISEQPTMDQRNPADKDSLDGLSEENAADRHNPQPELDEAVIREFLSAKNLKSLRNDSSRRSSGCFGRRMDRIGSMSSLGCNTVGRNSKF
>NPPB|Amphiprion_sebae_Marc
MHLSSILLFGLLFILNLPLSSAYPISSGLSDADVGTLKVLLRRLEESISEQPTMDQRNPADKDSLDGLSEENAADRHNPQPELDEAVIREFLSAKNLKSLRNDSSRRSSGCFGRRMDRIGSMSSLGCNTVGRNSKF
>NPPB|Amphiprion_percula_RNA
LKSLRNDSSRRSSGCFGRRMDRIGSMSSLGCNTVGRNNPK
>NPPB|Amphiprion_melanopus_Marc
MHLSSILLFSLLLILNLPLSSAYPISSGLSDADVGTLKVLLRRLEESISEQPTMDQRNPADKDSLDGLSEENAADRHNPQPELDEAVIREFLSAKNLKSLRNDSSRRSSGCFGRRMDRIGSMSSLGCNTVGRNSKF
>NPPB|Amphiprion_polymnus_Marc
MHLSSILLFGLLLILNLPLSSAYPISSGLSDADVGTLKVLLRRLEESISEQPTMDQRNPADKDSLDGLSEENAADRHNPQPELDEAVIREFLSAKNLKSLRNDSSRRSSGCFGRRMDRIGSMSSLGCNTVGRNSKF
>NPPB|Amphiprion_percula
MHLSSILLFGLLLILNLPLSSAYPISSGLSDADVGTLKVLLHRLEESISEQPTMDQRNPADKDSLDGLSEENAADRPNPQPELDEAVIREFLSAKNLKSLRNDSSRRSSGCFGRRMDRIGSMSSLGCNTVGRNSKF
>NPPB|Amphiprion_ocellaris_Marc
MHLSSILLFGLLLILNLPLSSAYPISSGLSDADVGTLKVLLHRLEESISEQPTMDQRNPADKDSLEGLSEENAADRPNPQPELDEAVIREFLSAKNLKSLRNDSSRRSSGCFGRRMDRIGSMSSLGCNTVGRNSKF
>NPPB|Nothobranchius_furzeri
MYLPIIPLCSLFLILNLQLCSTNPIHSGLTDTDVNVLKVLLHRLAESLSENRLVDQDVLSETESLDGMGDTEDEKQPPNGLDEAEIREFFSAKNLKSLRNDSTRRSSGCFGLRMDRIGSMSSLGCNTIGRFNEK
>NPPB|Chromis_chromis
LILNLQLSSAYPISSGLTDADVDTLKVLLHRLEESISEQPTMDQRNPADRDGVDGLSKESAADRHNPQAELDEAVIREFLSAKSLKSLRNDSSKRSSGCFGRRMDRIGSMSSLGCNTVGRNSKSH
>NPPB|Amphiprion_frenatus
MHLSSILLFSLLLILNLPLSSAYPISSGLSDADVGTLKVLLRRLEESISEQPTMDQRNPADKDSLDGLSEENAADRHNPQPELDEAVIREFLSAKNLKSLRNDSSRRSSGCFGRRMDRIGSMSSLGCNTVGRNSKFH
>NPPB|Acanthochromis_polyacanthus
MHLSSILLFGLLLILNLPLSSAYPISSGLSDADMGTLKMLLHRLEESISEQPTMDQRNPADEDSLDGLSKENAADRHNPQPQLNEAVIREFLSVKNLKSLGKDSSRRSSGCFGRRMDRIDSMSSLGCNIVGRNSKFH
>NPPB|Amphiprion_ocellaris_Denovo
MHLSSILLFGLLLILNLPLSSAYPISSGLSDADVGTLKVLLHRLEESISEQPTMDQRNPADKDSLEGLSEENAADRPNPQPELDEAVIREFLSAKNLKSLRNDSSRRSSGCFGRRMDRIGSMSSLGCNTVGRNSKF
>NPPB|Pomacentrus_moluccensis_Marc
MHLSSILLFGLLLILNLPLSSAYPISSGLSDADVGTLKVLLHRLEESISEQPTMDQRNPADKDSLDGLSEENAADRHNPQPELDEAVISEFLSAKNLKSLRNDSSRRSSGCFGRRMDRIGSMSSLGCNTVGRNSKF
>NPPB|Amphiprion_ocellaris_RNA
MHLSSILLFGLLLILNLPLSSAYPISSGLSDADVGTLKVLLHRLEESISEQPTMDQRNPADKDSLEGLSEENAADRPNPQPELDEAVIREFLSAKNLKSLRNDSSRRSSGCFGRRMDRIGSMSSLGCNTVGRNNPK
>NPPB|Amphiprion_akallopisos_Marc
MHLSSILLFGLLLILNLPLSSAYPISSGLSDADVGTLKVLLRRLEESISEQPTMDQRNPADKDSLDGLSEENAADRHNPQPELDEAVIREFLSAKNLKSLRNDSSRRSSGCFGRRMDRIGSMSSLGCNTVGRNSKF
>NPPB|Amphiprion_nigripes_Marc
MHLSSILLFGLLLILNLPLSSAYPISSGLSDADVGTLKVLLRRLEESISEQPTMDQRNPADKDSLDGLSEENAADRHNPQPELDEAVIREFLSAKNLKSLRNDSSRRSSGCFGRRMDRIGSMSSLGCNTVGRNSEF
>NPPB|Larimichthys_crocea
MHLSAISLLGLLLILNMRLVSTYPINTSLTDTDMDILKSILHRLEESVSEQTEVDPVQRNSLNILNIEEDANEHQLPTGLDEVAIRDFLSAKNLKNVRNDSSRRSSGCFGRRMDRIGSMSSLGCNTVGKYNPK
>NPPB|Astatotilapia_burtoni
MRLSSISLCSLLLILKLQLTSTYPISTGLTDTDMDILKVLLSRLEESVSDQTAVDQNAPGQRDLLDSLSREDAGDGHQPDTGLDEAEIREFLSAKNLKSVRNDSSRKSSGCFGRRMDRIGSMSSLGCNTVGRYNPKQR
>NPPB|Stegastes_partitus
MHPSSFVLCGLLVILNLQLSSAYPIGGGLTDADVDALKVLLYRLEESIPEQPTMDQRNPADRDGLDGLSRENAADRLNPQADLDEALIREFLSAKNLKSLRNDPRKSSNCFGGRIDRIGTMSSLGCNTVGRKNPK
>NPPB|Amphiprion_bicinctus
VLLRRLEESISEQPTMDQRNPADKDSLDGLSEENAADRHNPQPELDEAVIREFLSAKNLKSLRNDSSRRSSGCFGRRMDRIGSMSSLGCNTVGR
>NPPB|Premnas_biaculeatus_Marc
MHLSSILLFGLLLILNMPLSSAYPISNDLSDADVGTLKVLLQRLEESISEQPTLDQRNPVDKDSLDRLIKENAADNHNPQPELDEAVIREVLSAKNLKSLRNDSSRRSSGCFGRRMDRIDSMSSLGCNTIGRNSKF
>NPPB|Amphiprion_ocellaris
MHLSSILLFGLLLILNLPLSSAYPISSGLSDADVGTLKVLLHRLEESISEQPTMDQRNPADKDSLEGLSEENAADRPNPQPELDEAVIREFLSAKNLKSLRNDSSRRSSGCFGRRMDRIGSMSSLGCNTVGRNNPK
>NPPC1|Amphiprion_melanopus
MLRPVLLSAALLLLTPLEISDARALHPAPDAAQFLEQFLERYNDLLTLDDLENLLNGPAEEQSTFSSSGTKAADLPKWADVQPETPWLRLLKGALANQKRAEPDRSRRGWNRGCFGLKLDRIGSMSGLGC
>NPPC1|Lates_calcarifer
MLCPVLLCATLLLLTPLEITESRALHPSPDAVQFMEQFLERYNDLLTLDDLENLLNSQPEEQSTFSSGVKAAEYPKWADVQTQPETPWLRLLKGALANQKRAEPDRSRRGWNRGCFGLKLDRIGSMSGLGC
>NPPC1|Amphiprion_clarkii
MLRPVLLSAALLLLTPLEISDARALHPAPDAAQFLEQFLERYNDLLTLDDLENLLNGPAEEQSTFSSSGTKAADLPKWADVQPETPWLRLLKGALANQKRAEPDRSRRGWNRGCFGLKLDRIGSMSGLGC
>NPPC1|Amphiprion_bicinctus_Marc
MLRPVLLSAALLLLTPLEISDARALHPAPDAAQFLEQFLERYNDLLTLDDLENLLNGPAEEQSTFSSGTKAADLPKWADVQPETPWLRLLKGALANQKRAEPDRSRRGWNRGCFGLKLDRIGSMSGLGC
>NPPC1|Pseudochromis_fuscus
MLCPVLLCATLLLLTPLEITEARALHPSPDAVQFMEQFLERYNDLLTLDDLENLLNSQPEEQSTFSSGVKAAEFPKWADEQTQPETPWLRLLKGALANQKRAEPDRSRRGWNRGCFGLKLDRIGSMSGLGC
>NPPC1|Amphiprion_perideraion_Marc
MLRPVLLSAALLLLTPLEISDARALHPAPDAAQFLEQFLERYNDLLTLDDLENLLNGPAEEQSTFSSGTKAADLPKWADVQPETPWLRLLKGALANQKRAEPDRSRRGWNRGCFGLKLDRIGSMSGLGC
>NPPC1|Amphiprion_sebae_Marc
MLRPVLLSAALLLLTPLEISDARALHPAPDAAQFLEQFLERYNDLLTLDDLENLLNGPAEEQSTFSSGTKAADLPKWADVQPETPWLRLLKGALANQKRAEPDRSRRGWNRGCFGLKLDRIGSMSGLGC
>NPPC1|Chromis_viridis
MLRPVLLSAALLLLTPLEISDARALHPAPDAAQFLEQFLERYNDLLTLDDLENLLSSPAEEQSTFSSGTKASDLPKWADAQQPETPWLRLLKGALANQKRAEPDRSRRGWNRGCFGLKLDRIGSMSGLGC
>NPPC1|Amphiprion_percula_RNA
MLRPVLLSAALLLLTPLEISDARALHPAPDAAQFLEQFLERYNDLLTLDDLENLLNGPAEEQSTFSSSGTKAADLPKWADVQPETPWLRLLKGALANQKRAEPDRSRRGWNRGCFGLKLDRIGSMSGLGC
>NPPC1|Amphiprion_melanopus_Marc
MLRPVLLSAALLLLTPLEISDARALHPAPDAAQFLEQFLERYNDLLTLDDLENLLNGPAEEQSTFSSGTKAADLPKWADVQPETPWLRLLKGALANQKRAEPDRSRRGWNRGCFGLKLDRIGSMSGLGC
>NPPC1|Amphiprion_polymnus_Marc
MLRPVLLSAALLLLTPLEISDARALHPAPDAAQFLEQFLERYNDLLTLDDLENLLNGPAEEQSTFSSGTKAADLPKWADVQPETPWLRLLKGALANQKRAEPDRSRRGWNRGCFGLKLDRIGSMSGLGC
>NPPC1|Amphiprion_percula
MLRPVLLSAALLLLTPLEISDARALHPAPDAAQFLEQFLERYNDLLTLDDLENLLNGPAEEQSTFSSSGTKAADLPKWADVQPETPWLRLLKGALANQKRAEPDRSRRGWNRGCFGLKLDRIGSMSGLGC
>NPPC1|Amphiprion_ocellaris_Marc
MLRPVLLSAALLLLTPLEISDARALHPAPDAAQFLEQFLERYNDLLTLDDLENLLNGPAEEQSTFSSGTKAADLPKWADVQPETPWLRLLKGALANQKRAEPDRSRRGWNRGCFGLKLDRIGSMSGLGC
>NPPC1|Nothobranchius_furzeri
MLRPVLLCAALLLLTPFEISEARALHPSPDAAQFLERYNDLLTLDDLENLLNSGTTEEQSTVSGVKGAENPKWGDVQTQPENPWLWLLKGALANQRRAEPERSRRGWNRGCFGLKLDRIGSMSGLGC
>NPPC1|Amphiprion_sebae
MLRPVLLSAALLLLTPLEISDARALHPAPDAAQFLEQFLERYNDLLTLDDLENLLNGPAEEQSTFSSSGTKAADLPKWADVQPETPWLRLLKGALANQKRAEPDRSRRGWNRGCFGLKLDRIGSMSGLGC
>NPPC1|Chromis_chromis
MLRPVLLAAALLILTPLEICDARALHPGPPEAAQFLEQFLERYNDLLTLDDLENLLSGPAEEQSTFSSGTKASSDLPKWADAQPETPWLRLLKGALANQKRAEPVDRSRRGWNRGCFGLKLDRIGSMSGLGC
>NPPC1|Amphiprion_frenatus
MLRPVLLSAALLLLTPLEISDARALHPAPDAAQFLEQFLERYNDLLTLDDLENLLNGPAEEQSTFSSGTKAADLPKWADVQPETPWLRLLKGALANQKRAEPDRSRRGWNRGCFGLKLDRIGSMSGLGC
>NPPC1|Acanthochromis_polyacanthus
MLRPVLLSAALLLLTPLEISDARALHPAPDAAQFLEQFLERYNELLTLDDLENLLNGPAEEQSTFSSSGTKASDLPKWADVQPETPWLRLLKGALANQKRAEPDRSRRGWNRGCFGLKLDRIGSMSGLGC
>NPPC1|Amphiprion_ocellaris_Denovo
MLRPVLLSAALLLLTPLEISDARALHPAPDAAQLNGPAEEQSTFSSSGTKAADLPKWADVQPETPWLRLLKGALANQKRAEPDRSRRGWNRGCFGLKLDRIGSMSGLGC
>NPPC1|Pomacentrus_moluccensis_Marc
MLRLVLLSAALLLLTPLEISDARALHPAPDAAQFLEQFLERYNDLLTLDDLENLLNGPAEEQSTFSSGTKAADLPKWADVQPETPWLRLLKGALANQKRAEPDRSRRGWNRGCFGLKLDRIGSMSGLGC
>NPPC1|Amphiprion_ocellaris_RNA
MLRPVLLSAALLLLTPLEISDARALHPAPDAAQFLEQFLERYNDLLTLDDLENLLNGPAEEQSTFSSSGTKAADLPKWADVQPETPWLRLLKGALANQKRAEPDRSRRGWNRGCFGLKLDRIGSMSGLGC
>NPPC1|Amphiprion_akallopisos_Marc
MLRPVLLSAALLLLTPLEISDARALHPAPDAAQFLEQFLERYNDLLTLDDLENLLNGPAEEQSTFSSGTKAADLPKWADVQPETPWLRLLKGALANQKRAEPDRSRRGWNRGCFGLKLDRIGSMSGLGC
>NPPC1|Amphiprion_nigripes_Marc
MLRPVLLSAALLLLTPLEISDARALHPAPDAAQFLEQFLERYNDLLTLDDLENLLNGPAEEQSTFSSGTKAADLPKWADVQPETPWLRLLKGALANQKRAEPDRSRRGWNRGCFGLKLDRIGSMSGLGC
>NPPC1|Larimichthys_crocea
MLCPVLLCVTLLLLTPLEITEARALHPSPDAVQFMEQFLERYNDLLTLDDLENLLNSQPEEQSTLSSGVKAAENPKWAEAQTQAETPWLRLLKGALANQKRAEPDRSRRGWNRGCFGLKLDRIGSMSGLGC
>NPPC1|Astatotilapia_burtoni
MLCPVLLCAALLLLTPLEITEARALHPSPDAVQFVEQFLERYNDLLTLDDLENMLNSQAEEQSTLSSGSKAAEYPKWADAQTQPETPWLRLLKGTLANQKRAEPDRSRRGWNRGCFGLKLDRIGSMSGLGC
>NPPC1|Stegastes_partitus
MLCPALLAAALLLLAPLEVCEARALHPAPDAAQFMEQFLERYNDLLTLDDLENLLSSSADEQSTFSSGTKAADPPKWADAAPDTPWLRLLKGALANQKRAEPERSRRGWNRGCFGLKLDRIGSMSGLGC
>NPPC1|Amphiprion_bicinctus
MLRPVLLSAALLLLTPLEISDARALHPAPDAAQFLEQFLERYNDLLTLDDLENLLNGPAEEQSTFSSSGTKAADLPKWADVQPETPWLRLLKGALANQKRAEPDRSRRGWNRGCFGLKLDRIGSMSGLGC
>NPPC1|Premnas_biaculeatus_Marc
MLRPVLLSAALLLLTPLEISDARALHPAPDAAQFLEQFLERYNDLLTLDDLENLLNGPAEEQSTFSSGTKASDLPKWADVQPETPWLRLLKGALANQKRAEPDRSRRGWNRGCFGLKLDRIGSMSGLGC
>NPPC1|Amphiprion_ocellaris
MLRPVLLSAALLLLTPLEISDARALHPAPDAAQFLEQFLERYNDLLTLDDLENLLNGPAEEQSTFSSSGTKAADLPKWADVQPETPWLRLLKGALANQKRAEPDRSRRGWNRGCFGLKLDRIGSMSGLGC
>NPPC2|Lates_calcarifer
MVSSFVPLLLLFLTLTVAVETRPSPQQDDKQVLRSLFGSRLSSLILAPPSSDDITEGSAAGRPAPSSPPPPGGLAVGGLAGRQEGAVPRFFLDFLRRQAKMRRRSRKSMVGGRGCFGMKMDRIGSISGLGC
>NPPC2|Amphiprion_clarkii
ASLSSSSFVPLLLLFLTITVEMRPSPHRDDKQV
>NPPC2|Amphiprion_bicinctus_Marc
MAASLSSSSFVPLLLLFLTITVEMRPSPYRDDKQVRLHSVFGSHLSSLILAPPASNDITEGSGGLPAFLSPSHGAARGLADGSREAVPRFFLDFLRRQNKMRRRSRKSMVEGRGCFGMKMDRIGSISGLGC
>NPPC2|Pseudochromis_fuscus
MATSSSSSSLIPLLLLFLTITVETRPSPHRDDREVLHALFGSRLSSLILAPPTSDDITEGSAGGLAVREGSAMPGLVSGQEVVPRFFLDFLQQQAKMKRRSRKSMVGGRRCFGMKMDRIGSISGLGC
>NPPC2|Amphiprion_perideraion_Marc
MAASLSSSSFVPLLLLFLTITVEMRPSPHRDDKQVRLHSVFGSHLSSLILAPPASNDITEGSGGRPASLSPSHGAARGLADGSREAVPRFFLDFLRRQNKMRRRSRKSMVGGRGCFGMKMDRIGSISGLGC
>NPPC2|Amphiprion_sebae_Marc
MAASLSSSSFVPLLLLFLTITVEMRPSPHRDDKQVRLHSVFGSHLSSLILAPPASNDITEGSGGRPASLSPSHGAARGLADGSREAVPRFFLDFLRRQNKMRRRSRKSMVGGRGCFGMKMDRIGSISGLGC
>NPPC2|Chromis_viridis
QVLHSLFGSRLSSLILAPPTSDDITEGSG
>NPPC2|Amphiprion_percula_RNA
MAASLSSSSFVPLLLLFLTITVEMRPSPHRDDKQVVFGSHLSSLILAPPASNDTTEGSGGHPASLSPRRQNKMRRRSRKSMVGGRGCFGMKMDRIGSISG
>NPPC2|Amphiprion_melanopus_Marc
MAASLSSSSFVPLLLLFLTITVEMRPSPHRDDKQVRLHSVFGSHLSSLILAPPASNDITEGSGGRPASLSPSHGAARGLADGSREAVPRFFLDFLRRQNKMRRRSRKSMVGGRGCFGMKMDRIGSISGLGC
>NPPC2|Amphiprion_polymnus_Marc
MAASLSSSSFVPLLLLFLTITVEMRPSPHRDDKQVRLHSVFGSHLSSLILAPPASNDITEGSGGRPASLSPSHGAARGLADGSREAVPRFFLDFLRRQNKMRRRSRKSMVGGRGCFGMKMDRIGSISGLGC
>NPPC2|Amphiprion_percula
MAASLSSSSFVPLLLLFLTITVEMRPSPHRDDKQVRLHSVFGSHLSSLILAPPASNDTTEGSGGHPASLSPSHGAARGLADGSREAVPRFFLDFLRRQNKMRRRSRKSMVGGRGCFGMKMDRIGSISGLGC
>NPPC2|Amphiprion_ocellaris_Marc
MAASLSSSSFVPLLLLFLTITVEMRPSPHRDDKQVRLHSVFGSHLSSLILAPPASNDTTEGSGGHPASLSPSHGAARGLADGSREAVPRFFLDFLRRQNKMRRRSRKSMVGGRGCFGMKMDRIGSISGLGC
>NPPC2|Nothobranchius_furzeri
MAPSSSAALILLFFFSVTVEMRPSPHRDGKQVSGSLFSSHLTSLIMAQPTSDDITEGSANEATTQLASEGATLNRTNINRLVGGQGPGPGFLLDFLKQQTKTRGRSRKTMFGGRGCFGMKIDRIGSISGLGC
>NPPC2|Amphiprion_sebae
VEMRPSPHRDDKQVRLHSVFGSHLSSLILAPPASNDITEGSGGRPASLSPSHGAARGLADGSREAVPRFFLDFLRRQNKMRRRSRKSMVG
>NPPC2|Chromis_chromis
MAASSSSSSFVPLLLLFLAIGVEMRPSPQRDDKQVRLHSLFGSRLSSLILAPPTSDDLTEGSGGRPAPLPPSHGAARGLAGGRREAVPRFFLDFLQRQNKMRRRTRKSMVGGRGCFGMKMDRIGSISGLGC
>NPPC2|Amphiprion_frenatus
MAASLSSSSFVPLLLLFLTITVEMRPSPHRDDKQVRLHSVFGSHLSSLILAPPASNDITEGSGGHPASLSPSHGAARGLADGSREAVPRFFLDFLRRQNKMRRRSRKSMVGGRGCFGMKMDRIGSISGLGC
>NPPC2|Acanthochromis_polyacanthus
MAASLSSSSFVPLLLLFLTVTVETRPLPHQDDKQVRLHSLFGSHLSSLILAPPTSDDIREGSGGHPASLSPSHGAARVLADRSREAVPRFLLDFLQRQSKMRRRSRKSIVGGRGCFGMKMDRIGSISGLGC
>NPPC2|Amphiprion_ocellaris_Denovo
MAASLSSSSFVPLLLLFLTITVEMRPSPHRDDKQVRLHSVFGSHLSSLILAPPASNDTTEGSGGHPASLSPSHGAARGLADGSREAVPRFFLDFLRRQNKMRRRSRKSMVGGRGCFGMKMDRIGSISGLGC
>NPPC2|Pomacentrus_moluccensis_Marc
MATSLSSSSFVPLLLLFLTITVEMRPSAHQDDTQVRLHSVFGSHLSSLILAPPASNDITEGSGGRPASLSPSHGAARGLADGSREAVPQFFLDFLRRQNKMRRRSRKSLVGGRGCFGMKMDRIGSISGLGC
>NPPC2|Amphiprion_ocellaris_RNA
GGHPASLSPSHGAARGLADGSREAVPRFFLDFLRRQNKMRRRSRKSMVGGRGCFGMKM
>NPPC2|Amphiprion_akallopisos_Marc
MAASLSSSSFVPLLLLFLTITVEMRPSPHRDDKQVRLHSVFGSHLSSLILAPPASNDITEGSGGRPASLSPSHGAARGLADGSREAVPRFFLDFLRRQNKMRRRSRKSMVGGRGCFGMKMDRIGSISGLGC
>NPPC2|Amphiprion_nigripes_Marc
MAALLSSSSFVPLLLLFLTITVEMRPSPHRDDKQVRLHSVFGSHLSSLILAPPASNDITEGSGGRPASLSPSHGAARGLADGSREAVPQFFLDFLRRQNKMRRRSRKSMVEGRGCFGMKMDRIGSISGLGC
>NPPC2|Larimichthys_crocea
LHSLFGSRLSSLILAPPTSDDITEGSAGRPHTSSSSPPSRGLAVMSRGAARALASRRRQEAAVPRFFLDFLQRQSKMRRRSRKSMVGGRGCFGMKMDRIGSVSGLGC
>NPPC2|Astatotilapia_burtoni
MAAASSPFISLIFLLFLAVAAELKPSPQRDNKQVLHSLFGSRLSTLILATPTFDDITEGSAGQLTSTTPSAVLPVSHTLAKRVNSRTEAVPQFFRKSMMGGRGCFGMKMDRIGSMSGLGC
>NPPC2|Stegastes_partitus
MAASSSSPSFIPLLLLFLTVAVETRPSPQRDNKQVLDSLFGSHLSSLILAPPTSDDITEGSGRRPASSSPSHGAARGLVGGRREAVPRFFLDFLQRQNKMRRRSRKSMVGGRGCFGMKMDRIGSISGLGC
>NPPC2|Amphiprion_bicinctus
MAASLSSSSFVPLLLLFLTITVEMRPSPHRDDKQVRLHSVFGSHLSSLILAQPASNDITEGSGGRPASLSPSHGAARGLADGSREAVPRFFLDFLRRQNKMRRRSRKSMVEGRGCFGMKMDRIGSISGLGC
>NPPC2|Premnas_biaculeatus_Marc
MAASLSSSSFVPLLLLFLIVTVEMRPSPQRDDKQVRLHSLFGSHLSSLILAPPTSDDITEGSGGRPASLSLSHGAARGLADGRREAVPQFFLDFLRRQNKMRRRSWKSMVGGRGCFGMKMDRIGSISGLGC
>NPPC2|Amphiprion_ocellaris
MAASLSSSSFVPLLLLFLTITVEMRPSPHRDDKQVRLHSVFGSHLSSLILAPPASNDTTEGSGGHPASLSPSHGAARGLADGSREAVPRFFLDFLRRQNKMRRRSRKSMVGGRGCFGMKMDRIGSISGLGC
>NPPC3|Amphiprion_melanopus
KDLSSPEEQRWEFSDPRNSALESKDNAFARLFKDLLRTSKRSWSRYKKGGLRSCFGVRLERIGSFSGLGC
>NPPC3|Lates_calcarifer
MNSNVSVCCLFLLLLLNVVGAKPVSDLQSLKQLLEEEVDAAPYYSSDEMEVEGKDGNTDKSVYGAPDEHPWDSSDPSNSALAAKESILARLFKDLMRTSKRSWSRYKKGGLRSCFGVRLERIGSFSGLGC
>NPPC3|Amphiprion_clarkii
MNPNIFVCCLCLQLLLYCIDAKPLSDLQSLKQLLEEEINTAPFYSSMEMEVEGKDLSSPEEQRWEFSDPRNSALESKDNAFARLFKDLLRTSKRSWSRYKKGGLRSCFGVRLERIGSFSGLGC
>NPPC3|Amphiprion_bicinctus_Marc
MNPNIFVCCLYLQLLLYCIDAKPLSDLQSLKQLLEEEINTAPFYSSMEMEVEGKDLSSPEEQRWEFSDPRNSALESKDNAFARLFKDLLRTSKRSWSRYKKGGLRSCFGVRLERIGSFSGLGC
>NPPC3|Pseudochromis_fuscus
MNPNISIGCVSVLLLLHLVGAKPVSELQSLKQLLEEEINTAPGYSSEEMLVEGRDLNTDKSAYGAQEEQPWTSSDTSNSALAAKENALARLFKDLMRTSKRSWSRYKKGGLRSCFGVRLERIGSFSGLGC
>NPPC3|Amphiprion_perideraion_Marc
MNPNIFVCCLCLQLLLYCIYAKPLSDLQSLKQLMEEEINTAPFYSSMEMEVEGKDLSSPEEQRWEFSDPRNSALESKDNAFARLFKDLLRTSKRSWSRYKKGGLRSCFGVRLERIGSFSGLGC
>NPPC3|Amphiprion_sebae_Marc
MNPNIFVCCLCLQLLLYCIDAKPLSDLQSLKQLLEEEINTAPFYSSMEMEVEGKDLSSPEEQRWEFSDPRNSALESKDNAFARLFKDLLRTSKRSWSRYKKGGLRSCFGVRLERIGSFSGLGC
>NPPC3|Chromis_viridis
MNPNIFVCCLCLQLLLNFIDAKPTSDLQSLKQLLEEEINSAPFYSSREMEEVEGKDLGSPEEQLWDSSDLRNSALESKENAFARLFKDLLRTSKRSWSRYKKGGLRSCFGVRLERIGSFSGLGC
>NPPC3|Amphiprion_percula_RNA
MNPNIFVCCLCLQLLLYCIYAKPLSDLQSLKQLLEEEINTAPFYSSMEMEAEGKELSSPEEQRWEFSDPRNSALESKDDDAFARLFKDLRTSKRSWSRYKKGGLRSCFGVRLERIGSFSGLGC
>NPPC3|Amphiprion_melanopus_Marc
MNPNIFVCCLCLQLLLYCIDAKPLSDLQSLKQLLEEEINTAPFYSSMEMEVEGKDLSSPEEQRWEFTDPRNSALESKDNAFARLFKDLLRTSKRSWSRYKKGGLRSCFGVRLERIGSFSGLGC
>NPPC3|Amphiprion_polymnus_Marc
MNPNIFVCCLCLQLLLYCIDAKPLSDLQSLKQLLEEEINTAPFYSSMEMEVEGKDLSSPEEQRWEFSDPRNSALESKDNAFARLFKDLLRTSKRSWSRYKKGGLRSCFGVRLERIGSFSGLGC
>NPPC3|Amphiprion_percula
MNPNIFVCCLCLQLLLYCIYAKPLSDLQSLKQLLEEEINTAPFYSSMEMEVEGKDLSSPEEQRWEFSDPRNSALESKDDAFARLFKDLLRTSKRSWSRYKKGGLRSCFGVRLERIGSFSGLGC
>NPPC3|Amphiprion_ocellaris_Marc
MNPNIFVCCLCLQLLLCIYAKPLSDLQSLKQLLEEEINTAPFYSSMEMEVEGKDLSSPEEQRWEFSDPRNSALESKDNAFARLFKDLLRTSKRSWSRYKKGGLRSCFGVRLERIGSFSGLGC
>NPPC3|Amphiprion_sebae
MNPNIFVCCLCLQLLLYCIDAKPLSDLQSLKQLLEEEINTAPFYSSMEMEVEGKDLSSPEEQRWEFSDPRNSALESKDNAFARLFKDLLRTSKRSWSRYKKGGLRSCFGVRLERIGSFSGLGC
>NPPC3|Chromis_chromis
MNPNIFICCLCLQLLLHFIDAKPVSDIQSLKQLLEEEINSAPFYSSREMEVEGKDLSSPEEQQWESSDLRNSALESKENAVARLFKDLLRTSKRSWSRYKKGGLRSCFGVRLERIGSFSGLGC
>NPPC3|Amphiprion_frenatus
MNPNIFVCCLCLQLLLYCIDAKPLSDLQSLKQLLEEEINTAPFYSSMEMEVEGKDLSSPEEQRWEFSDPRNSALESKDNAFARLFKDLLRTSKRSWSRYKKGGLRSCFGVRLERIGSFSGLGC
>NPPC3|Acanthochromis_polyacanthus
MNPNIFVCCLCLQLLLYCIDAKPLSDLQSLKQLLEEEINTAPLYSSMEMEVEGKDLSLPEEQRWEFSDPRNSALESKDNAFARLFKDLLRTSKRSWSRYKKGGLRSCFGVRLERIGSFSGLGC
>NPPC3|Amphiprion_ocellaris_Denovo
MNPNIFVCCLCLQLLLYCIYAKPLSDLQSLKQLLEEEINTAPFYSSMEMEVEGKDLSSPEEQRWEFSDPRNSALESKDNAFARLFKDLLRTSKRSWSRYKKGGLRSCFGVRLERIGSFSGLGC
>NPPC3|Pomacentrus_moluccensis_Marc
MNPNIFVCCLCLQLLLYCIDAKPLSDLQSLKQLLEEEINTAPFYSSMEMEVEGKDLSSPEEQRWEFSDPRNSALESKDNAFARLFKDLLRNSKRSWSRYKKGGLRSCFGVRLERIGSFSGLGC
>NPPC3|Amphiprion_ocellaris_RNA
MNPNIFVCCLCLQLLLYCIYAKPLSDLQSLKQLLEEEINTAPFYSSMEMEVEGKDLSSPEEQRWEFSDPRNSALESKDNAFARLFKDLLRTSKRSWSRYKKGGLRSCFGVRLERIGSFSGLGC
>NPPC3|Amphiprion_akallopisos_Marc
MNPNIFVCCLCLQLLLYCIYAKPLSDLQSLKQLLEEEINTAPFYSSMEMEVEGKDLSSPEEQRWEFSDPRNSALESKDNAFARLFKDLLRTSKRSWSRYKKGGLRSCFGVRLERIGSFSGLGC
>NPPC3|Amphiprion_nigripes_Marc
MNPNIFVCCLCLQLLLYCIDAKPLSDLQSLKQLLEEEINTAPFYSSMEMEVEGKDLSSPEEQRWEFSDPRNSALESKDNAFARLFKDLLRTSKRSWSRYKKGGLRSCFGVRLERIGSFSGLGC
>NPPC3|Larimichthys_crocea
MIRNIFVCAVSLLLLLNLVGGKPISDLQSLKQLLEEESNTTPYFSSEEMEVEGKDKKTDKSVFGAPEQHTWDSTDHSNSALAAKENVLASLFKDLMRTSKRSWSRYKKGGLRSCFGVRLERIGSFSGLGC
>NPPC3|Astatotilapia_burtoni
MSLTVSVCGVSLLLLLHFVGAKPVSDLQSFKQLLEEEINASPLLPADETEVEGKDLHTGKSVFGAPEEQPWDSSDPSNSALVAKQNLLSRIFKDLVRTSKRSWSRYKKGGMRSCFGVRLERIGSFSGLGC
>NPPC3|Stegastes_partitus
MNPNIFLCCVSLQLLLSLVEAKPVSDLQSLKQLLEEEINGAPFYSSREMEEVEGKDLSSPQEQQWDSSDLRNSALESKENAVARLFKDLLRTSKRSWSRYKKGGLRSCFGVRLERIGSFSGLGC
>NPPC3|Amphiprion_bicinctus
MNPNIFVCCLYLQLLLYCIDAKPLSDLQSLKQLLEEEINTAPFYSSMEMEVEGKDLSSPEEQRWEFSDPRNSALESKDNAFARLFKDLLRTSKRSWSRYKKGGLRSCFGVRLERIGSFSGLGC
>NPPC3|Premnas_biaculeatus_Marc
MNPNIFVCCLCLQLLLYCIDAKPLSDLQSVKQLLEEEINTAPFYSSMEMEVEGKDLSSPEDQRWEFSDPRNSALESKDNAFARLFKDLLRTSKRSWSRYKKGGLRSCFGVRLERIGSFSGLGC
>NPPC3|Amphiprion_ocellaris
MNPNIFVCCLCLQLLLYCIYAKPLSDLQSLKQLLEEEINTAPFYSSMEMEVEGKDLSSPEEQRWEFSDPRNSALESKDNAFARLFKDLLRTSKRSWSRYKKGGLRSCFGVRLERIGSFSGLGC
>NPPC4|Lates_calcarifer
MNLSYLVACGLIVTLLSVRMGAKPLSQTQQKSLRSLLGEELAEFLESEERERRLDAVRSRIRLLRDLRMDTRARGMWARLLNDQPAPRRHKSGNKKGGSTSRSGCFGHKMDRIGTISGMGC
>NPPC4|Amphiprion_clarkii
MNLSYLVACGLMVTLLSQRMSAKPLTQAQQKSLRSLLGEELAEFLESEERERRIDAVRSRIRLLRDLRMDTRARGMWARLLNDQPATRRHKSGNKKGGSTSRSGCFGHKMDRIGTISGMGC
>NPPC4|Amphiprion_bicinctus_Marc
MNLSYLVACGLMVTLLSQRMSAKPLTQAQQKSLRSLLGEELAEFLESEERERRIDAVRSRIRLLRDLRMDTRARGMWARLLNDQPATRRHKSGNKKGGSTSRSGCFGHKMDRIGTISGMGC
>NPPC4|Pseudochromis_fuscus
MNLSYLVACGLMVTLLSVRMAAKPLSQTQQKSLRSLLGEELAEFLESEERERRLDAVRSRIRLLRDLRMDTRARGMWARLLNDQPATRRHKSGSKKGGSTSRSGCFGHKMDRIGTISGMGC
>NPPC4|Amphiprion_perideraion_Marc
MNLSYLVACGLMVTLLSQRMSAKPLTQAQQKSLRSLLGEELAEFLESEERERRIDAVRSRIRLLRDLRMDTRARGMWARLLNDQPATRRHKSGNKKGGSTSRSGCFGHKMDRIGTISGMGC
>NPPC4|Amphiprion_sebae_Marc
MNLSYLVACGLMVTLLSQRMSAKPLTQAQQKSLRSLLGEELAEFLESEERERRIDAVRSRIRLLRDLRMDTRARGMWARLLNDQPATRRHKSGNKKGGSTSRSGCFGHKMDRIGTISGMGC
>NPPC4|Chromis_viridis
MNLSYLVACGLLVTLLSQRMGAKPLSQAQQKSLRSLLGEELAEFLESEERERRLDAVRSRIRLLRDLRMDTRARGMWARLLNDQPATRRHKSGSKKGGSSSRSGCFGHKMDRIGTISGMGC
>NPPC4|Amphiprion_percula_RNA
MNLSYLVACGLMVTLLSQRMSAKPLTQAQQKSLRSLLGEELAEFLESEERERRIDAVRSRIRLLRDLRMDTRARGMWARLLNDQPATRRHKSGNKKGGSTSRSGCFGHKMDRIGTISGMGC
>NPPC4|Amphiprion_melanopus_Marc
MNLSYLVACGLMVTLLSQRMSAKPLTQAQQKSLRSLLGEELAEFLESEERERRIDAVRSRIRLLRDLRMDTRARGMWARLLNDQPATRRHKSGNKKGGSTSRSGCFGHKMDRIGTISGMGC
>NPPC4|Amphiprion_polymnus_Marc
MNLSYLVACGLMVTLLSQRMSAKPLTQAQQKSLRSLLGEELAEFLESEERERRIDAVRSRIRLLRDLRMDTRARGMWARLLNDQPATRRHKSGNKKGGSTSRSGCFGHKMDRIGTISGMGC
>NPPC4|Amphiprion_percula
MNLSYLVACGLMVTLLSQRMSAKPLTQAQQKSLRSLLGEELAEFLESEERERRIDAVRSRIRLLRDLRMDTRARGMWARLLNDQPATRRHKSGNKKGGSTSRSGCFGHKMDRIGTISGMGC
>NPPC4|Amphiprion_ocellaris_Marc
MNLSYLVACGLMVTLLSQRMSAKPLTQAQQKSLRSLLGEELAEFLESEERERRIDAVRSRIRLLRDLRMDTRARGMWARLLNDQPATRRHKSGNKKGGSTSRSGCFGHKMDRIGTIRGMGC
>NPPC4|Nothobranchius_furzeri
MNWSYLVACGLLVTLLSERMGAKPLSQAQQKSLRSLLGEELAEFLESEEREKRVDAVRARMRLLRDLRMDTRARGMWARLLNDQPATRRHKSGSKKAGSSSRSGCFGHKMDRIGTLSGMGC
>NPPC4|Amphiprion_sebae
MNLSYLVACGLMVTLLSQRMSAKPLTQAQQKSLRSLLGEELAEFLESEERERRIDAVRSRIRLLRDLRMDTRARGMWARLLNDQPATRRHKSGNKKGGSTSRSGCFGHKMDRIGNISGMGC
>NPPC4|Chromis_chromis
MNLSYLVACGLMVTLLSQRMGAKPLSQAQQKSLRSLLGEELAEFLESEERERRIDAVRSRIRLLRDLRMDTRARGMWARLLNDQPATRRHKSGNKKGGSSSRSGCFGHKMDRIGTISGMGC
>NPPC4|Amphiprion_frenatus
MNLSYLVAYGLMVTLLSQRMSAKPLTQAQQKSLRSLLGEELAEFLESEERERRIDAVRSRIRLLRDLRMDTRARGMWARLLNDQPATRRHKSGNKKGGSTSRSGCFGHKMDRIGTISGMGC
>NPPC4|Acanthochromis_polyacanthus
MNLSYLVACGLMVTLLSQRMSAKPLTQTQQKSLRSLLGEELAEFLESEERERRLDAVRSRIRLLRDLRMDTRARGMWARLLNDQPAARRHKSGNKKGGSASRSGCFGHKMDRIGTISGMGC
>NPPC4|Amphiprion_ocellaris_Denovo
MNLSYLVACGLMVTLLSQRMSAKPLTQAQQKSLRSLLGEELAEFLESEERERRIDAVRSRIRLLRDLRMDTRARGMWARLLNDQPATRRHKSGNKKGGSTSRSGCFGHKMDRIGTISGMGC
>NPPC4|Pomacentrus_moluccensis_Marc
MNLSYLVACGLMVTLISQRMSAKPLTQAQQKSLRSLLGEELAEFLESEERERRIDAVRSRIRLLRDLRMDTRARGMWARLLNDQPATRRHKSGNKKGGSTSRSGCFGHKMDRIGTISGMGC
>NPPC4|Amphiprion_ocellaris_RNA
MNLSYLVACGLMVTLLSQRMSAKPLTQAQQKSLRSLLGEELAEFLESEERERRIDAVRSRIRLLRDLRMDTRARGMWARLLNDQPATRRHKSGNKKGGSTSRSGCFGHKMDRIGTISGMGC
>NPPC4|Amphiprion_akallopisos_Marc
MNLSYLVACGLMVTLLSQRMSAKPLTQAQQKSLRSLLGEELAEFLESEERERRIDAVRSRIRLLRDLRMDTRARGMWARLLNDQPATRRHKSGNKKGGSTSRSGCFGHKMDRIGTISGMGC
>NPPC4|Amphiprion_nigripes_Marc
MNLSYLVACGLMVTLLSQRMSAKPLTQAQQKSLRSLLGEELAEFLESEERERRIDAVRSRIRLLRDLRMDTRARGMWARLLNDQPATRRHKSGNKKGGSTSRSGCFGHKMDRIGTISGMGC
>NPPC4|Larimichthys_crocea
MNLSYLVACGLMVTLLSVRMGAKPLSQSQQKSLRSLLGEELAEFLESEERERRLDAVRSRIRLLRDLRMDTRARGMWARLLNDQPAPRRHKSGNKKGGSTTRSGCFGHKMDRIGTISGMGC
>NPPC4|Astatotilapia_burtoni
MNLSYFVACGLMVTLLSVRMGAKPLTQAQQKSLRSLLGEELTEFLESEERERRLDAVRTRIRLLRDLRVDTRARGMWARLLNDQPQNRKHKSGSKKAGSSSRSGCFGHKMDRIGTISGMGC
>NPPC4|Stegastes_partitus
MNLSYLVACGLMVTLLSQRMGAKPLNQAQQKSLRSLLGEELAEFLESEERERRLDAVRSRIRLLRDLRMDTRARGMWARLLNDQPATRRHKSGNKKGGSTSRSGCFGHKMDRIGTISGMGC
>NPPC4|Amphiprion_bicinctus
MNLSYLVACGLMVTLLSQRMSAKPLTQAQQKSLRSLLGEELAEFLESEERERRIDAVRSRIRLLRDLRMDTRARGMWARLLNDQPATRRHKSGNKKGGSTSRSGCFGHKMDRIGTISGMGC
>NPPC4|Premnas_biaculeatus_Marc
MNLSYLVACGLMVTLLSQRMSAKPLTQSQQKSLRSLLGEELAEFLESEERERRLDAVRSRIRLLRDLRMDTRARGMWARLLNDPPTTRKHKSGNKKGGSTSRSGCFGHKMDRIGTISGMGC
>NPPC4|Amphiprion_ocellaris
MNLSYLVACGLMVTLLSQRMSAKPLTQAQQKSLRSLLGEELAEFLESEERERRIDAVRSRIRLLRDLRMDTRARGMWARLLNDQPATRRHKSGNKKGGSTSRSGCFGHKMDRIGTISGMGC
>NPVF|Lates_calcarifer
[truncated: 584,731 more chars]
