# Supplementary material for: Characterization of the prohormone complement in Amphiprion and related fish species integrating genome and transcriptome assemblies
Source: PLoS One. 2020 Mar 12;15(3):e0228562. doi: 10.1371/journal.pone.0228562 (PMC7067429; doi:10.1371/journal.pone.0228562)
Supplement: S3 File — Proprotein convertase subtilisin/kexin type 1 inhibitor (PCSK1N) protein sequences used to generate the multiple sequence alignments in Figs 3 and 4. (FASTA) [file pone.0228562.s003.fasta]

>Amphiprion_bicinctus
MASLSLLLLSAALIHNTQPRPADRDGGRDLDLSVGGVRRQRRDLRNLLPYDDQRGGGANDLYYQSDDWRGRGLDHALQRLVEKDQRREQEEEQRAAYLAALLRLLSEAENAGLVGPGDVEVVEVVEEDDEGPEPPDYDETGRGLSMERPPTLWWGLLEPQLAQALLDRMEPRLVQKLLDRARQERLQQDGRVMNREQDMLRHLVARILSSIGPSDAPLVSGRRMRRDLSAGEPVSSAHRRTRRSLDDVPPPSPSNDPPLLRVKRLEDDEDEQKLRPHAAGLQRMKRIDTKATADELNHGRRRRRRRAALNYDPQELLDQIIQYLRE
>Amphiprion_melanopus
SAQPLPADRDGGRGLDLSVGGVRRQRRDLRNLLPYDDQRGGGANDLYYQSDDWRGRGLDHALQQLVEKDQRREQEEEQRAAYLAALLRLLSEAENAGLVGPGDVEVVEVVEEDDEGPEPPDYDETGRGLSMGRPPTLWWGLLEPQLAQALLDRMEPRLVQKLLDRARQERLQQDGRVMSREQDTLRHLVARILSSISPSDAPLVSGRRMRRDLSAGEPVSSAHRRTRRSLDDVPPPSPSNDPPLLRVKRLEDDEDEQKLRPHAARLQRMKRIDTMATADELNHGSRRRRRRAALNYDPQELLDQIIEYLRE
>Amphiprion_ocellaris
MASLSLLLLSAALIHNAQPLPADRDGGRGLDLSVGGVRRQRGDLRNLLPYDDQRGGGANDLYYQSDDWRGRGLDHALHRLVEKDQRREQEEEQRAAYLAALLRLLSEAENAGLVGPGDVEVVEVVEEEDEGPEPPDYDETGRGLSMGRPPALWWGLLEPQLAQALLDRMEPQLVQKLLDRARQERLQQDGRVMSREQDMLRHLVARILSSIGPSDAPLVSGRRMRRDLSAGEPVSSAHRRTRRSLDDVPSPSPSNDPPLLRVKRLEDDEDEQKLRPHAAGLQRMKRIDTMATADELNHGSRRRQRRAALNYDPQELLDQIVQYLRE
>Amphiprion_percula
MASLSLLLLSAALIHNAQPLPADRDGGRGLDLSVGGVRRQRGDLRNLLPYDDQRGGGANDLYYQSDDWRGRGLDHALHRLVEKDQRREQEEEQRAAYLAALLRLLSEAENAGLVGPGDVEVVEVVEEDDEGPEPPDYDETGRGLSMGRPPALWWGLLEPQLAQALLDRMEPRLVQKLLDRARQERLQQDGRVMSREQDMLRHLVARILSSIGPSDAPLVSGRRMRRDLSAGEPVSSAHRRTRRSLDDVPSPSPSNDPPLLRVKRLEDDEDEQKLRPHGAGLQRMKRIDTMATADELNHGSRRRQRRAALNYDPQELLDQIVQYLRE
>Amphiprion_sebae
MASLSLLLLSAALIHNTQPLPADRDGGRDLDLSVGGVRRQRRDLRNLLPYDDQRGGGANDLYYQSDDWRGRALDHALQRLVEKDQRREQEEEQRAAYLAALLRLLSEAENAGLVGPGDVEVVEVVEEDDEGPEPPDYDETGRGLSMGRPPTLWWGLLEPQLAQALLDRMEPRLVQKLLDRARQERLQQDGRVMSREQDMLRHLVARILSSIGPSDAPLVSGRRMRRDLSAGEPVSSAHRRTRRSLDDVPPPSPSNDPPLLRVKRLEDDEDEQKLRPHAAGLQRMKRIDTKATADELNHGRRRRQRRAALNYDPQELLDQIIQYLRE
>Acanthochromis_polyacanthus
MASLSLLLLSAALIHNSQPLPADRDGGRGLDLSVGGVKRQRRDLRNLLPYDDQRGGGASDLYYQSDNWRGRGLDHALQRLVEKDQRREQEEEQRAAYLAALLRLLSEAQNAGLVGPGDVEVVEVEEDEEDDEGPEPPDYDETGRGLSMGRPPALWWGLMEPQLAQALLDRMEPRLVQKLLDRARQEKLQHDGRVLSREQDTLRHLVARILSSIGPNDAPLVSSGRMRRDLSAGEPVSSAHRRTRRSLDDVPLPSPSNDPPLLRVKRLEDDEDEQKLRLHAAGLQRMKRIDTMATADELNHGSRRRRRRAALNYDPQQLMDQIVQYLRE
>Amphiprion_akallopisos
SAQPLPADRDGGRGLDLSVGGVRRQRRDLGNLLPYDDQRGGGANDLYYQSDDWRGRGLDHALQRLVEKDQRREQEEEQRAAYLAALLRLLSEAENAGLVGPGDVEVVEVVEEDDEGPEPPDYDETGRGLSMGRPPTLWWGLLEPQLAQALLDRMEPRLVQKLLDRARQERLQQDGRVMSREQDTLRHLVARILSSIGPSDAPLVSGRRMRRDLSAGEPVSSAHRRTRRSLDDVPPPSPSNDPPLLRVKRLEDDEDEQKLRPHAAGLQRMKRIDTMATADELNHGSRRRRRRAALNYDPQELLDQIIQYLRE
>Amphiprion_clarkii
MASLSLLLLSAALIHNTQPLPADRDGGRGLDLSVGGVRRQRRDLRNLLPYDDQRGGGANDLYYHSDDWRGRGLDHALQRLVEKDQRREQEEEQRAAYLAALLRLLSEAENAGLVGPGDVEVVEVVEEDDEGPEPPDYDETGRGLSMGRPPTLWWGLLEPQLAQALLDRMEPRLVQKLLDRARQERLQQDGRVMSREQDTLRHLVARILSSIGPSDAPLVSGSRMRRDLSAGEPVSSAHRRTRRSLDDVPPPSPSNDPPLLRVKRLEDDEDEQKLRPHTAGLQRMNRIDTMATVNELNHGSRRRRRRAALNYDPQELLDQIIEYLRE
>Amphiprion_frenatus
SAQPLPADRDGGRGLDLSVGGVRRQRRDLRNLLPYDDQRGGGANDLYYQSDDWRGRGLDHALQRLVEKDQRREQEEEQRAAYLAALLRLLSEAENAGLVGPGDVEVVEVVEEDDEGPEPPDYDETGRGLSMGRPPTLWWGLLEPQLAQALLDRMEPRLVQKLLDRARQERLQQDGRVMSREQDTLRHLVARILSSISPSDAPLVSGRRMRRDLSAGEPVSSAHRRTRRSLDDVHPPSPSNDPPLLRVKRLEDDEDEQKLRPHAARLQRMKRIDTMATADELNHGSRRRRRRAALNYDPQELLDQIIEYLRE
>Amphiprion_nigripes
SAQPLPADRDGGRDLDLSVGGVRRQRRDLRNLLPYDDQRGGGANDLYYQSDDWRGRGLDHALQRLVEKDQRREQEEEQRAAYLAALLRLLSEAENAGLVGPGDVEVVEVVEEDDEGPEPPDYDETGRGLSMGRPPTLWWGLLEPQLAQALLDRMEPRLVQKLLDRARQERLQQDGRVMSREQDMLRHLVARILSSIGPSDAPLVSGRRMRRDLSAGEPVSSAHRRTRRSLDDVPPPSPSNDPPLLRVKRLEDDEDEQKLRPHAAGLQRMKRIDTKATADELNHGRRRRRRRAALNYDPQELLDQIIQYLRE
>Amphiprion_perideraion
SAQPLPADRDGGRGLDLSVGGVRRQRRDLRNLLPYDDQRGGGANDLYYQSDDWRGRGLDHALQRLVEKDQRREQEEEQRAAYLAALLRLLSEAENAGLVGPGDVEVVEVLEEDDEGPEPPDYDETGRGLSMGRPPMLWWGLLEPQLAQALLDRMEPRLVQKLLDRARQERLQQDGRVMSREQDTLRHLVARILSSIGPSDAPLVSGRRMRRDLSAGEPVSSAHRRTRRSLDDVPPPSPSNDPPLLRVKRLEDDEDEQKLRPHTAGLQRMKRIDTMATADELNHGSRRRRRRAALNYDPQELLDQIIQYLRE
>Amphiprion_polymnus
SAQPLPADRDGGRDLDLSVGGVRRQRRDLRNLLPYDDQRGGGANDLYYQSDDWRGRGLDHALQRLVEKDQRREQEEEQRAAYLAALLRLLSEAENAGLVGPGDVEVVEVVEEDDEGPEPPDYDETGRGLSMGRPPTLWWGLLEPQLAQALLDRMEPRLVQKLLDRARQERLQQDGRVMSREQDMLRHLVARILSSIGPSDAPLVSGRRMRRDLSAGEPVSSAHRRTRRSLDDVPPPSPSNDPPLLRVKRLEDDEDEQKLRPHAAGLQRMKRIDTKATADELNHGRRRRQRRAALNYDPQELLDQIIQYLRE
>Astatotilapia_burtoni
MASLGLLLLSTALIHTTQSLPAARAGGHGLDVSVGGVRRQRRDLPNMLPYEDQMMSYPAMQGGGRANDLYYQSDDWRGRGLDQALQRLVERDQRKEQEEEQRAAYLAALLRLLSEAESAGLVGPGDVEVVEEEEDEEDDQGPTRDFQGPAPADYDETARGMSMGRPRAAWWGLVEPQLAQALLDRMDPRLAQTLLERAKQERRQQAGRVASGLSRDQEALRRMVAGILSSIGPNGASVASSGRRAKRDLSAKAPEPVSSAHRRTRRSLDDLAPPSPSNDPPLLRVKRLEDYDGEEQGEKLHPHVVGLQRMKRIDTTSTGDAEELNHGSRRRRRRAALNYDPQILVDQILEYMRE
>Chromis_chromis
MASLNILLLSAALIHNAQPLPAGRDGGRGLDLSVGGVRRQRRDLRNLLPYEDQMMYSTAQRGGGANDLYYQSDDWRGRGLDHALQRLVEKDQRREQEEEQRAAYLATLLRLLSEAESTGLIGPGDVEVVEVEEDEEDDQGPPGDFQGSEPPDYDDTGRGMSMGRPQALWWGLMEPQLAQALLDRMEPRLVQTLLDRVRQERLQQDGRVTSRDQDTLRRLVARILSSIGPNNTPVVSGRRMRRDLSVKAAEPVSSAHRRTRRSLDDVSPPSPSNDPPLLRVKRLEDDEEQKLRPLPAGLQRMKRIDAMATADELNHGSRRRQRRAAVNYDPQILIDQILEYMRE
>Chromis_viridis
MWYLILLMIRAALIHNAQPLPAARDGGRGLDLSVGGARRQRRDLRNLLPYEDQMMYSTGQRGGGANDLYYQSDDWRGRGLDHALQRLVEKDQRREQEEEQRAAYLAALLRLLSEAESTGLIGPGDVEVVELEEDEEDGQGPPGDFQGPDPPDYDETGRGMSMGRPPALWWGLMEPQMAQSLLDRMEPRLVQTLLDRVRQERLQQDGRGTSRNQDMLRRLVARILSSIGPSNAPAVSGRRMRRDLSVRAAEPVSSAHRRTRRSLDDVPPPSPSSDPPLLRVKRLEDDEDEQELRPLATGLQRMKRIDAMETANELNYGSRRRRRRAALNYDPQLLIDQILEYMRE
>Larimichthys_crocea
MASLGFLLLSSALIHAAQFLPVARGGGRGLDESVGGVRRQRRDLRNLLPYEEQMMSYPASQGGGGLNDLYYQSDDWRGRGLDQALQRLVERDQRREQEEEQRAAYLAVLLRLLSEAESVGLVSPGDVEVVEEEEDEEDDQGPQGDFQSPDYDETGRGLNMGRPPSAWWGPVEPQLAQALLDRVEPQLAQTLLERARLQQAGRVSSGLNRDQDALRRLVARLLSSIGPNDATVISGRQARSDLSVAASKPINSAHRRTRRSLDDMAPPPSPSNDPPLLRVKRLEEDDDEEERLRPPAAGLQRMKRIDTMATIAMEELNHASRRRRRRAVLNYDPQILIDQLMEYMRE
>Lates_calcarifer
MASLGLLLLSTTLIQTAQSLPAARGGGRGLDMSVGGVRRQRRDLRNLLPYEDQMMSYPAAQGGGGANDLYYQSDDWRGRGLDQALQRLVERDQRREQEEEQRAAYLATLLRLLSEAESTGLVRPGDVEVVEEEEEEEDDQGPPGDFQGPAPLDYDETGRGMSMGRPLAAWWGLLEPQLAQALLDRMEPQLAQTLLERARQDRPEQTGRVPSGLSRDQDALRRLVARILSSIGPNEAPAVSSSRRARRDLSVTFADPVGSTHRRTRRSLDDAAPLSPSNEPPLLRVKRLEEEEEEEEKVRPPAAAAAGLLRMKRINTMATTPVEELNYGSHRRRRRATLNYDPQILIDQILEYMRE
>Nothobranchius_furzeri
MASLGLLLLATALIHAAQTLPAGHGGGRGLEVSMDGVRRQRRDLRNLLPYENQMMSYPAMQAGGGANDPYYQSNEWRGNGIDQALQRLVERDQRREQRAGQREAYLAALLRLLSEAESTGLVGPADVEVVEEEDEEDDQEPPADFQGPNVVDYDESEQGLTMGRPPAAWWSLVEPQLAQALLDRMDPQLVQSQLQRAGETGRLPSGLRQEQDMIRQMVARILTSIGPNEAPPSGRRSRRDLSVKKSDPVGSAHRRTRRSLDDIPLQSMSNNPPLLRVKRVEDEEEEEEEKLRLQVAGLQRMKRINNMETFDTEELNHGSLRRRRRAALNYDPQILIDQILMYMKE
>Pomacentrus_moluccensis
SAQPLPADRDGGRGLDLSVGGVRRQRRDLRNLLPYDDQRGGGANDLYYQSDDWRGRGLDHALQRLVEKDQRREQDEEQRAAYLAALLRLLSEAENTGLVGPGDVEVVEVVEEDDEGPESPEYDETGRGLSMGRPPALWWGLLEPQLAQALLDRMEPRLVQKLLDRARQERLQQDGRVMSREQDTLRHLVARILSSIGPSDAPLVSGRRMRRDLSAGEPVSSTHRRTRRSLDDVPPPSPSNDPPLLRVKRLEDDEDEQKLRPHAAGLQRMKRIDTMATADELNHGSRRRRRRAALNYDPQELLDQIVQYLRE
>Premnas_biaculeatus
SAQPLPADRDGGRGLDLSVGGARRQRRDLRNLLPYDDQRGGGANDPYYQSDDWRGRGLDHALQRLVEKDQRREQEEEQRAAYLAALLRLLSEAENAGLVGPGEVEVVEVEEEDDEGPEPPDYDETGRGLSMGRPPALWWGLLEPQLAQALLDRMEPRLVQKLLDRARQERVQQDGRVMSREQDALRHLVARILSSIGPNDAPLLSGRRMRRDLSAGEPLSSAHRRTRRSLDDAPPPSPSNDPPLLRVKRLEDDEDEQKLRPHAARLQRMKRVDSMATADELNHGSRRRRRRAALNYDPQELLEQIIEYLRE
>Pseudochromis_fuscus
AQSLPAARGGRRGLDVSVGGVRRQRRDLRNLLPYEDQMMSYPTAQRGGGANDLYYQSDDWRGRGLDQALQRLVERDQRREQEDEQQAAYLAALLRLLSEAESAGLVGPGDVEVVEEEEDEEDDVAQTLLDRARQERLQQAGRVSSGLSRDQDALRRLVARILSSIGPNDAAPVMSSSRRARRDLSVKAAEPVSSSHRRTRRSLDDMAPPSPSNDPPLLRVKRLEDEEEQEEKLRPNAAGLQRMKRIDTMATANMEELNHGSRRRRRRDALNYDPQILIDQILEYMRE
>Stegastes_partitus
MASFSVLLLSAALIHNVQPLPAARDGGRGLDLSVGGVRRQRRELRNLLPYEDQIMYPTAQRGGGANNLYYQSDDWRGRGLDHALQRLVEKDQRWEQEEEQRAAYLAALLRLLSEAESAGLVGPGDVEVVEVEEDEEDDQGPTGDFQGPDPPDYDETGRGMSMGRPPALWWGLVEPQLAQALLDRMEPRLVQTLLDRARQERLQQDGRVMSRDQDTLRRLVARILSSIGPNGTPVVSGRRMRRDLSVKPAEPISPAHRRTRRSLDDVSPPSPSNDPPLLRVKRLEDEEEGQDQKLRPHATGLQRMKRIDTMATSNELNYGSRRRRRRAALNYDPQLLIDQILEYMRE

>Danio_rerio
MSGLLSSSLLFFLSLTLFQIHTPEAKPLSAMRGGVRSYDVPVRLRRELRDSVPYEAQMISYPSADFKSRSNDYYPSEVLRAQGLGQALQRLVESDQRREQEAAYLASMLRLLNEAQGTGQGRAGDQEEEGGDFQGPYPPDYDETEQAVSMAKPQASWQGLLDPQLTQALLNRYKQERLVQAGLAPAANRIPEREQDKDQEMLRYLVEKILSSLASGGNQGSSSNPRAKRDLSAVSSIERPIKPALKRSRRSLDSAPGPQAEASLLRVKRLDDDDDVDEDAVAGQSNGTPHIGLQRMKRIDTDLPPPKKHSRKRRALSYDPALIAQHILQYLPA
>Carassius_auratus
MSGLLTSSLLLFLSLMLFQTPTPEAKPLSAMRGVRLRRDLRDSVPYEAQMMSYPAADFRSRSNDLYYQPEVLRAQGLGQAFQRLVENDQRREQEAAYLASMLRLLNEAQNNGQGKPEEDDEEEESDLQSQYPPDYDETEQAVSMAKPQASRQGLLDPQLTQALLNRYKQERLMQTGLAPNTNRIPEREQDKDQEMLRYFVEKILSSLASGGNQGGPSNQRARRDLSTVANMEQSRGPALKRSRRSLDSGPGPSPQVEASLLRVKRLDGDMDDDEIPGQSNRTPHVGLQRMKRIDTDLPPPKKHSRKRRALTYDPALIAQHILQYLPA
>Nanorana_parkeri
MGPCVVLVAVTVCLSVPSILGKPLGLLAHDDLGAPLRVRRSLPANIPYEADMMSYVQPEALRNEPLYADLNQAMLARFAAYPQEELLAQALERMGSPRRLDSARNGPSLQQLVEEGQRRDKETIYLANLLHLWNQINQGKVYTDQLQAYAGPAQPEGDYQRPYQDYDETEVVTSRTRPQASRNQMAQALQSYYRQNRAFEGPALRLAPEEANDDGYPMDEEMLRYLVTRVLSAMSEAEMPQRLSSKAPRRMRRSLEDDRSEDAPENLLRVKRLDTDNPDYAANGVVHRKRPEGELEHQRGAQHFTDQRVTEQLLKYFPE
>Homo_sapiens
MAGSPLLWGPRAGGVGLLVLLLLGLFRPPPALCARPVKEPRGLSAASPPLAETGAPRRFRRSVPRGEAAGAVQELARALAHLLEAERQERARAEAQEAEDQQARVLAQLLRVWGAPRNSDPALGLDDDPDAPAAQLARALLRARLDPAALAAQLVPAPVPAAALRPRPPVYDDGPAGPDAEEAGDETPDVDPELLRYLLGRILAGSADSEGVAAPRRLRRAADHDVGSELPPEGVLGALLRVKRLETPAPQVPARRLLPP
>Mus_musculus
MAGSPLLCGPRAGGVGILVLLLLGLLRLPPTLSARPVKEPRSLSAASAPLVETSTPLRLRRAVPRGEAAGAVQELARALAHLLEAERQERARAEAQEAEDQQARVLAQLLRAWGSPRASDPPLAPDDDPDAPAAQLARALLRARLDPAALAAQLVPAPAAAPRPRPPVYDDGPTGPDVEDAGDETPDVDPELLRYLLGRILTGSSEPEAAPAPRRLRRSVDQDLGPEVPPENVLGALLRVKRLENPSPQAPARRLLPP
>Latimeria_chalumnae
MMGPCLCALLLLLSIVSPALCKPVSNGPRGRIHEELGTARRFRRDLHGPLPYEAEMMAYPSPDQLRNEVYYNPELSDTMLARLASLQQDEKLAQALERMGFGGKELGLERAPPSGQDQDERLSQALQQLMEDGRRRDQEALYLANLLQLWNEANQGKGYPERAGGLPTRTMAKAENDFQSPYADYDETGLMTNMVRPPKSRNQVNAQAVQALLNRYQQEGMYDGPPSHLTLEGPNEEEGDVDEEVLRYLVGRILASMGDSGHQHLAKRDLASTTAHQDSYPVLRRARRSVDEDLPDQTNLLRVKRLGMEQDGGTEGSDFLGDPDPAYKLKGGLQRAKRIDEQLDGLAAPIRRKRHAGYDEAEFAERVLKYLPD
>Python_bivittatus
MGPALLLARLSGLGAAKPLPTTGSSHGGVNPNLSGGVRRVRRELQGAPYEAVETALANEVYYPELVQLAALERAMSTPGGQLQEDHFTQALERALASSGNQLADERMAQALERVVSPPSNQFQPDKHLALALQRLLQDGHRRDQESVYLANLLRLWDEAKGATLYPEYDETGLPGGSSPPRALPNRYWAPEGGFEPQEELGAEEEAAGEVDPEMLRYLVGRILSGANNLSSQRLSLAPRRLRRAIFDGGDLPEPPNLLRVKRLGGESGDELQRVKRTEGEGVGGRRSMSGGTQRLRYLPE
>Anolis_carolinensis
MGPALLLALLSGLGAAKPLTTPGNSHGGINHNLSGGPRRVRRELQGAPYEAVGSALANEVYYPDLIRLAALERAMSPQGGQLQEEHLAQALERAMASSGNQLQDDRLAQALERAVAPPSHQYQPDERLALALQHLLQDGHRRDQESVYLANLLRLWDEAKGAQLYPEYDETGLAGASSPPRSLPNRYWVPEGGFEAQEELGGEEEPTGEIDPEMLRYLIGRILSRAGNLNPQRLPMSSRRLRRAIFDGDLPEPPNLLRVKRLGGEAAGEPQLQRVKRKEGEGVGGRRGVAGEIQRLQYIPE
>Terrapene_mexicana_triunguis
ALPAGPRGALPHDSAGGPRRFRRDLRGAPYEGEMGLANEIYYPRLGPLVQDELLAQALEKLGAPPAGRWREDEPGGTPWLQEAPPGGRWRQDGAQAALALQRLLQESVPLASLLQLWDQARGAPYPDYDETGAGAPPRTRAPAPPQLSRYRTDGAYESHQDEPGDEEPGEMDAEMLRYLVGRILAGGGETRPPHHPRRLRRGLEEEPPTLLRVKRLGGDAEGPEAGAPQLQRAKRTEEEEEAVGGRRGAYGGEPLLRYLPE
